# Supplementary material for: SAA1 and metabolomic signatures predict hyperprogression with immunotherapy in pan cancers
Source: Clin Transl Med. 2024 Mar 11;14(3):e1624. doi: 10.1002/ctm2.1624 (PMC10928447; doi:10.1002/ctm2.1624)
Supplement: Supplementary file 3 — Talble S3. Gene Ontology Analysis of protein‐protein interaction network based on mutated proteins. Table S4. Gene Ontology Analysis of differential plasma proteins between HPD and HPD Baseline.Supporting Information [file CTM2-14-e1624-s003.xlsx]

## Sheet: Table S3
#Term	Database	ID	Input number	Background number	P-Value	Corrected P-Value	Input	Hyperlink
nucleoplasm	Gene Ontology	GO:0005654	78	3630	8.83972e-65	1.69723e-61	PCNA|CCND2|RAD17|MYC|SUMO1|RPA1|CDKN1A|NFKBIA|HIF1A|PTEN|AKT1|IKBKG|REL|RAD51|XRCC5|MDC1|BCL6|NCOA3|CCNE2|NCOA1|CCNA2|STAT1|CCNA1|ATM|EXO1|MEF2A|LIG4|NFKB1|NBN|CITED2|RELA|MYB|CHEK2|HRAS|AURKA|KMT2C|SIRT1|BRCA2|RELB|TCF3|KMT2D|WRN|MAPK8|CHUK|CREB1|PPARG|MRE11A|TP53BP1|RPL11|TP53BP2|FANCD2|HIPK2|MDM2|EP300|MDM4|NFKB2|FOXO3|RBBP8|TP53|CCNE1|TOPBP1|CCNG1|CCND1|CCND3|FZR1|H2AFX|KAT5|CASP8|RPA2|CDK1|C…	http://amigo.geneontology.org/amigo/term/GO:0005654
nucleus	Gene Ontology	GO:0005634	82	5208	2.66791e-59	2.5612e-56	PCNA|CCNE1|RAD17|MYC|SUMO1|RPA1|CDKN1A|NFKBIA|HIF1A|IKBKB|AKT1|CDKN2A|IKBKG|REL|PMAIP1|RAD51|XRCC5|MDC1|BCL6|CCNE2|PTEN|NCOA1|CCNA2|STAT1|CCNA1|ATM|EXO1|CDK2|LIG4|NFKB1|NBN|NF1|CITED2|RELA|MYB|CHEK2|NCOA3|APAF1|AURKA|KMT2C|SIRT1|BRCA2|BECN1|RELB|TCF3|KMT2D|WRN|CYCS|MAPK8|CREB1|PPARG|MRE11A|TP53BP1|BAX|TP53BP2|FANCD2|TP53|MDM2|EP300|MDM4|NFKB2|FOXO3|RBBP8|CASP2|TOPBP1|CCNG1|CCND1|CCND3|CCND2|H2AFX…	http://amigo.geneontology.org/amigo/term/GO:0005634
protein binding	Gene Ontology	GO:0005515	93	11779	3.19574e-49	8.76545e-47	BCL2L1|CCNE1|RAD17|SUMO1|IKBKB|AKT1|IKBKG|PMAIP1|LIG4|RELB|MYC|MYB|BRCA1|CDKN2A|WRN|NFKB2|CREB1|RPL11|MDM2|MDM4|RBBP8|HIPK2|CCND1|CCND3|FZR1|H2AFX|KAT5|BAK1|PTEN|KMT2C|CCND2|FANCD2|CDKN1A|NFKBIA|HIF1A|XRCC5|CCNE2|EXO1|NF1|CHEK2|CHEK1|SIRT1|BECN1|RAD51|TCF3|CHUK|PPARG|NCOA1|TP53|MEF2A|CREBBP|ATM|CCNG1|REL|NCOA3|MRE11A|STAT1|NBN|NFKB1|MAPK8|HRAS|APAF1|CYCS|CITED2|EP300|RELA|TP73|CDK1|CDK2|CDK4|CDK6…	http://amigo.geneontology.org/amigo/term/GO:0005515
regulation of signal transduction by p53 class mediator	Gene Ontology	GO:1901796	26	131	3.03507e-41	4.8561e-39	RAD17|ATM|AKT1|MRE11A|EXO1|NBN|CHEK2|CHEK1|BRCA1|WRN|RPL11|TP53BP2|AURKA|MDM2|EP300|MDM4|RBBP8|TP53|TOPBP1|HIPK2|RPA1|KAT5|TP73|RPA2|CDK2|KAT6A	http://amigo.geneontology.org/amigo/term/GO:1901796
cytosol	Gene Ontology	GO:0005829	64	5095	4.79874e-35	5.06074e-33	BCL2L1|FZR1|PMAIP1|FANCD2|SUMO1|CDKN1A|NFKBIA|HIF1A|IKBKB|AKT1|BAD|CDKN2A|IKBKG|REL|BCL2L11|XRCC5|NCOA3|NCOA1|CCNA2|STAT1|CCNA1|CCNE2|BID|CCNE1|CDK2|BAX|NBN|NF1|RELB|NFKB2|MYB|HRAS|APAF1|AURKA|SIRT1|BRCA2|BECN1|PTEN|MAPK8|CHUK|PPARG|MRE11A|RPL11|TP53BP2|TP53|MDM2|EP300|RELA|FOXO3|CASP2|CYCS|CCND1|CCND3|CCND2|NFKB1|CASP8|BAK1|CDK1|MEF2A|CDK4|TP73|CDK6|KAT6A|CHEK1	http://amigo.geneontology.org/amigo/term/GO:0005829
positive regulation of transcription by RNA polymerase II	Gene Ontology	GO:0045944	39	1159	2.01924e-34	1.93847e-32	BRCA1|SUMO1|HRAS|ATM|HIF1A|IKBKB|AKT1|IKBKG|REL|NCOA3|NCOA1|CCNA2|STAT1|NFKB1|RELB|NFKB2|MYB|KMT2C|SIRT1|NFKBIA|TCF3|KMT2D|CHUK|CREB1|PPARG|TNF|TP53BP1|CITED2|EP300|MYC|FOXO3|RELA|TP53|HIPK2|KAT5|TP73|MEF2A|KAT6A|CREBBP	http://amigo.geneontology.org/amigo/term/GO:0045944
positive regulation of transcription, DNA-templated	Gene Ontology	GO:0045893	29	556	2.12256e-30	1.62576e-28	HIF1A|IKBKB|AKT1|NCOA1|CCNA2|STAT1|CITED2|MYC|MYB|CHEK2|BRCA1|BRCA2|TCF3|CHUK|CREB1|PPARG|TNF|TP53BP1|NFKB1|EP300|RELA|FOXO3|TP53|HIPK2|KAT5|TP73|CDK2|KAT6A|CREBBP	http://amigo.geneontology.org/amigo/term/GO:0045893
cellular response to DNA damage stimulus	Gene Ontology	GO:0006974	23	248	1.78411e-29	1.2687e-27	RAD17|RPA1|CDKN1A|ATM|AKT1|IKBKG|PMAIP1|XRCC5|MRE11A|MYC|CHEK2|CHEK1|BRCA1|SIRT1|WRN|TP53BP1|TP53|TOPBP1|CCND1|H2AFX|TP73|RAD51|BCL6	http://amigo.geneontology.org/amigo/term/GO:0006974
cyclin-dependent protein kinase holoenzyme complex	Gene Ontology	GO:0000307	14	30	6.62934e-27	4.24278e-25	PCNA|CCNE1|CCNA2|CCNA1|CCNG1|CCNE2|CCND3|CCND2|CDK1|CDK2|CDK4|CDK6|CCND1|CDKN1A	http://amigo.geneontology.org/amigo/term/GO:0000307
negative regulation of transcription by RNA polymerase II	Gene Ontology	GO:0000122	29	832	1.26454e-25	7.14093e-24	SUMO1|FOXO3|HIPK2|REL|STAT1|CCNE1|CDK2|NFKB1|RELB|MYC|MYB|PCNA|SIRT1|TCF3|PPARG|TNF|CITED2|MDM2|EP300|MDM4|RELA|TP53|CCND1|CCND3|KAT5|MEF2A|CDK6|BCL6|CREBBP	http://amigo.geneontology.org/amigo/term/GO:0000122
identical protein binding	Gene Ontology	GO:0042802	34	1456	1.04394e-24	5.72674e-23	BCL2L1|BRCA1|ATM|BAX|IKBKB|AKT1|IKBKG|MRE11A|STAT1|RELB|RELA|CHEK2|APAF1|PCNA|SIRT1|BRCA2|NFKBIA|MDC1|CREB1|PPARG|TNF|TP53BP2|TP53|MDM2|RBBP8|CASP2|TOPBP1|NFKB1|CASP8|BAK1|PTEN|TP73|RAD51|BCL6	http://amigo.geneontology.org/amigo/term/GO:0042802
enzyme binding	Gene Ontology	GO:0019899	22	353	1.22914e-24	6.55543e-23	BRCA1|SUMO1|NFKBIA|HIF1A|AKT1|NCOA1|STAT1|RELA|PCNA|SIRT1|CREB1|PPARG|TP53|MDM2|MDM4|MAPK8|CASP2|CCND1|H2AFX|RPA2|PTEN|RAD51	http://amigo.geneontology.org/amigo/term/GO:0019899
positive regulation of apoptotic process	Gene Ontology	GO:0043065	21	335	1.39051e-23	7.2156e-22	SIRT1|NCOA1|CASP2|PMAIP1|BID|ATM|CREB1|BAK1|FOXO3|AKT1|BAD|TNF|CDK4|CASP8|NF1|TP53|MAPK8|BCL6|BCL2L11|APAF1|BAX	http://amigo.geneontology.org/amigo/term/GO:0043065
DNA replication	Gene Ontology	GO:0006260	16	131	1.86009e-22	9.39837e-21	BRCA1|RBBP8|RAD17|TOPBP1|WRN|EXO1|RPA1|KAT5|ATM|LIG4|CDK1|CDK2|MRE11A|NBN|RPA2|CHEK1	http://amigo.geneontology.org/amigo/term/GO:0006260
viral process	Gene Ontology	GO:0016032	22	456	2.45482e-22	1.20853e-20	SUMO1|NFKBIA|BAX|IKBKB|IKBKG|MRE11A|CCNA2|STAT1|NBN|RELA|PCNA|SIRT1|BECN1|CREB1|MDM2|EP300|TP53|H2AFX|KAT5|TP73|BAK1|CREBBP	http://amigo.geneontology.org/amigo/term/GO:0016032
protein kinase binding	Gene Ontology	GO:0019901	22	461	3.07534e-22	1.47616e-20	BCL2L1|CDKN1A|HIF1A|FOXO3|BAD|CCNA2|CCNE2|CCNE1|AURKA|RELB|RELA|CHEK2|CDKN2A|BECN1|BCL2L11|IKBKB|TP53|CCND1|CCND3|CCND2|TP73|MEF2A	http://amigo.geneontology.org/amigo/term/GO:0019901
negative regulation of apoptotic process	Gene Ontology	GO:0043066	22	487	9.55116e-22	4.36624e-20	BCL2L1|CDKN1A|NFKBIA|IKBKB|AKT1|MRE11A|CCNA2|CDK1|BID|AURKA|NFKB1|MAPK8|SIRT1|BECN1|CITED2|CASP2|MDM4|MYC|RELA|TP53|CCND2|PTEN	http://amigo.geneontology.org/amigo/term/GO:0043066
DNA damage response, signal transduction by p53 class mediator resulting in cell cycle arrest	Gene Ontology	GO:0006977	13	56	1.0426e-21	4.54954e-20	PCNA|CASP2|MDM4|CDKN1A|ATM|BAX|CDK1|CDK2|AURKA|TP53|MDM2|EP300|CHEK2	http://amigo.geneontology.org/amigo/term/GO:0006977
regulation of apoptotic process	Gene Ontology	GO:0042981	17	197	2.01226e-21	8.58563e-20	BRCA1|SIRT1|CASP2|STAT1|WRN|BID|ATM|BAX|TP73|AKT1|BCL2L11|PMAIP1|CREBBP|TP53BP2|TP53|BCL6|APAF1	http://amigo.geneontology.org/amigo/term/GO:0042981
cytoplasm	Gene Ontology	GO:0005737	48	4624	9.82608e-21	4.10132e-19	BCL2L1|HIPK2|HRAS|NFKBIA|HIF1A|IKBKB|CCNG1|IKBKG|NCOA3|MRE11A|CCNA2|STAT1|CCNA1|CCNE2|CCNE1|BAX|NF1|NFKB1|MAPK8|CHEK2|CHEK1|BRCA1|SIRT1|CDKN2A|RAD51|TCF3|PTEN|WRN|NFKB2|CHUK|TP53BP1|RPL11|TP53BP2|CASP2|MDM2|RELA|FOXO3|TP53|TOPBP1|AKT1|CCND1|CCND3|CCND2|CASP8|CDK1|CDK2|CDK6|CREBBP	http://amigo.geneontology.org/amigo/term/GO:0005737
response to drug	Gene Ontology	GO:0042493	18	280	1.75975e-20	7.18875e-19	MYC|STAT1|PPARG|PTEN|CDKN1A|CHUK|CREB1|BAK1|FOXO3|CDK1|BAD|CDK4|TP73|RAD51|CCND1|RELA|XRCC5|MDM2	http://amigo.geneontology.org/amigo/term/GO:0042493
cellular response to gamma radiation	Gene Ontology	GO:0071480	11	30	2.08304e-20	8.16212e-19	BCL2L1|TP53|WRN|XRCC5|CDKN1A|ATM|H2AFX|RAD51|MDM2|CHEK2|HRAS	http://amigo.geneontology.org/amigo/term/GO:0071480
nuclear chromatin	Gene Ontology	GO:0000790	25	915	1.35395e-19	4.90487e-18	RAD17|HIF1A|FOXO3|REL|NCOA3|NCOA1|STAT1|CITED2|NFKB1|NFKB2|SIRT1|TCF3|CREB1|PPARG|RELB|MYC|RELA|TP53|H2AFX|KAT5|TP73|MEF2A|RAD51|KAT6A|CREBBP	http://amigo.geneontology.org/amigo/term/GO:0000790
protein-containing complex	Gene Ontology	GO:0032991	22	623	1.52019e-19	5.40513e-18	CDKN1A|HIF1A|FOXO3|AKT1|IKBKG|XRCC5|NCOA3|NCOA1|STAT1|RELB|MYC|APAF1|CHEK1|BRCA1|BRCA2|PPARG|RPL11|CITED2|MDM2|TP53|CASP8|RAD51	http://amigo.geneontology.org/amigo/term/GO:0032991
transcription factor binding	Gene Ontology	GO:0008134	18	325	2.1861e-19	7.49519e-18	FOXO3|SIRT1|MYC|TP53|TCF3|SUMO1|NFKBIA|HIF1A|TP73|PPARG|MEF2A|CCND1|NBN|NFKB1|KAT6A|EP300|RELA|CREBBP	http://amigo.geneontology.org/amigo/term/GO:0008134
intrinsic apoptotic signaling pathway in response to DNA damage	Gene Ontology	GO:0008630	11	43	6.15595e-19	2.00329e-17	BCL2L1|BRCA1|CASP2|ATM|BAX|BAK1|BAD|TNF|TP73|BCL2L11|CHEK2	http://amigo.geneontology.org/amigo/term/GO:0008630
cell division	Gene Ontology	GO:0051301	18	346	6.29736e-19	2.01516e-17	CCND2|BECN1|CCNE1|CCNA1|CDK4|CCND3|FZR1|CCND1|LIG4|CDK1|CDK2|RBBP8|CCNG1|AURKA|CDK6|CCNA2|CHEK2|CCNE2	http://amigo.geneontology.org/amigo/term/GO:0051301
PML body	Gene Ontology	GO:0016605	13	101	1.07351e-18	3.3244e-17	SIRT1|MRE11A|TP53|TOPBP1|PTEN|SUMO1|RPA1|RPA2|HIPK2|NBN|RAD51|KAT6A|CHEK2	http://amigo.geneontology.org/amigo/term/GO:0016605
ubiquitin protein ligase binding	Gene Ontology	GO:0031625	17	294	1.19199e-18	3.63272e-17	BRCA1|BECN1|SUMO1|XRCC5|BID|NFKBIA|IKBKG|HIF1A|RPA2|CASP8|AURKA|CDKN1A|TP53|RELA|CHEK2|MDM2|RPL11	http://amigo.geneontology.org/amigo/term/GO:0031625
cellular response to hypoxia	Gene Ontology	GO:0071456	13	114	4.59731e-18	1.35798e-16	SIRT1|CCNA2|HIPK2|PTEN|HIF1A|FOXO3|AKT1|BAD|TP53|MDM2|MDM4|MYC|PMAIP1	http://amigo.geneontology.org/amigo/term/GO:0071456
damaged DNA binding	Gene Ontology	GO:0003684	11	55	6.75058e-18	1.90605e-16	PCNA|BRCA1|RBBP8|RPA1|H2AFX|RPA2|TP53BP1|NBN|EP300|XRCC5|CREBBP	http://amigo.geneontology.org/amigo/term/GO:0003684
chromosome, telomeric region	Gene Ontology	GO:0000781	11	55	6.75058e-18	1.90605e-16	MRE11A|RAD17|WRN|ATM|H2AFX|RPA2|PTEN|CDK2|TP53BP1|CHEK2|CHEK1	http://amigo.geneontology.org/amigo/term/GO:0000781
double-strand break repair via nonhomologous end joining	Gene Ontology	GO:0006303	11	55	6.75058e-18	1.90605e-16	BRCA1|MDC1|SUMO1|ATM|H2AFX|KAT5|LIG4|MRE11A|TP53BP1|NBN|XRCC5	http://amigo.geneontology.org/amigo/term/GO:0006303
double-strand break repair	Gene Ontology	GO:0006302	11	64	3.02594e-17	8.06917e-16	BRCA1|BRCA2|TP53|WRN|XRCC5|H2AFX|KAT5|LIG4|MRE11A|NBN|CHEK2	http://amigo.geneontology.org/amigo/term/GO:0006302
chromatin binding	Gene Ontology	GO:0003682	18	443	4.06192e-17	1.05265e-15	PCNA|NCOA1|RAD17|TP53|PPARG|WRN|EP300|EXO1|NFKB1|CDK1|MEF2A|RAD51|REL|RELB|CITED2|RELA|BCL6|CREBBP	http://amigo.geneontology.org/amigo/term/GO:0003682
G1/S transition of mitotic cell cycle	Gene Ontology	GO:0000082	12	100	5.31576e-17	1.32549e-15	RBBP8|CCNE2|CDKN1A|CCNE1|RPA1|RPA2|CCND1|CDK2|CDKN2A|CDK4|CDK6|MYC	http://amigo.geneontology.org/amigo/term/GO:0000082
nuclear body	Gene Ontology	GO:0016604	16	307	6.33648e-17	1.55975e-15	PCNA|BRCA1|MDC1|TP53|TOPBP1|SUMO1|CCND3|EXO1|HIF1A|RPA2|HIPK2|TP53BP1|FANCD2|MDM2|CDKN1A|CREBBP	http://amigo.geneontology.org/amigo/term/GO:0016604
telomere maintenance	Gene Ontology	GO:0000723	10	44	7.27577e-17	1.76829e-15	PCNA|ATM|WRN|CCNE1|RPA1|RPA2|CCNE2|MRE11A|NBN|XRCC5	http://amigo.geneontology.org/amigo/term/GO:0000723
apoptotic process	Gene Ontology	GO:0006915	19	546	7.73844e-17	1.8354e-15	BRCA1|BECN1|PMAIP1|PTEN|CYCS|NFKBIA|MEF2A|CASP8|BAK1|CDK1|BAD|BCL2L11|IKBKG|BAX|NFKB1|CASP2|EP300|APAF1|CHEK1	http://amigo.geneontology.org/amigo/term/GO:0006915
intrinsic apoptotic signaling pathway	Gene Ontology	GO:0097193	9	25	7.74309e-17	1.8354e-15	PMAIP1|CDKN1A|BAX|HIPK2|BAD|NBN|TP53|HRAS|APAF1	http://amigo.geneontology.org/amigo/term/GO:0097193
nuclear chromosome, telomeric region	Gene Ontology	GO:0000784	12	110	1.5327e-16	3.58875e-15	PCNA|BRCA2|ATM|RPA1|RPA2|LIG4|CDK1|MRE11A|TP53BP1|NBN|RAD51|XRCC5	http://amigo.geneontology.org/amigo/term/GO:0000784
double-strand break repair via homologous recombination	Gene Ontology	GO:0000724	11	82	3.63848e-16	8.31652e-15	BRCA1|BRCA2|WRN|RPA1|ATM|H2AFX|RPA2|RBBP8|NBN|RAD51|MRE11A	http://amigo.geneontology.org/amigo/term/GO:0000724
regulation of cyclin-dependent protein serine/threonine kinase activity	Gene Ontology	GO:0000079	10	55	5.32883e-16	1.18969e-14	CCNE1|CCNA2|CCNA1|CCNE2|CCND3|CCND2|CCNG1|CDK4|CCND1|CDKN1A	http://amigo.geneontology.org/amigo/term/GO:0000079
DNA repair	Gene Ontology	GO:0006281	14	224	5.81952e-16	1.28431e-14	EXO1|RAD17|RAD51|TOPBP1|WRN|FZR1|RPA1|RPA2|CDK1|CDK2|RBBP8|SUMO1|MRE11A|CHEK1	http://amigo.geneontology.org/amigo/term/GO:0006281
cyclin-dependent protein serine/threonine kinase regulator activity	Gene Ontology	GO:0016538	9	33	6.48189e-16	1.41423e-14	CCNE1|CCNA2|CCNA1|CCNE2|CCND3|CCND2|CCNG1|CDK4|CCND1	http://amigo.geneontology.org/amigo/term/GO:0016538
p53 binding	Gene Ontology	GO:0002039	10	66	2.78199e-15	5.86969e-14	SIRT1|TP53|HIF1A|PTEN|TP53BP1|TP73|TP53BP2|MDM2|EP300|CREBBP	http://amigo.geneontology.org/amigo/term/GO:0002039
mitotic cell cycle phase transition	Gene Ontology	GO:0044772	8	22	4.0211e-15	8.30162e-14	CCNE1|CCNA2|CCNA1|CCNE2|CCND3|CCND2|CCNG1|CCND1	http://amigo.geneontology.org/amigo/term/GO:0044772
protein deubiquitination	Gene Ontology	GO:0016579	14	262	4.55145e-15	9.19872e-14	BRCA1|BECN1|TP53|CCNA1|PTEN|NFKBIA|HIF1A|CDK1|IKBKG|CCNA2|MDM2|EP300|MDM4|MYC	http://amigo.geneontology.org/amigo/term/GO:0016579
protein-containing complex binding	Gene Ontology	GO:0044877	15	349	9.51675e-15	1.88373e-13	PCNA|NCOA1|WRN|CDKN1A|ATM|CHUK|CASP8|BAK1|CCND1|CDK4|IKBKG|HRAS|RELA|XRCC5|MYC	http://amigo.geneontology.org/amigo/term/GO:0044877
nucleolus	Gene Ontology	GO:0005730	20	839	1.16301e-14	2.27855e-13	SIRT1|MYC|RAD17|FANCD2|STAT1|WRN|CDKN1A|CCND2|MDM2|KAT5|ATM|SUMO1|CDK4|NBN|NF1|TP53|KAT6A|XRCC5|RELA|RPL11	http://amigo.geneontology.org/amigo/term/GO:0005730
replication fork	Gene Ontology	GO:0005657	8	26	1.23782e-14	2.37661e-13	PCNA|MRE11A|TP53|WRN|H2AFX|TP53BP1|NBN|BCL6	http://amigo.geneontology.org/amigo/term/GO:0005657
positive regulation of protein insertion into mitochondrial membrane involved in apoptotic signaling pathway	Gene Ontology	GO:1900740	8	26	1.23782e-14	2.37661e-13	PMAIP1|BID|CASP8|BAD|TP73|TP53BP2|TP53|MAPK8	http://amigo.geneontology.org/amigo/term/GO:1900740
protein phosphorylation	Gene Ontology	GO:0006468	16	451	1.98925e-14	3.78155e-13	ATM|HIPK2|AKT1|CCND1|CCNE1|CHUK|CREB1|IKBKB|CDK1|CDK2|CDK4|AURKA|CDK6|MAPK8|CHEK2|CHEK1	http://amigo.geneontology.org/amigo/term/GO:0006468
positive regulation of neuron apoptotic process	Gene Ontology	GO:0043525	9	52	2.43045e-14	4.53054e-13	TP53|ATM|BAX|FOXO3|BCL2L11|TNF|NF1|CASP2|MYB	http://amigo.geneontology.org/amigo/term/GO:0043525
intrinsic apoptotic signaling pathway in response to DNA damage by p53 class mediator	Gene Ontology	GO:0042771	8	29	2.617e-14	4.83138e-13	SIRT1|BRCA2|TP53|CDKN1A|TP73|HIPK2|EP300|CHEK2	http://amigo.geneontology.org/amigo/term/GO:0042771
RNA polymerase II cis-regulatory region sequence-specific DNA binding	Gene Ontology	GO:0000978	18	656	2.85414e-14	5.219e-13	MYB|SIRT1|RELA|TP53|STAT1|TCF3|EP300|CREB1|FOXO3|PPARG|MEF2A|TP73|REL|NFKB1|RELB|MYC|BCL6|NFKB2	http://amigo.geneontology.org/amigo/term/GO:0000978
DNA-binding transcription activator activity, RNA polymerase II-specific	Gene Ontology	GO:0001228	16	466	3.23452e-14	5.85875e-13	MYC|TP53|STAT1|TCF3|HIF1A|FOXO3|TP73|MEF2A|MDM2|CREB1|REL|NFKB1|NFKB2|MYB|MDM4|RELA	http://amigo.geneontology.org/amigo/term/GO:0001228
DNA damage response, signal transduction by p53 class mediator resulting in transcription of p21 class mediator	Gene Ontology	GO:0006978	7	14	3.71049e-14	6.59643e-13	BRCA1|BRCA2|TP53|CDKN1A|KAT5|HIPK2|CHEK2	http://amigo.geneontology.org/amigo/term/GO:0006978
protein C-terminus binding	Gene Ontology	GO:0008022	12	189	6.59738e-14	1.15154e-12	PCNA|SIRT1|BRCA2|TOPBP1|HRAS|MDC1|LIG4|PPARG|MRE11A|RAD51|EP300|XRCC5	http://amigo.geneontology.org/amigo/term/GO:0008022
positive regulation of intrinsic apoptotic signaling pathway	Gene Ontology	GO:2001244	8	35	9.71648e-14	1.66568e-12	BCL2L1|TP53|BID|BAX|BAD|BECN1|BCL2L11|PMAIP1	http://amigo.geneontology.org/amigo/term/GO:2001244
I-kappaB kinase/NF-kappaB signaling	Gene Ontology	GO:0007249	9	65	1.51072e-13	2.5005e-12	NFKBIA|CHUK|IKBKB|AKT1|TNF|IKBKG|REL|RELB|RELA	http://amigo.geneontology.org/amigo/term/GO:0007249
mitochondrion	Gene Ontology	GO:0005739	22	1258	2.10075e-13	3.36121e-12	BCL2L1|PMAIP1|BAX|FOXO3|AKT1|BAD|CASP8|BCL2L11|CDK1|BID|NFKB1|MAPK8|SIRT1|BECN1|CYCS|TP53BP2|CASP2|TP53|TP73|BAK1|PTEN|RAD51	http://amigo.geneontology.org/amigo/term/GO:0005739
cytokine-mediated signaling pathway	Gene Ontology	GO:0019221	13	282	2.76605e-13	4.31417e-12	BCL2L1|TP53|STAT1|CCND1|CDKN1A|HIF1A|FOXO3|AKT1|BAD|TNF|RELA|BCL6|MYC	http://amigo.geneontology.org/amigo/term/GO:0019221
release of cytochrome c from mitochondria	Gene Ontology	GO:0001836	7	22	4.90473e-13	7.38513e-12	BCL2L1|PMAIP1|BID|BAX|BAK1|BAD|TP53	http://amigo.geneontology.org/amigo/term/GO:0001836
transcription regulator complex	Gene Ontology	GO:0005667	12	226	4.92342e-13	7.38513e-12	TP53|TCF3|CDK2|HIF1A|KAT5|MEF2A|CDK4|CREB1|REL|RELA|EP300|CREBBP	http://amigo.geneontology.org/amigo/term/GO:0005667
positive regulation of gene expression	Gene Ontology	GO:0010628	14	391	8.5315e-13	1.24095e-11	BRCA1|MYC|TP53|CDK1|PTEN|ATM|HIF1A|AKT1|TNF|RPL11|CDK6|CITED2|MAPK8|MDM2	http://amigo.geneontology.org/amigo/term/GO:0010628
transcription coactivator activity	Gene Ontology	GO:0003713	12	248	1.39735e-12	2.01723e-11	KMT2C|NCOA3|SIRT1|NCOA1|KMT2D|BRCA1|KAT5|HIPK2|CITED2|KAT6A|EP300|CREBBP	http://amigo.geneontology.org/amigo/term/GO:0003713
activation of cysteine-type endopeptidase activity involved in apoptotic process	Gene Ontology	GO:0006919	9	86	1.54244e-12	2.1937e-11	PMAIP1|BID|CASP8|PPARG|BAD|TNF|BAX|CASP2|APAF1	http://amigo.geneontology.org/amigo/term/GO:0006919
response to gamma radiation	Gene Ontology	GO:0010332	7	27	1.67443e-12	2.3639e-11	BRCA2|TP53|BAX|BAK1|LIG4|FANCD2|MYC	http://amigo.geneontology.org/amigo/term/GO:0010332
histone acetyltransferase binding	Gene Ontology	GO:0035035	7	28	2.08903e-12	2.88557e-11	PCNA|TP53|STAT1|HIF1A|MEF2A|CREB1|CITED2	http://amigo.geneontology.org/amigo/term/GO:0035035
positive regulation of release of cytochrome c from mitochondria	Gene Ontology	GO:0090200	7	28	2.08903e-12	2.88557e-11	PMAIP1|TP53|BID|BAX|BAK1|BAD|BCL2L11	http://amigo.geneontology.org/amigo/term/GO:0090200
positive regulation of cysteine-type endopeptidase activity involved in apoptotic process	Gene Ontology	GO:0043280	8	54	2.18427e-12	2.99557e-11	SIRT1|PMAIP1|CYCS|BAD|TNF|CCNA2|MYC|BCL2L11	http://amigo.geneontology.org/amigo/term/GO:0043280
DNA-binding transcription factor activity, RNA polymerase II-specific	Gene Ontology	GO:0000981	18	874	3.13982e-12	4.21571e-11	NCOA3|NCOA1|TP53|MYC|TCF3|FOXO3|HIF1A|STAT1|TP73|PPARG|MEF2A|CREB1|REL|NFKB1|RELB|NFKB2|MYB|RELA	http://amigo.geneontology.org/amigo/term/GO:0000981
negative regulation of transcription, DNA-templated	Gene Ontology	GO:0045892	15	536	3.7193e-12	4.95906e-11	BRCA1|MYB|SIRT1|CDKN2A|TP53|SUMO1|KAT5|PPARG|TNF|MDM2|CITED2|RELA|BCL6|XRCC5|KAT6A	http://amigo.geneontology.org/amigo/term/GO:0045892
replicative senescence	Gene Ontology	GO:0090399	6	13	3.92242e-12	5.19382e-11	CDKN2A|TP53|CDKN1A|ATM|CHEK2|CHEK1	http://amigo.geneontology.org/amigo/term/GO:0090399
DNA damage checkpoint	Gene Ontology	GO:0000077	7	32	4.74177e-12	6.23575e-11	RAD17|ATM|H2AFX|TP53BP1|NBN|CHEK2|CHEK1	http://amigo.geneontology.org/amigo/term/GO:0000077
site of double-strand break	Gene Ontology	GO:0035861	8	61	5.32948e-12	6.96096e-11	RBBP8|TP53|H2AFX|RPA2|MRE11A|TP53BP1|NBN|RAD51	http://amigo.geneontology.org/amigo/term/GO:0035861
negative regulation of gene expression	Gene Ontology	GO:0010629	11	210	5.58049e-12	7.23955e-11	SIRT1|CDKN1A|HIF1A|BAK1|AKT1|TNF|AURKA|REL|NFKB1|CITED2|HRAS	http://amigo.geneontology.org/amigo/term/GO:0010629
extrinsic apoptotic signaling pathway in absence of ligand	Gene Ontology	GO:0097192	7	33	5.73661e-12	7.39214e-11	BCL2L1|BCL2L11|BAX|BAK1|FOXO3|BAD|CASP2	http://amigo.geneontology.org/amigo/term/GO:0097192
DNA double-strand break processing	Gene Ontology	GO:0000729	6	15	7.81512e-12	9.93711e-11	BRCA1|MRE11A|ATM|KAT5|RBBP8|NBN	http://amigo.geneontology.org/amigo/term/GO:0000729
DNA binding	Gene Ontology	GO:0003677	20	1209	8.23703e-12	1.04047e-10	KMT2C|BRCA1|NCOA1|TP53|TCF3|TOPBP1|KMT2D|WRN|EXO1|H2AFX|ATM|LIG4|PPARG|FOXO3|MRE11A|MYC|RELA|EP300|XRCC5|KAT6A	http://amigo.geneontology.org/amigo/term/GO:0003677
protein heterodimerization activity	Gene Ontology	GO:0046982	12	297	1.0531e-11	1.30448e-10	BCL2L1|TP53|TCF3|H2AFX|CHUK|HIF1A|BAK1|IKBKB|MEF2A|AURKA|BAX|IKBKG	http://amigo.geneontology.org/amigo/term/GO:0046982
peptidyl-serine phosphorylation	Gene Ontology	GO:0018105	10	161	1.09396e-11	1.34641e-10	HIPK2|AKT1|ATM|CHUK|IKBKB|CDK1|CDK2|AURKA|MAPK8|CHEK2	http://amigo.geneontology.org/amigo/term/GO:0018105
aging	Gene Ontology	GO:0007568	10	163	1.22802e-11	1.50178e-10	CASP2|PTEN|WRN|CREB1|BAK1|FOXO3|AKT1|RELA|NFKB2|APAF1	http://amigo.geneontology.org/amigo/term/GO:0007568
stimulatory C-type lectin receptor signaling pathway	Gene Ontology	GO:0002223	9	112	1.41058e-11	1.71412e-10	HRAS|CHUK|IKBKB|IKBKG|NFKB1|RELB|RELA|EP300|CREBBP	http://amigo.geneontology.org/amigo/term/GO:0002223
neuron apoptotic process	Gene Ontology	GO:0051402	7	40	1.9094e-11	2.30569e-10	BCL2L1|TP53|BID|ATM|BAX|LIG4|APAF1	http://amigo.geneontology.org/amigo/term/GO:0051402
DNA-binding transcription factor activity	Gene Ontology	GO:0003700	15	607	2.04985e-11	2.45982e-10	FOXO3|MYC|TP53|STAT1|TCF3|HIF1A|TP73|PPARG|MEF2A|CREB1|REL|NFKB1|NFKB2|BCL6|RELA	http://amigo.geneontology.org/amigo/term/GO:0003700
positive regulation of cell population proliferation	Gene Ontology	GO:0008284	14	501	2.10359e-11	2.50863e-10	BCL2L1|SIRT1|FZR1|HIPK2|MYC|KMT2D|PTEN|HRAS|CCND2|AKT1|CDK2|CDK4|RELA|MDM2	http://amigo.geneontology.org/amigo/term/GO:0008284
centrosome	Gene Ontology	GO:0005813	14	506	2.38974e-11	2.83229e-10	BCL2L1|PCNA|BRCA2|TP53|WRN|CCNE1|H2AFX|CDK1|CDK2|AURKA|CDK6|RELB|CCNE2|CHEK1	http://amigo.geneontology.org/amigo/term/GO:0005813
positive regulation of protein phosphorylation	Gene Ontology	GO:0001934	10	178	2.79988e-11	3.27791e-10	SIRT1|CCNA2|SUMO1|CCND3|CCND2|AKT1|TNF|CCND1|CHEK2|HRAS	http://amigo.geneontology.org/amigo/term/GO:0001934
histone acetyltransferase activity	Gene Ontology	GO:0004402	7	43	3.01515e-11	3.50854e-10	NCOA3|BRCA2|KAT5|NCOA1|KAT6A|EP300|CREBBP	http://amigo.geneontology.org/amigo/term/GO:0004402
ATP binding	Gene Ontology	GO:0005524	21	1463	3.08496e-11	3.56814e-10	LIG4|PTEN|RAD17|RAD51|AKT1|WRN|XRCC5|ATM|CHUK|IKBKB|CDK1|CDK2|CDK4|AURKA|CDK6|HIPK2|TP53|MAPK8|CHEK2|APAF1|CHEK1	http://amigo.geneontology.org/amigo/term/GO:0005524
response to X-ray	Gene Ontology	GO:0010165	6	20	3.28448e-11	3.77616e-10	BRCA2|TP53|CCND1|CDKN1A|LIG4|RAD51	http://amigo.geneontology.org/amigo/term/GO:0010165
cellular response to mechanical stimulus	Gene Ontology	GO:0071260	8	79	3.59778e-11	4.11175e-10	CASP2|CASP8|BAK1|AKT1|BAD|NFKB1|MAPK8|CHEK1	http://amigo.geneontology.org/amigo/term/GO:0071260
heart development	Gene Ontology	GO:0007507	10	189	4.90735e-11	5.54242e-10	PCNA|PTEN|SUMO1|CDKN1A|ATM|PPARG|MEF2A|NF1|CITED2|EP300	http://amigo.geneontology.org/amigo/term/GO:0007507
cell cycle arrest	Gene Ontology	GO:0007050	9	130	4.94218e-11	5.54912e-10	CDKN2A|TP53|CDKN1A|ATM|TP73|NBN|CDK6|MYC|HRAS	http://amigo.geneontology.org/amigo/term/GO:0007050
transcription regulatory region sequence-specific DNA binding	Gene Ontology	GO:0000976	11	263	5.63639e-11	6.29178e-10	BRCA1|TP53|KMT2D|TP73|FOXO3|PPARG|MEF2A|TNF|NFKB1|RELA|XRCC5	http://amigo.geneontology.org/amigo/term/GO:0000976
cellular response to UV	Gene Ontology	GO:0034644	7	51	8.93832e-11	9.91999e-10	PCNA|TP53|BAX|BAK1|MYC|EP300|CREBBP	http://amigo.geneontology.org/amigo/term/GO:0034644
positive regulation of type I interferon production	Gene Ontology	GO:0032481	7	52	1.01222e-10	1.11693e-09	MRE11A|NFKB1|RELA|EP300|XRCC5|NFKB2|CREBBP	http://amigo.geneontology.org/amigo/term/GO:0032481
cell population proliferation	Gene Ontology	GO:0008283	9	142	1.03956e-10	1.14055e-09	BCL2L1|MRE11A|CDK1|BAK1|LIG4|AKT1|NBN|CITED2|XRCC5	http://amigo.geneontology.org/amigo/term/GO:0008283
nuclear hormone receptor binding	Gene Ontology	GO:0035257	6	26	1.27815e-10	1.38647e-09	NCOA3|SIRT1|NCOA1|STAT1|HIF1A|EP300	http://amigo.geneontology.org/amigo/term/GO:0035257
protein N-terminus binding	Gene Ontology	GO:0047485	8	104	2.79023e-10	2.99287e-09	NCOA3|NCOA1|TP53|ATM|RPA2|NBN|RELA|MDM2	http://amigo.geneontology.org/amigo/term/GO:0047485
response to hypoxia	Gene Ontology	GO:0001666	9	160	2.8407e-10	3.03008e-09	MYB|ATM|CREB1|HIF1A|APAF1|NF1|CITED2|EP300|CREBBP	http://amigo.geneontology.org/amigo/term/GO:0001666
mitochondrial outer membrane	Gene Ontology	GO:0005741	9	166	3.87304e-10	4.08585e-09	BCL2L1|PMAIP1|BID|CASP8|BAK1|FOXO3|BAD|BAX|BCL2L11	http://amigo.geneontology.org/amigo/term/GO:0005741
meiotic cell cycle	Gene Ontology	GO:0051321	7	65	4.2634e-10	4.47308e-09	RBBP8|RPA1|EXO1|H2AFX|CDK2|NBN|RAD51	http://amigo.geneontology.org/amigo/term/GO:0051321
extrinsic apoptotic signaling pathway via death domain receptors	Gene Ontology	GO:0008625	6	33	4.5411e-10	4.73854e-09	BID|CASP8|BAD|TNF|BAX|NF1	http://amigo.geneontology.org/amigo/term/GO:0008625
positive regulation of DNA-binding transcription factor activity	Gene Ontology	GO:0051091	8	112	4.85548e-10	5.0392e-09	HIPK2|TCF3|PPARG|PTEN|AKT1|TNF|TP53BP1|EP300	http://amigo.geneontology.org/amigo/term/GO:0051091
tumor necrosis factor-mediated signaling pathway	Gene Ontology	GO:0033209	8	121	8.65671e-10	8.74783e-09	FOXO3|TP53|STAT1|NFKBIA|CHUK|IKBKB|TNF|RELA	http://amigo.geneontology.org/amigo/term/GO:0033209
protein stabilization	Gene Ontology	GO:0050821	9	183	8.79774e-10	8.8438e-09	TP53|SUMO1|MDM4|CDKN1A|CREB1|PTEN|RPL11|EP300|CHEK2	http://amigo.geneontology.org/amigo/term/GO:0050821
Ras protein signal transduction	Gene Ontology	GO:0007265	7	73	9.05419e-10	9.05419e-09	CDKN2A|TP53|CDKN1A|CDK2|NF1|CCNA2|HRAS	http://amigo.geneontology.org/amigo/term/GO:0007265
protein serine/threonine kinase activity	Gene Ontology	GO:0004674	11	357	1.27208e-09	1.26549e-08	HIPK2|AKT1|ATM|CHUK|IKBKB|CDK1|CDK2|AURKA|MAPK8|CHEK2|CHEK1	http://amigo.geneontology.org/amigo/term/GO:0004674
positive regulation of pri-miRNA transcription by RNA polymerase II	Gene Ontology	GO:1902895	6	40	1.28653e-09	1.27327e-08	TP53|HIF1A|FOXO3|PPARG|TNF|RELA	http://amigo.geneontology.org/amigo/term/GO:1902895
animal organ regeneration	Gene Ontology	GO:0031100	6	42	1.67911e-09	1.63649e-08	CCNA2|PPARG|CDKN1A|BAK1|CDK1|CDK4	http://amigo.geneontology.org/amigo/term/GO:0031100
response to toxic substance	Gene Ontology	GO:0009636	7	82	1.93031e-09	1.87181e-08	CDKN1A|CHUK|BAX|CDK1|CDK4|RAD51|MDM2	http://amigo.geneontology.org/amigo/term/GO:0009636
response to cytokine	Gene Ontology	GO:0034097	6	44	2.16609e-09	2.07945e-08	BCL2L1|STAT1|REL|RELB|RELA|NFKB2	http://amigo.geneontology.org/amigo/term/GO:0034097
response to ionizing radiation	Gene Ontology	GO:0010212	6	45	2.45026e-09	2.34054e-08	BRCA1|TOPBP1|ATM|H2AFX|KAT5|RAD51	http://amigo.geneontology.org/amigo/term/GO:0010212
positive regulation of fibroblast proliferation	Gene Ontology	GO:0048146	6	48	3.49395e-09	3.30462e-08	CCNA2|CDKN1A|LIG4|CDK4|CDK6|MYC	http://amigo.geneontology.org/amigo/term/GO:0048146
mitotic G2 DNA damage checkpoint	Gene Ontology	GO:0007095	5	21	4.18917e-09	3.94275e-08	CDK1|CDKN1A|MRE11A|NBN|TOPBP1	http://amigo.geneontology.org/amigo/term/GO:0007095
negative regulation of cell cycle arrest	Gene Ontology	GO:0071157	5	22	5.13168e-09	4.80625e-08	CDK4|CHEK2|MDM2|MDM4|CCND1	http://amigo.geneontology.org/amigo/term/GO:0071157
protein insertion into mitochondrial membrane involved in apoptotic signaling pathway	Gene Ontology	GO:0001844	4	6	6.08016e-09	5.63956e-08	BCL2L11|BAD|PMAIP1|BAX	http://amigo.geneontology.org/amigo/term/GO:0001844
Bcl-2 family protein complex	Gene Ontology	GO:0097136	4	6	6.08016e-09	5.63956e-08	BCL2L1|BCL2L11|BAX|BAK1	http://amigo.geneontology.org/amigo/term/GO:0097136
cellular senescence	Gene Ontology	GO:0090398	5	23	6.23562e-09	5.75595e-08	KAT6A|CDKN2A|H2AFX|CDKN1A|HRAS	http://amigo.geneontology.org/amigo/term/GO:0090398
positive regulation of protein-containing complex assembly	Gene Ontology	GO:0031334	6	54	6.69613e-09	6.12217e-08	BCL2L11|SUMO1|BID|BAX|BAK1|TNF	http://amigo.geneontology.org/amigo/term/GO:0031334
transcription initiation from RNA polymerase II promoter	Gene Ontology	GO:0006367	8	160	7.00181e-09	6.34127e-08	PPARG|PTEN|CDKN1A|BAX|CDK1|CDK4|CCND1|CREBBP	http://amigo.geneontology.org/amigo/term/GO:0006367
histone binding	Gene Ontology	GO:0042393	8	163	8.04469e-09	7.25155e-08	KMT2C|SIRT1|STAT1|KMT2D|H2AFX|KAT5|TP53BP1|KAT6A	http://amigo.geneontology.org/amigo/term/GO:0042393
protein domain specific binding	Gene Ontology	GO:0019904	9	239	8.25627e-09	7.4075e-08	CCNA2|SUMO1|CASP2|HIF1A|CDK2|IKBKG|CITED2|MDM2|CHEK1	http://amigo.geneontology.org/amigo/term/GO:0019904
cell aging	Gene Ontology	GO:0007569	5	25	9.00799e-09	8.04434e-08	WRN|CDK1|SIRT1|BRCA2|TP53	http://amigo.geneontology.org/amigo/term/GO:0007569
activation of cysteine-type endopeptidase activity involved in apoptotic process by cytochrome c	Gene Ontology	GO:0008635	4	7	9.53724e-09	8.47755e-08	CYCS|BAX|APAF1|BAK1	http://amigo.geneontology.org/amigo/term/GO:0008635
response to estradiol	Gene Ontology	GO:0032355	7	105	9.71223e-09	8.59331e-08	PCNA|NCOA1|CCND1|CASP8|PTEN|BAD|RBBP8	http://amigo.geneontology.org/amigo/term/GO:0032355
stress-activated MAPK cascade	Gene Ontology	GO:0051403	5	26	1.07203e-08	9.44172e-08	IKBKB|NFKB1|MAPK8|CHUK|IKBKG	http://amigo.geneontology.org/amigo/term/GO:0051403
RNA polymerase II activating transcription factor binding	Gene Ontology	GO:0001102	6	59	1.09435e-08	9.59431e-08	TCF3|CREB1|HIPK2|TP53BP1|EP300|CREBBP	http://amigo.geneontology.org/amigo/term/GO:0001102
response to estrogen	Gene Ontology	GO:0043627	6	61	1.31719e-08	1.14434e-07	BRCA1|KMT2D|CCND1|PPARG|CITED2|EP300	http://amigo.geneontology.org/amigo/term/GO:0043627
mitotic G1 DNA damage checkpoint	Gene Ontology	GO:0031571	4	8	1.428e-08	1.23502e-07	CCND1|CDK2|TP53|RPA2	http://amigo.geneontology.org/amigo/term/GO:0031571
NIK/NF-kappaB signaling	Gene Ontology	GO:0038061	6	62	1.44192e-08	1.24148e-07	CHUK|AKT1|REL|RELB|RELA|NFKB2	http://amigo.geneontology.org/amigo/term/GO:0038061
beta-catenin-TCF complex assembly	Gene Ontology	GO:1904837	5	29	1.74582e-08	1.47664e-07	MYC|EP300|KAT5|CREBBP|KMT2D	http://amigo.geneontology.org/amigo/term/GO:1904837
regulation of tumor necrosis factor-mediated signaling pathway	Gene Ontology	GO:0010803	5	29	1.74582e-08	1.47664e-07	IKBKB|TNF|CHUK|CASP8|IKBKG	http://amigo.geneontology.org/amigo/term/GO:0010803
cyclin-dependent protein serine/threonine kinase activity	Gene Ontology	GO:0004693	5	29	1.74582e-08	1.47664e-07	CDK1|CDK2|CDK4|CCND3|CDK6	http://amigo.geneontology.org/amigo/term/GO:0004693
cyclin binding	Gene Ontology	GO:0030332	5	30	2.033e-08	1.712e-07	CDK1|CDK2|CDK4|CDKN1A|CDK6	http://amigo.geneontology.org/amigo/term/GO:0030332
cellular response to nicotine	Gene Ontology	GO:0071316	4	9	2.05893e-08	1.72627e-07	NFKB1|BAD|TNF|RELA	http://amigo.geneontology.org/amigo/term/GO:0071316
cellular response to hydrogen peroxide	Gene Ontology	GO:0070301	6	67	2.22143e-08	1.85442e-07	PCNA|SIRT1|CDK1|RELA|MYB|MDM2	http://amigo.geneontology.org/amigo/term/GO:0070301
NF-kappaB binding	Gene Ontology	GO:0051059	5	31	2.3565e-08	1.95865e-07	EP300|RELA|NFKBIA|CDKN2A|TP53BP2	http://amigo.geneontology.org/amigo/term/GO:0051059
DNA recombination	Gene Ontology	GO:0006310	6	68	2.41287e-08	1.99685e-07	MRE11A|WRN|EXO1|RPA1|RAD51|XRCC5	http://amigo.geneontology.org/amigo/term/GO:0006310
mismatch repair	Gene Ontology	GO:0006298	5	32	2.71963e-08	2.222e-07	PCNA|EXO1|RPA1|TP73|RPA2	http://amigo.geneontology.org/amigo/term/GO:0006298
cellular response to ionizing radiation	Gene Ontology	GO:0071479	5	32	2.71963e-08	2.222e-07	LIG4|CDKN1A|TP53|SIRT1|RAD51	http://amigo.geneontology.org/amigo/term/GO:0071479
cerebral cortex development	Gene Ontology	GO:0021987	6	70	2.83671e-08	2.30783e-07	NCOA1|H2AFX|BAX|BAD|HIF1A|NF1	http://amigo.geneontology.org/amigo/term/GO:0021987
regulation of mitochondrial membrane permeability	Gene Ontology	GO:0046902	4	10	2.87729e-08	2.33097e-07	BCL2L1|BAD|PMAIP1|BAK1	http://amigo.geneontology.org/amigo/term/GO:0046902
cellular response to tumor necrosis factor	Gene Ontology	GO:0071356	7	125	3.04081e-08	2.45309e-07	BRCA1|SIRT1|CHUK|IKBKB|AKT1|NFKB1|RELA	http://amigo.geneontology.org/amigo/term/GO:0071356
inflammatory response	Gene Ontology	GO:0006954	10	381	3.25886e-08	2.618e-07	CHUK|IKBKB|AKT1|TNF|IKBKG|REL|NFKB1|RELB|RELA|BCL6	http://amigo.geneontology.org/amigo/term/GO:0006954
protein-containing complex assembly	Gene Ontology	GO:0065003	7	129	3.73698e-08	2.97718e-07	TP53|BID|CDK1|IKBKG|MDM2|MDM4|CREBBP	http://amigo.geneontology.org/amigo/term/GO:0065003
positive regulation of cell cycle	Gene Ontology	GO:0045787	5	35	4.08252e-08	3.21248e-07	CCND1|CITED2|BCL2L11|CDK4|CHEK1	http://amigo.geneontology.org/amigo/term/GO:0045787
activating transcription factor binding	Gene Ontology	GO:0033613	5	35	4.08252e-08	3.21248e-07	EP300|PPARG|MEF2A|MYC|RELA	http://amigo.geneontology.org/amigo/term/GO:0033613
regulation of cellular response to heat	Gene Ontology	GO:1900034	6	77	4.83305e-08	3.77213e-07	SIRT1|ATM|RPA1|RPA2|EP300|CREBBP	http://amigo.geneontology.org/amigo/term/GO:1900034
negative regulation of protein binding	Gene Ontology	GO:0032091	6	77	4.83305e-08	3.77213e-07	SUMO1|CDKN1A|BAX|AKT1|AURKA|MAPK8	http://amigo.geneontology.org/amigo/term/GO:0032091
histone H4 acetylation	Gene Ontology	GO:0043967	5	37	5.25821e-08	4.08736e-07	BRCA2|EP300|KAT6A|NCOA1|KAT5	http://amigo.geneontology.org/amigo/term/GO:0043967
protein kinase activity	Gene Ontology	GO:0004672	8	216	6.5547e-08	5.0746e-07	HIPK2|AKT1|CCND1|CHUK|IKBKB|CDK1|AURKA|CHEK1	http://amigo.geneontology.org/amigo/term/GO:0004672
protein homodimerization activity	Gene Ontology	GO:0042803	12	660	6.61858e-08	5.10349e-07	BCL2L1|STAT1|TCF3|WRN|CHUK|BAX|BAK1|IKBKB|AKT1|IKBKG|RELA|CHEK2	http://amigo.geneontology.org/amigo/term/GO:0042803
negative regulation of G0 to G1 transition	Gene Ontology	GO:0070317	5	39	6.68794e-08	5.13634e-07	BRCA1|RBBP8|RAD51|APAF1|CHEK1	http://amigo.geneontology.org/amigo/term/GO:0070317
histone phosphorylation	Gene Ontology	GO:0016572	4	13	6.80404e-08	5.20469e-07	CDK1|CDK2|ATM|CCNA2	http://amigo.geneontology.org/amigo/term/GO:0016572
negative regulation of G1/S transition of mitotic cell cycle	Gene Ontology	GO:2000134	5	41	8.41007e-08	6.38235e-07	PTEN|CDKN1A|CDKN2A|CDK4|CDK6	http://amigo.geneontology.org/amigo/term/GO:2000134
histone acetylation	Gene Ontology	GO:0016573	5	42	9.39375e-08	7.10079e-07	NCOA3|KAT6A|EP300|KAT5|CREBBP	http://amigo.geneontology.org/amigo/term/GO:0016573
brain development	Gene Ontology	GO:0007420	8	231	1.07824e-07	8.11848e-07	BRCA2|CASP2|WRN|ATM|BAK1|NF1|BCL2L11|XRCC5	http://amigo.geneontology.org/amigo/term/GO:0007420
regulation of gene expression	Gene Ontology	GO:0010468	8	235	1.22433e-07	9.18245e-07	NF1|HIF1A|CDK2|CDK4|TP73|CDK6|MAPK8|MYC	http://amigo.geneontology.org/amigo/term/GO:0010468
positive regulation of NF-kappaB transcription factor activity	Gene Ontology	GO:0051092	7	159	1.46578e-07	1.09505e-06	CHUK|IKBKB|TNF|IKBKG|NFKB1|RELA|NFKB2	http://amigo.geneontology.org/amigo/term/GO:0051092
interleukin-1-mediated signaling pathway	Gene Ontology	GO:0070498	6	94	1.47799e-07	1.0999e-06	NFKBIA|CHUK|IKBKB|IKBKG|NFKB1|RELA	http://amigo.geneontology.org/amigo/term/GO:0070498
apoptotic mitochondrial changes	Gene Ontology	GO:0008637	4	17	1.69867e-07	1.24483e-06	BCL2L1|AKT1|BID|BAX	http://amigo.geneontology.org/amigo/term/GO:0008637
acetyltransferase activity	Gene Ontology	GO:0016407	4	17	1.69867e-07	1.24483e-06	KAT6A|EP300|KAT5|CREBBP	http://amigo.geneontology.org/amigo/term/GO:0016407
DNA damage response, signal transduction by p53 class mediator	Gene Ontology	GO:0030330	4	17	1.69867e-07	1.24483e-06	FOXO3|TP53|MDM4|NBN	http://amigo.geneontology.org/amigo/term/GO:0030330
double-stranded DNA binding	Gene Ontology	GO:0003690	6	97	1.76276e-07	1.28688e-06	MRE11A|STAT1|PPARG|RBBP8|RAD51|XRCC5	http://amigo.geneontology.org/amigo/term/GO:0003690
protein destabilization	Gene Ontology	GO:0031648	5	49	1.9116e-07	1.39026e-06	SUMO1|MDM2|EP300|SIRT1|CREBBP	http://amigo.geneontology.org/amigo/term/GO:0031648
negative regulation of neuron death	Gene Ontology	GO:1901215	5	50	2.09885e-07	1.52068e-06	AKT1|SIRT1|IKBKG|CREB1|REL	http://amigo.geneontology.org/amigo/term/GO:1901215
regulation of cell population proliferation	Gene Ontology	GO:0042127	7	169	2.18171e-07	1.57477e-06	BRCA1|SIRT1|STAT1|BID|NFKBIA|BCL6|CCND3	http://amigo.geneontology.org/amigo/term/GO:0042127
repressing transcription factor binding	Gene Ontology	GO:0070491	5	51	2.30033e-07	1.65417e-06	RELA|MYC|KAT5|TCF3|STAT1	http://amigo.geneontology.org/amigo/term/GO:0070491
positive regulation of I-kappaB kinase/NF-kappaB signaling	Gene Ontology	GO:0043123	7	185	3.93055e-07	2.81592e-06	CHUK|CASP8|IKBKB|TNF|IKBKG|REL|RELA	http://amigo.geneontology.org/amigo/term/GO:0043123
histone deacetylase binding	Gene Ontology	GO:0042826	6	114	4.36055e-07	3.11236e-06	TP53|CCND1|HIF1A|MEF2A|MAPK8|RELA	http://amigo.geneontology.org/amigo/term/GO:0042826
nucleotide-excision repair, DNA gap filling	Gene Ontology	GO:0006297	4	23	4.92727e-07	3.4909e-06	PCNA|LIG4|RPA1|RPA2	http://amigo.geneontology.org/amigo/term/GO:0006297
negative regulation of cell population proliferation	Gene Ontology	GO:0008285	9	394	5.12321e-07	3.61638e-06	CDKN2A|TP53|CDKN1A|BAK1|PTEN|CDK6|BCL6|MDM4|HRAS	http://amigo.geneontology.org/amigo/term/GO:0008285
intrinsic apoptotic signaling pathway by p53 class mediator	Gene Ontology	GO:0072332	4	24	5.73809e-07	4.03558e-06	PMAIP1|TP53|BAX|TP53BP2	http://amigo.geneontology.org/amigo/term/GO:0072332
homologous chromosome pairing at meiosis	Gene Ontology	GO:0007129	4	25	6.64415e-07	4.65575e-06	CCNE2|MRE11A|CCNE1|FANCD2	http://amigo.geneontology.org/amigo/term/GO:0007129
chromatin	Gene Ontology	GO:0000785	6	124	6.98543e-07	4.8771e-06	PCNA|CCND2|RPA2|CDK4|RAD51|CHEK1	http://amigo.geneontology.org/amigo/term/GO:0000785
peptidyl-threonine phosphorylation	Gene Ontology	GO:0018107	5	65	7.10093e-07	4.9052e-06	CDK1|MAPK8|CHEK1|HIPK2|AKT1	http://amigo.geneontology.org/amigo/term/GO:0018107
cyclin A2-CDK2 complex	Gene Ontology	GO:0097124	3	5	7.10233e-07	4.9052e-06	CDK2|CCNA2|CCNA1	http://amigo.geneontology.org/amigo/term/GO:0097124
thymocyte apoptotic process	Gene Ontology	GO:0070242	3	5	7.10233e-07	4.9052e-06	BCL2L11|BAX|BAK1	http://amigo.geneontology.org/amigo/term/GO:0070242
negative regulation of cell growth	Gene Ontology	GO:0030308	6	125	7.30688e-07	5.02839e-06	SIRT1|CDKN2A|TP53|CDKN1A|PPARG|BCL6	http://amigo.geneontology.org/amigo/term/GO:0030308
rhythmic process	Gene Ontology	GO:0048511	5	66	7.62466e-07	5.20974e-06	CDK1|NFKB2|MAPK8|CREBBP|PPARG	http://amigo.geneontology.org/amigo/term/GO:0048511
chromatin DNA binding	Gene Ontology	GO:0031490	5	66	7.62466e-07	5.20974e-06	FOXO3|EP300|RELA|BCL6|CREBBP	http://amigo.geneontology.org/amigo/term/GO:0031490
condensed chromosome	Gene Ontology	GO:0000793	4	27	8.77028e-07	5.97125e-06	LIG4|CDK2|RAD51|FANCD2	http://amigo.geneontology.org/amigo/term/GO:0000793
negative regulation of fibroblast proliferation	Gene Ontology	GO:0048147	4	28	1.00051e-06	6.76398e-06	MYC|TP53|BAX|NF1	http://amigo.geneontology.org/amigo/term/GO:0048147
condensed nuclear chromosome	Gene Ontology	GO:0000794	4	28	1.00051e-06	6.76398e-06	H2AFX|RAD51|TOPBP1|CHEK1	http://amigo.geneontology.org/amigo/term/GO:0000794
G2/M transition of mitotic cell cycle	Gene Ontology	GO:0000086	6	133	1.03409e-06	6.96648e-06	CCNA2|CDKN1A|CDK1|CDK2|AURKA|CHEK2	http://amigo.geneontology.org/amigo/term/GO:0000086
peptidyl-lysine acetylation	Gene Ontology	GO:0018394	3	6	1.06352e-06	7.11485e-06	SIRT1|EP300|KAT5	http://amigo.geneontology.org/amigo/term/GO:0018394
peptide-lysine-N-acetyltransferase activity	Gene Ontology	GO:0061733	3	6	1.06352e-06	7.11485e-06	EP300|KAT5|CREBBP	http://amigo.geneontology.org/amigo/term/GO:0061733
positive regulation of transforming growth factor beta receptor signaling pathway	Gene Ontology	GO:0030511	4	29	1.13645e-06	7.55011e-06	CITED2|EP300|CREBBP|HIPK2	http://amigo.geneontology.org/amigo/term/GO:0030511
TRIF-dependent toll-like receptor signaling pathway	Gene Ontology	GO:0035666	4	29	1.13645e-06	7.55011e-06	IKBKB|CHUK|CASP8|IKBKG	http://amigo.geneontology.org/amigo/term/GO:0035666
mitotic cell cycle checkpoint	Gene Ontology	GO:0007093	4	31	1.44891e-06	9.49459e-06	BCL2L1|HRAS|RAD17|NBN	http://amigo.geneontology.org/amigo/term/GO:0007093
positive regulation of cyclin-dependent protein serine/threonine kinase activity	Gene Ontology	GO:0045737	4	31	1.44891e-06	9.49459e-06	CCND1|AKT1|CCND3|CCND2	http://amigo.geneontology.org/amigo/term/GO:0045737
positive regulation of DNA repair	Gene Ontology	GO:0045739	4	31	1.44891e-06	9.49459e-06	PCNA|BRCA1|SIRT1|H2AFX	http://amigo.geneontology.org/amigo/term/GO:0045739
positive regulation of IRE1-mediated unfolded protein response	Gene Ontology	GO:1903896	3	7	1.51671e-06	9.83813e-06	BCL2L11|BAX|BAK1	http://amigo.geneontology.org/amigo/term/GO:1903896
positive regulation of histone H3-K9 methylation	Gene Ontology	GO:0051574	3	7	1.51671e-06	9.83813e-06	BRCA1|SIRT1|MYB	http://amigo.geneontology.org/amigo/term/GO:0051574
macrophage derived foam cell differentiation	Gene Ontology	GO:0010742	3	7	1.51671e-06	9.83813e-06	PPARG|EP300|STAT1	http://amigo.geneontology.org/amigo/term/GO:0010742
positive regulation of G1/S transition of mitotic cell cycle	Gene Ontology	GO:1900087	4	32	1.62708e-06	1.04832e-05	CCND1|AKT1|CCND3|CCND2	http://amigo.geneontology.org/amigo/term/GO:1900087
histone acetyltransferase complex	Gene Ontology	GO:0000123	4	32	1.62708e-06	1.04832e-05	KAT6A|EP300|KAT5|CREBBP	http://amigo.geneontology.org/amigo/term/GO:0000123
regulation of transcription by RNA polymerase II	Gene Ontology	GO:0006357	11	751	1.93538e-06	1.24279e-05	BRCA1|RBBP8|CDKN1A|HIF1A|FOXO3|PPARG|TNF|MYC|BCL6|MDM4|MDM2	http://amigo.geneontology.org/amigo/term/GO:0006357
nuclear membrane	Gene Ontology	GO:0031965	7	237	1.95092e-06	1.24859e-05	BCL2L1|FZR1|TP53|SUMO1|CCND2|CCND1|CDK4	http://amigo.geneontology.org/amigo/term/GO:0031965
intrinsic apoptotic signaling pathway in response to endoplasmic reticulum stress	Gene Ontology	GO:0070059	4	34	2.03157e-06	1.29588e-05	TP53|BAX|APAF1|BAK1	http://amigo.geneontology.org/amigo/term/GO:0070059
B cell apoptotic process	Gene Ontology	GO:0001783	3	8	2.0819e-06	1.31489e-05	BCL2L11|BAX|BAK1	http://amigo.geneontology.org/amigo/term/GO:0001783
DNA damage induced protein phosphorylation	Gene Ontology	GO:0006975	3	8	2.0819e-06	1.31489e-05	ATM|CHEK2|CHEK1	http://amigo.geneontology.org/amigo/term/GO:0006975
cellular response to insulin-like growth factor stimulus	Gene Ontology	GO:1990314	3	8	2.0819e-06	1.31489e-05	PTEN|CCNA2|CREB1	http://amigo.geneontology.org/amigo/term/GO:1990314
cellular response to nerve growth factor stimulus	Gene Ontology	GO:1990090	4	35	2.25966e-06	1.41917e-05	FOXO3|AKT1|CREB1|PTEN	http://amigo.geneontology.org/amigo/term/GO:1990090
regulation of transcription, DNA-templated	Gene Ontology	GO:0006355	11	773	2.54232e-06	1.58482e-05	MYB|BRCA2|TP53|TCF3|KMT2D|HIF1A|RELA|EP300|CHEK2|NFKB2|CREBBP	http://amigo.geneontology.org/amigo/term/GO:0006355
myeloid cell homeostasis	Gene Ontology	GO:0002262	3	9	2.77111e-06	1.7053e-05	BCL2L11|BAX|BAK1	http://amigo.geneontology.org/amigo/term/GO:0002262
cellular response to stress	Gene Ontology	GO:0033554	3	9	2.77111e-06	1.7053e-05	RELB|RELA|REL	http://amigo.geneontology.org/amigo/term/GO:0033554
IkappaB kinase complex	Gene Ontology	GO:0008385	3	9	2.77111e-06	1.7053e-05	IKBKB|CHUK|IKBKG	http://amigo.geneontology.org/amigo/term/GO:0008385
telomere maintenance via recombination	Gene Ontology	GO:0000722	3	9	2.77111e-06	1.7053e-05	PTEN|BRCA2|RAD51	http://amigo.geneontology.org/amigo/term/GO:0000722
DNA-binding transcription repressor activity, RNA polymerase II-specific	Gene Ontology	GO:0001227	7	253	2.96748e-06	1.82031e-05	TCF3|FOXO3|PPARG|NFKB1|RELA|BCL6|MYC	http://amigo.geneontology.org/amigo/term/GO:0001227
cellular response to estradiol stimulus	Gene Ontology	GO:0071392	4	38	3.05838e-06	1.87009e-05	NCOA3|BCL2L11|CCNA2|KAT5	http://amigo.geneontology.org/amigo/term/GO:0071392
kinase activity	Gene Ontology	GO:0016301	5	89	3.07978e-06	1.8772e-05	AKT1|MAPK8|CCNE1|CHEK2|CHEK1	http://amigo.geneontology.org/amigo/term/GO:0016301
nucleotide-excision repair	Gene Ontology	GO:0006289	4	39	3.36597e-06	2.0387e-05	TP53|BRCA2|RPA1|RPA2	http://amigo.geneontology.org/amigo/term/GO:0006289
cellular response to cadmium ion	Gene Ontology	GO:0071276	4	39	3.36597e-06	2.0387e-05	SUMO1|AKT1|MAPK8|CHUK	http://amigo.geneontology.org/amigo/term/GO:0071276
cellular response to X-ray	Gene Ontology	GO:0071481	3	10	3.59626e-06	2.13772e-05	TP53BP1|ATM|XRCC5	http://amigo.geneontology.org/amigo/term/GO:0071481
response to salt stress	Gene Ontology	GO:0009651	3	10	3.59626e-06	2.13772e-05	TNF|TP53|BAX	http://amigo.geneontology.org/amigo/term/GO:0009651
H4 histone acetyltransferase activity	Gene Ontology	GO:0010485	3	10	3.59626e-06	2.13772e-05	KAT6A|BRCA2|KAT5	http://amigo.geneontology.org/amigo/term/GO:0010485
positive regulation of endoplasmic reticulum stress-induced intrinsic apoptotic signaling pathway	Gene Ontology	GO:1902237	3	10	3.59626e-06	2.13772e-05	BCL2L11|SIRT1|PMAIP1	http://amigo.geneontology.org/amigo/term/GO:1902237
response to UV-C	Gene Ontology	GO:0010225	3	10	3.59626e-06	2.13772e-05	WRN|BRCA2|BAK1	http://amigo.geneontology.org/amigo/term/GO:0010225
positive regulation of mitochondrial outer membrane permeabilization involved in apoptotic signaling pathway	Gene Ontology	GO:1901030	3	10	3.59626e-06	2.13772e-05	BID|BAX|BAK1	http://amigo.geneontology.org/amigo/term/GO:1901030
Fc-epsilon receptor signaling pathway	Gene Ontology	GO:0038095	6	171	4.20129e-06	2.48199e-05	CHUK|IKBKB|IKBKG|NFKB1|RELA|MAPK8	http://amigo.geneontology.org/amigo/term/GO:0038095
regulation of cytokinesis	Gene Ontology	GO:0032465	4	42	4.42675e-06	2.60717e-05	BCL2L1|BRCA2|BECN1|AURKA	http://amigo.geneontology.org/amigo/term/GO:0032465
positive regulation of mitochondrial membrane potential	Gene Ontology	GO:0010918	3	11	4.56922e-06	2.65845e-05	AKT1|BAD|BID	http://amigo.geneontology.org/amigo/term/GO:0010918
transferrin receptor binding	Gene Ontology	GO:1990459	3	11	4.56922e-06	2.65845e-05	IKBKB|CHUK|IKBKG	http://amigo.geneontology.org/amigo/term/GO:1990459
t-circle formation	Gene Ontology	GO:0090656	3	11	4.56922e-06	2.65845e-05	WRN|EXO1|NBN	http://amigo.geneontology.org/amigo/term/GO:0090656
signal transduction involved in G2 DNA damage checkpoint	Gene Ontology	GO:0072425	3	11	4.56922e-06	2.65845e-05	BRCA1|FZR1|CHEK1	http://amigo.geneontology.org/amigo/term/GO:0072425
cellular response to insulin stimulus	Gene Ontology	GO:0032869	5	97	4.60422e-06	2.67072e-05	PTEN|AKT1|CDK4|STAT1|PPARG	http://amigo.geneontology.org/amigo/term/GO:0032869
T cell receptor signaling pathway	Gene Ontology	GO:0050852	6	174	4.62743e-06	2.6761e-05	HRAS|CHUK|IKBKB|IKBKG|NFKB1|RELA	http://amigo.geneontology.org/amigo/term/GO:0050852
response to ethanol	Gene Ontology	GO:0045471	5	98	4.83013e-06	2.78494e-05	CCND1|CDK1|BAD|CASP8|BAK1	http://amigo.geneontology.org/amigo/term/GO:0045471
extrinsic apoptotic signaling pathway	Gene Ontology	GO:0097191	4	44	5.25936e-06	3.02335e-05	BAD|TNF|BAX|CASP8	http://amigo.geneontology.org/amigo/term/GO:0097191
signal transduction	Gene Ontology	GO:0007165	12	1013	5.51387e-06	3.16019e-05	CCNA2|PPARG|CCND3|ATM|HIF1A|AKT1|CDK2|CDK4|CREB1|TP53BP2|HRAS|CREBBP	http://amigo.geneontology.org/amigo/term/GO:0007165
RNA polymerase II CTD heptapeptide repeat kinase activity	Gene Ontology	GO:0008353	3	12	5.70173e-06	3.24725e-05	CDK1|CDK4|CDK6	http://amigo.geneontology.org/amigo/term/GO:0008353
signal transduction in response to DNA damage	Gene Ontology	GO:0042770	3	12	5.70173e-06	3.24725e-05	BID|CHEK2|NBN	http://amigo.geneontology.org/amigo/term/GO:0042770
cellular response to organic cyclic compound	Gene Ontology	GO:0071407	4	45	5.71652e-06	3.24725e-05	AKT1|TNF|CASP8|STAT1	http://amigo.geneontology.org/amigo/term/GO:0071407
lactation	Gene Ontology	GO:0007595	4	46	6.20239e-06	3.51286e-05	CCND1|NCOA1|CREB1|HIF1A	http://amigo.geneontology.org/amigo/term/GO:0007595
spermatogenesis	Gene Ontology	GO:0007283	8	404	6.33989e-06	3.58017e-05	BCL2L1|SIRT1|BRCA2|BCL2L11|CCNA1|H2AFX|BAD|BCL6	http://amigo.geneontology.org/amigo/term/GO:0007283
response to virus	Gene Ontology	GO:0009615	5	104	6.37452e-06	3.58917e-05	IKBKB|TNF|CHUK|CDK6|IKBKG	http://amigo.geneontology.org/amigo/term/GO:0009615
atrioventricular valve morphogenesis	Gene Ontology	GO:0003181	3	13	7.00548e-06	3.91004e-05	CCNA2|MDM2|MDM4	http://amigo.geneontology.org/amigo/term/GO:0003181
cellular response to glucose starvation	Gene Ontology	GO:0042149	4	48	7.2648e-06	4.02764e-05	FOXO3|TP53|BECN1|PMAIP1	http://amigo.geneontology.org/amigo/term/GO:0042149
response to hydrogen peroxide	Gene Ontology	GO:0042542	4	48	7.2648e-06	4.02764e-05	BAD|SIRT1|STAT1|BAK1	http://amigo.geneontology.org/amigo/term/GO:0042542
single-stranded DNA binding	Gene Ontology	GO:0003697	5	107	7.27912e-06	4.02764e-05	BRCA2|RPA1|RBBP8|RAD51|RPA2	http://amigo.geneontology.org/amigo/term/GO:0003697
transcription corepressor activity	Gene Ontology	GO:0003714	6	194	8.45568e-06	4.63864e-05	SIRT1|RBBP8|CCND1|HIPK2|CITED2|CREBBP	http://amigo.geneontology.org/amigo/term/GO:0003714
E-box binding	Gene Ontology	GO:0070888	4	50	8.45586e-06	4.63864e-05	PPARG|MYC|TCF3|HIF1A	http://amigo.geneontology.org/amigo/term/GO:0070888
interstrand cross-link repair	Gene Ontology	GO:0036297	4	50	8.45586e-06	4.63864e-05	RPA1|RAD51|FANCD2|RPA2	http://amigo.geneontology.org/amigo/term/GO:0036297
lateral element	Gene Ontology	GO:0000800	3	14	8.49208e-06	4.64524e-05	BRCA1|BRCA2|RAD51	http://amigo.geneontology.org/amigo/term/GO:0000800
response to organonitrogen compound	Gene Ontology	GO:0010243	3	15	1.0173e-05	5.47926e-05	CCND1|CDKN1A|TP73	http://amigo.geneontology.org/amigo/term/GO:0010243
response to muscle stretch	Gene Ontology	GO:0035994	3	15	1.0173e-05	5.47926e-05	NFKB1|RELA|NFKBIA	http://amigo.geneontology.org/amigo/term/GO:0035994
activation of cysteine-type endopeptidase activity	Gene Ontology	GO:0097202	3	15	1.0173e-05	5.47926e-05	BAD|CASP8|BAK1	http://amigo.geneontology.org/amigo/term/GO:0097202
intra-S DNA damage checkpoint	Gene Ontology	GO:0031573	3	15	1.0173e-05	5.47926e-05	MRE11A|MDC1|FANCD2	http://amigo.geneontology.org/amigo/term/GO:0031573
protein acetylation	Gene Ontology	GO:0006473	3	15	1.0173e-05	5.47926e-05	KAT6A|EP300|CREBBP	http://amigo.geneontology.org/amigo/term/GO:0006473
glucose homeostasis	Gene Ontology	GO:0042593	5	115	1.0188e-05	5.47926e-05	FOXO3|AKT1|BAD|HIF1A|PPARG	http://amigo.geneontology.org/amigo/term/GO:0042593
positive regulation of protein kinase activity	Gene Ontology	GO:0045860	4	53	1.05046e-05	5.63376e-05	XRCC5|CDKN1A|TNF|CCNA2	http://amigo.geneontology.org/amigo/term/GO:0045860
negative regulation of phosphorylation	Gene Ontology	GO:0042326	3	16	1.20598e-05	6.41406e-05	CDKN1A|CDKN2A|SIRT1	http://amigo.geneontology.org/amigo/term/GO:0042326
DNA unwinding involved in DNA replication	Gene Ontology	GO:0006268	3	16	1.20598e-05	6.41406e-05	WRN|RPA1|RAD51	http://amigo.geneontology.org/amigo/term/GO:0006268
hematopoietic stem cell differentiation	Gene Ontology	GO:0060218	3	16	1.20598e-05	6.41406e-05	XRCC5|TP53|CDK6	http://amigo.geneontology.org/amigo/term/GO:0060218
RNA polymerase II transcription factor binding	Gene Ontology	GO:0001085	4	56	1.28977e-05	6.82893e-05	MEF2A|EP300|TP53|CREBBP	http://amigo.geneontology.org/amigo/term/GO:0001085
regulation of cell cycle	Gene Ontology	GO:0051726	5	121	1.29109e-05	6.82893e-05	HIPK2|EP300|CDK4|CDK6|BAK1	http://amigo.geneontology.org/amigo/term/GO:0051726
isotype switching	Gene Ontology	GO:0045190	3	17	1.41637e-05	7.47094e-05	LIG4|EXO1|NBN	http://amigo.geneontology.org/amigo/term/GO:0045190
DNA helicase activity	Gene Ontology	GO:0003678	4	58	1.47015e-05	7.71229e-05	WRN|MRE11A|XRCC5|NBN	http://amigo.geneontology.org/amigo/term/GO:0003678
positive regulation of smooth muscle cell proliferation	Gene Ontology	GO:0048661	4	58	1.47015e-05	7.71229e-05	MYB|AKT1|TNF|STAT1	http://amigo.geneontology.org/amigo/term/GO:0048661
RNA polymerase II transcription regulatory region sequence-specific DNA binding	Gene Ontology	GO:0000977	7	327	1.51466e-05	7.9241e-05	HIF1A|MEF2A|REL|NFKB1|RELB|RELA|EP300	http://amigo.geneontology.org/amigo/term/GO:0000977
chromosome	Gene Ontology	GO:0005694	5	127	1.6171e-05	8.43703e-05	WRN|MDC1|EP300|BRCA1|TOPBP1	http://amigo.geneontology.org/amigo/term/GO:0005694
response to iron ion	Gene Ontology	GO:0010039	3	18	1.6496e-05	8.51404e-05	CCND1|MDM2|HIF1A	http://amigo.geneontology.org/amigo/term/GO:0010039
DNA polymerase binding	Gene Ontology	GO:0070182	3	18	1.6496e-05	8.51404e-05	PCNA|RAD51|FANCD2	http://amigo.geneontology.org/amigo/term/GO:0070182
positive regulation of transcription of Notch receptor target	Gene Ontology	GO:0007221	3	18	1.6496e-05	8.51404e-05	EP300|STAT1|CREBBP	http://amigo.geneontology.org/amigo/term/GO:0007221
negative regulation of vascular associated smooth muscle cell proliferation	Gene Ontology	GO:1904706	3	18	1.6496e-05	8.51404e-05	PPARG|CDKN1A|PTEN	http://amigo.geneontology.org/amigo/term/GO:1904706
scaffold protein binding	Gene Ontology	GO:0097110	4	60	1.66844e-05	8.56527e-05	IKBKB|MDM2|CHUK|CASP8	http://amigo.geneontology.org/amigo/term/GO:0097110
RNA polymerase II transcription regulator complex	Gene Ontology	GO:0090575	4	61	1.77464e-05	9.06201e-05	PPARG|TCF3|HIF1A|HIPK2	http://amigo.geneontology.org/amigo/term/GO:0090575
regulation of double-strand break repair via homologous recombination	Gene Ontology	GO:0010569	3	19	1.90679e-05	9.609e-05	RPA2|RAD51|CHEK1	http://amigo.geneontology.org/amigo/term/GO:0010569
negative regulation of cell-matrix adhesion	Gene Ontology	GO:0001953	3	19	1.90679e-05	9.609e-05	CDKN2A|BCL6|NF1	http://amigo.geneontology.org/amigo/term/GO:0001953
MyD88-independent toll-like receptor signaling pathway	Gene Ontology	GO:0002756	3	19	1.90679e-05	9.609e-05	IKBKB|CHUK|IKBKG	http://amigo.geneontology.org/amigo/term/GO:0002756
negative regulation of cellular senescence	Gene Ontology	GO:2000773	3	19	1.90679e-05	9.609e-05	SIRT1|BCL6|CDK6	http://amigo.geneontology.org/amigo/term/GO:2000773
apoptotic signaling pathway	Gene Ontology	GO:0097190	4	64	2.12312e-05	0.000106433	CASP2|BAX|CASP8|BAK1	http://amigo.geneontology.org/amigo/term/GO:0097190
error-prone translesion synthesis	Gene Ontology	GO:0042276	3	20	2.18905e-05	0.000109168	PCNA|RPA1|RPA2	http://amigo.geneontology.org/amigo/term/GO:0042276
positive regulation of proteolysis	Gene Ontology	GO:0045862	3	20	2.18905e-05	0.000109168	BAD|CASP8|BAK1	http://amigo.geneontology.org/amigo/term/GO:0045862
regulation of circadian rhythm	Gene Ontology	GO:0042752	4	65	2.2497e-05	0.000111613	CDK1|MAPK8|CREB1|PPARG	http://amigo.geneontology.org/amigo/term/GO:0042752
negative regulation of neuron apoptotic process	Gene Ontology	GO:0043524	5	138	2.37825e-05	0.000116784	BCL2L1|HIPK2|HRAS|BAX|LIG4	http://amigo.geneontology.org/amigo/term/GO:0043524
positive regulation of nitric-oxide synthase activity	Gene Ontology	GO:0051000	3	21	2.49748e-05	0.000121397	AKT1|TNF|HIF1A	http://amigo.geneontology.org/amigo/term/GO:0051000
B cell homeostasis	Gene Ontology	GO:0001782	3	21	2.49748e-05	0.000121397	BCL2L11|BAX|BAK1	http://amigo.geneontology.org/amigo/term/GO:0001782
error-free translesion synthesis	Gene Ontology	GO:0070987	3	21	2.49748e-05	0.000121397	PCNA|RPA1|RPA2	http://amigo.geneontology.org/amigo/term/GO:0070987
brain morphogenesis	Gene Ontology	GO:0048854	3	21	2.49748e-05	0.000121397	FOXO3|PTEN|FANCD2	http://amigo.geneontology.org/amigo/term/GO:0048854
cellular response to retinoic acid	Gene Ontology	GO:0071300	4	67	2.51939e-05	0.000122152	MYB|PPARG|ATM|CREB1	http://amigo.geneontology.org/amigo/term/GO:0071300
response to nutrient	Gene Ontology	GO:0007584	4	68	2.66278e-05	0.000128134	PPARG|STAT1|APAF1|PTEN	http://amigo.geneontology.org/amigo/term/GO:0007584
regulation of hematopoietic stem cell differentiation	Gene Ontology	GO:1902036	4	69	2.81206e-05	0.000134979	TP73|MYB|CDK6|TCF3	http://amigo.geneontology.org/amigo/term/GO:1902036
negative regulation of reactive oxygen species metabolic process	Gene Ontology	GO:2000378	3	22	2.83319e-05	0.000135654	BRCA1|TP53|HIF1A	http://amigo.geneontology.org/amigo/term/GO:2000378
transcription-coupled nucleotide-excision repair	Gene Ontology	GO:0006283	4	72	3.29679e-05	0.000157459	PCNA|EP300|RPA1|RPA2	http://amigo.geneontology.org/amigo/term/GO:0006283
DNA duplex unwinding	Gene Ontology	GO:0032508	4	73	3.47116e-05	0.000164966	WRN|MRE11A|XRCC5|NBN	http://amigo.geneontology.org/amigo/term/GO:0032508
positive regulation of endothelial cell proliferation	Gene Ontology	GO:0001938	4	73	3.47116e-05	0.000164966	AKT1|SIRT1|NF1|HIF1A	http://amigo.geneontology.org/amigo/term/GO:0001938
site of DNA damage	Gene Ontology	GO:0090734	3	24	3.59075e-05	0.000169809	H2AFX|XRCC5|RPA1	http://amigo.geneontology.org/amigo/term/GO:0090734
telomere maintenance via semi-conservative replication	Gene Ontology	GO:0032201	3	24	3.59075e-05	0.000169809	PCNA|RPA1|RPA2	http://amigo.geneontology.org/amigo/term/GO:0032201
positive regulation of proteasomal ubiquitin-dependent protein catabolic process	Gene Ontology	GO:0032436	4	74	3.6522e-05	0.00017229	SUMO1|AKT1|MDM2|AURKA	http://amigo.geneontology.org/amigo/term/GO:0032436
positive regulation of cell cycle arrest	Gene Ontology	GO:0071158	3	25	4.01475e-05	0.000188468	BRCA1|TP53|TP73	http://amigo.geneontology.org/amigo/term/GO:0071158
negative regulation of peptidyl-serine phosphorylation	Gene Ontology	GO:0033137	3	25	4.01475e-05	0.000188468	PTEN|BAX|BAK1	http://amigo.geneontology.org/amigo/term/GO:0033137
liver development	Gene Ontology	GO:0001889	4	76	4.03487e-05	0.00018849	CITED2|RELA|HRAS|NF1	http://amigo.geneontology.org/amigo/term/GO:0001889
positive regulation of muscle cell differentiation	Gene Ontology	GO:0051149	3	26	4.47033e-05	0.000207821	MEF2A|MDM2|TCF3	http://amigo.geneontology.org/amigo/term/GO:0051149
execution phase of apoptosis	Gene Ontology	GO:0097194	3	26	4.47033e-05	0.000207821	AKT1|CASP2|CASP8	http://amigo.geneontology.org/amigo/term/GO:0097194
perinuclear region of cytoplasm	Gene Ontology	GO:0048471	9	697	4.61811e-05	0.000214173	STAT1|CDKN1A|KAT5|PPARG|CDK4|AURKA|RAD51|TP53BP2|HRAS	http://amigo.geneontology.org/amigo/term/GO:0048471
protein import into nucleus	Gene Ontology	GO:0006606	4	79	4.66277e-05	0.000215723	AKT1|CDKN1A|NFKBIA|TP53	http://amigo.geneontology.org/amigo/term/GO:0006606
negative regulation of NF-kappaB transcription factor activity	Gene Ontology	GO:0032088	4	80	4.88708e-05	0.000225558	SIRT1|CDKN2A|NFKBIA|CHUK	http://amigo.geneontology.org/amigo/term/GO:0032088
positive regulation of G2/M transition of mitotic cell cycle	Gene Ontology	GO:0010971	3	27	4.95853e-05	0.000228306	CCND1|CDK1|CDK4	http://amigo.geneontology.org/amigo/term/GO:0010971
positive regulation of neuron differentiation	Gene Ontology	GO:0045666	4	82	5.35922e-05	0.000245577	PTEN|NCOA1|TCF3|BCL6	http://amigo.geneontology.org/amigo/term/GO:0045666
anaphase-promoting complex-dependent catabolic process	Gene Ontology	GO:0031145	4	82	5.35922e-05	0.000245577	CDK1|CDK2|FZR1|AURKA	http://amigo.geneontology.org/amigo/term/GO:0031145
regulation of mitochondrial membrane potential	Gene Ontology	GO:0051881	3	28	5.4804e-05	0.000250533	BCL2L1|BAX|BAK1	http://amigo.geneontology.org/amigo/term/GO:0051881
response to antibiotic	Gene Ontology	GO:0046677	3	29	6.03699e-05	0.00027273	MDM2|TP53|CASP8	http://amigo.geneontology.org/amigo/term/GO:0046677
regulation of transcription involved in G1/S transition of mitotic cell cycle	Gene Ontology	GO:0000083	3	29	6.03699e-05	0.00027273	PCNA|CCNE1|CCNA1	http://amigo.geneontology.org/amigo/term/GO:0000083
replication fork processing	Gene Ontology	GO:0031297	3	29	6.03699e-05	0.00027273	WRN|PCNA|RAD51	http://amigo.geneontology.org/amigo/term/GO:0031297
negative regulation of cyclin-dependent protein serine/threonine kinase activity	Gene Ontology	GO:0045736	3	29	6.03699e-05	0.00027273	PTEN|CDKN1A|CDKN2A	http://amigo.geneontology.org/amigo/term/GO:0045736
positive regulation of DNA replication	Gene Ontology	GO:0045740	3	29	6.03699e-05	0.00027273	PCNA|CDK1|HRAS	http://amigo.geneontology.org/amigo/term/GO:0045740
innate immune response	Gene Ontology	GO:0045087	8	558	6.09768e-05	0.000274825	CHUK|IKBKB|PPARG|IKBKG|REL|RELB|RELA|XRCC5	http://amigo.geneontology.org/amigo/term/GO:0045087
protein phosphatase binding	Gene Ontology	GO:0019903	4	86	6.40219e-05	0.000287873	PPARG|BAD|TP53|RPA2	http://amigo.geneontology.org/amigo/term/GO:0019903
base-excision repair	Gene Ontology	GO:0006284	3	30	6.62932e-05	0.000296007	WRN|RPA1|RPA2	http://amigo.geneontology.org/amigo/term/GO:0006284
DNA replication initiation	Gene Ontology	GO:0006270	3	30	6.62932e-05	0.000296007	CCNE2|CCNE1|TOPBP1	http://amigo.geneontology.org/amigo/term/GO:0006270
reciprocal meiotic recombination	Gene Ontology	GO:0007131	3	30	6.62932e-05	0.000296007	MRE11A|ATM|RAD51	http://amigo.geneontology.org/amigo/term/GO:0007131
tumor necrosis factor receptor binding	Gene Ontology	GO:0005164	3	31	7.25843e-05	0.000320372	TNF|CASP8|STAT1	http://amigo.geneontology.org/amigo/term/GO:0005164
negative regulation of endothelial cell proliferation	Gene Ontology	GO:0001937	3	31	7.25843e-05	0.000320372	TNF|STAT1|NF1	http://amigo.geneontology.org/amigo/term/GO:0001937
response to amino acid	Gene Ontology	GO:0043200	3	31	7.25843e-05	0.000320372	BAD|RELA|CHUK	http://amigo.geneontology.org/amigo/term/GO:0043200
germ cell development	Gene Ontology	GO:0007281	3	31	7.25843e-05	0.000320372	BCL2L1|AKT1|BAX	http://amigo.geneontology.org/amigo/term/GO:0007281
T cell differentiation in thymus	Gene Ontology	GO:0033077	3	31	7.25843e-05	0.000320372	LIG4|TP53|CDK6	http://amigo.geneontology.org/amigo/term/GO:0033077
positive regulation of erythrocyte differentiation	Gene Ontology	GO:0045648	3	32	7.92532e-05	0.00034662	FOXO3|STAT1|HIF1A	http://amigo.geneontology.org/amigo/term/GO:0045648
blood vessel remodeling	Gene Ontology	GO:0001974	3	32	7.92532e-05	0.00034662	MDM2|BAX|BAK1	http://amigo.geneontology.org/amigo/term/GO:0001974
protein phosphatase 2A binding	Gene Ontology	GO:0051721	3	32	7.92532e-05	0.00034662	AKT1|TP53|STAT1	http://amigo.geneontology.org/amigo/term/GO:0051721
liver regeneration	Gene Ontology	GO:0097421	3	32	7.92532e-05	0.00034662	PCNA|CCND1|AURKA	http://amigo.geneontology.org/amigo/term/GO:0097421
positive regulation of macroautophagy	Gene Ontology	GO:0016239	3	33	8.63101e-05	0.000374922	SIRT1|IKBKG|HIF1A	http://amigo.geneontology.org/amigo/term/GO:0016239
spleen development	Gene Ontology	GO:0048536	3	33	8.63101e-05	0.000374922	CITED2|NFKB2|BCL2L11	http://amigo.geneontology.org/amigo/term/GO:0048536
ventricular septum development	Gene Ontology	GO:0003281	3	33	8.63101e-05	0.000374922	CCNA2|MDM2|MDM4	http://amigo.geneontology.org/amigo/term/GO:0003281
kidney development	Gene Ontology	GO:0001822	4	95	9.28009e-05	0.000401301	TP73|BCL2L11|BAX|APAF1	http://amigo.geneontology.org/amigo/term/GO:0001822
nuclear euchromatin	Gene Ontology	GO:0005719	3	34	9.37651e-05	0.000402749	SIRT1|CREB1|TCF3	http://amigo.geneontology.org/amigo/term/GO:0005719
lipopolysaccharide-mediated signaling pathway	Gene Ontology	GO:0031663	3	34	9.37651e-05	0.000402749	AKT1|NFKBIA|TNF	http://amigo.geneontology.org/amigo/term/GO:0031663
translesion synthesis	Gene Ontology	GO:0019985	3	34	9.37651e-05	0.000402749	PCNA|RPA1|RPA2	http://amigo.geneontology.org/amigo/term/GO:0019985
transforming growth factor beta receptor signaling pathway	Gene Ontology	GO:0007179	4	96	9.64935e-05	0.000413544	HIPK2|SIRT1|TP53|CREB1	http://amigo.geneontology.org/amigo/term/GO:0007179
negative regulation of extrinsic apoptotic signaling pathway in absence of ligand	Gene Ontology	GO:2001240	3	35	0.000101628	0.000433612	BCL2L1|AKT1|TNF	http://amigo.geneontology.org/amigo/term/GO:2001240
cellular response to reactive oxygen species	Gene Ontology	GO:0034614	3	35	0.000101628	0.000433612	AKT1|MAPK8|CHUK	http://amigo.geneontology.org/amigo/term/GO:0034614
disordered domain specific binding	Gene Ontology	GO:0097718	3	36	0.000109909	0.00046379	NCOA3|MDM2|TP53	http://amigo.geneontology.org/amigo/term/GO:0097718
nucleotide-excision repair, DNA incision, 5'-to lesion	Gene Ontology	GO:0006296	3	36	0.000109909	0.00046379	PCNA|RPA1|RPA2	http://amigo.geneontology.org/amigo/term/GO:0006296
DNA damage response, detection of DNA damage	Gene Ontology	GO:0042769	3	36	0.000109909	0.00046379	PCNA|RPA1|RPA2	http://amigo.geneontology.org/amigo/term/GO:0042769
Y-form DNA binding	Gene Ontology	GO:0000403	2	5	0.000115225	0.000476795	WRN|RBBP8	http://amigo.geneontology.org/amigo/term/GO:0000403
B cell lineage commitment	Gene Ontology	GO:0002326	2	5	0.000115225	0.000476795	TP53|TCF3	http://amigo.geneontology.org/amigo/term/GO:0002326
positive regulation of endoplasmic reticulum unfolded protein response	Gene Ontology	GO:1900103	2	5	0.000115225	0.000476795	BAX|BAK1	http://amigo.geneontology.org/amigo/term/GO:1900103
negative regulation of myosin-light-chain-phosphatase activity	Gene Ontology	GO:0035509	2	5	0.000115225	0.000476795	IKBKB|TNF	http://amigo.geneontology.org/amigo/term/GO:0035509
cell dedifferentiation	Gene Ontology	GO:0043697	2	5	0.000115225	0.000476795	NCOA3|CDK6	http://amigo.geneontology.org/amigo/term/GO:0043697
apoptotic process involved in blood vessel morphogenesis	Gene Ontology	GO:1902262	2	5	0.000115225	0.000476795	BAX|BAK1	http://amigo.geneontology.org/amigo/term/GO:1902262
DNA repair complex	Gene Ontology	GO:1990391	2	5	0.000115225	0.000476795	ATM|TP53BP1	http://amigo.geneontology.org/amigo/term/GO:1990391
negative regulation of telomere capping	Gene Ontology	GO:1904354	2	5	0.000115225	0.000476795	ATM|NBN	http://amigo.geneontology.org/amigo/term/GO:1904354
-	Gene Ontology	GO:0001302	2	5	0.000115225	0.000476795	WRN|CHEK2	http://amigo.geneontology.org/amigo/term/GO:0001302
phosphatidylinositol 3-kinase signaling	Gene Ontology	GO:0014065	3	37	0.000118617	0.000487676	AKT1|NF1|PTEN	http://amigo.geneontology.org/amigo/term/GO:0014065
nucleotide-excision repair, DNA incision	Gene Ontology	GO:0033683	3	37	0.000118617	0.000487676	PCNA|RPA1|RPA2	http://amigo.geneontology.org/amigo/term/GO:0033683
negative regulation of extrinsic apoptotic signaling pathway via death domain receptors	Gene Ontology	GO:1902042	3	38	0.000127763	0.000520816	BCL2L1|BRCA1|CASP8	http://amigo.geneontology.org/amigo/term/GO:1902042
negative regulation of Notch signaling pathway	Gene Ontology	GO:0045746	3	38	0.000127763	0.000520816	AKT1|NFKBIA|BCL6	http://amigo.geneontology.org/amigo/term/GO:0045746
positive regulation of neuron death	Gene Ontology	GO:1901216	3	38	0.000127763	0.000520816	BAD|CASP8|TP53BP2	http://amigo.geneontology.org/amigo/term/GO:1901216
protein kinase B signaling	Gene Ontology	GO:0043491	3	38	0.000127763	0.000520816	AKT1|TNF|PTEN	http://amigo.geneontology.org/amigo/term/GO:0043491
defense response to virus	Gene Ontology	GO:0051607	5	200	0.00013114	0.000533451	BCL2L1|PMAIP1|RELA|BECN1|STAT1	http://amigo.geneontology.org/amigo/term/GO:0051607
positive regulation of blood vessel endothelial cell migration	Gene Ontology	GO:0043536	3	39	0.000137355	0.000557552	AKT1|SIRT1|HIF1A	http://amigo.geneontology.org/amigo/term/GO:0043536
ovarian follicle development	Gene Ontology	GO:0001541	3	40	0.000147404	0.000597081	BCL2L1|ATM|BAX	http://amigo.geneontology.org/amigo/term/GO:0001541
positive regulation of transcription from RNA polymerase II promoter in response to hypoxia	Gene Ontology	GO:0061419	2	6	0.000153397	0.000611042	TP53|HIF1A	http://amigo.geneontology.org/amigo/term/GO:0061419
BH3 domain binding	Gene Ontology	GO:0051434	2	6	0.000153397	0.000611042	BCL2L1|BAX	http://amigo.geneontology.org/amigo/term/GO:0051434
RNA polymerase II transcription coactivator binding	Gene Ontology	GO:0001225	2	6	0.000153397	0.000611042	RELA|CREB1	http://amigo.geneontology.org/amigo/term/GO:0001225
response to L-glutamate	Gene Ontology	GO:1902065	2	6	0.000153397	0.000611042	PCNA|CREB1	http://amigo.geneontology.org/amigo/term/GO:1902065
negative regulation of cell aging	Gene Ontology	GO:0090344	2	6	0.000153397	0.000611042	PTEN|FZR1	http://amigo.geneontology.org/amigo/term/GO:0090344
negative regulation of neuroblast proliferation	Gene Ontology	GO:0007406	2	6	0.000153397	0.000611042	TP53|NF1	http://amigo.geneontology.org/amigo/term/GO:0007406
positive regulation of I-kappaB phosphorylation	Gene Ontology	GO:1903721	2	6	0.000153397	0.000611042	AKT1|TNF	http://amigo.geneontology.org/amigo/term/GO:1903721
male mating behavior	Gene Ontology	GO:0060179	2	6	0.000153397	0.000611042	PTEN|NCOA1	http://amigo.geneontology.org/amigo/term/GO:0060179
Notch signaling pathway	Gene Ontology	GO:0007219	4	110	0.000160117	0.000636489	MYC|EP300|CREBBP|CDK6	http://amigo.geneontology.org/amigo/term/GO:0007219
estrogen receptor binding	Gene Ontology	GO:0030331	3	42	0.00016891	0.0006673	PCNA|PPARG|NCOA1	http://amigo.geneontology.org/amigo/term/GO:0030331
Hsp70 protein binding	Gene Ontology	GO:0030544	3	42	0.00016891	0.0006673	CDK1|BAX|CREB1	http://amigo.geneontology.org/amigo/term/GO:0030544
response to progesterone	Gene Ontology	GO:0032570	3	42	0.00016891	0.0006673	BAD|NCOA1|RELA	http://amigo.geneontology.org/amigo/term/GO:0032570
negative regulation of cell migration	Gene Ontology	GO:0030336	4	115	0.000188832	0.000744472	FOXO3|CITED2|NF1|PTEN	http://amigo.geneontology.org/amigo/term/GO:0030336
somitogenesis	Gene Ontology	GO:0001756	3	44	0.000192356	0.000756809	EP300|ATM|TP53	http://amigo.geneontology.org/amigo/term/GO:0001756
LBD domain binding	Gene Ontology	GO:0050693	2	7	0.000196921	0.000762275	CITED2|PPARG	http://amigo.geneontology.org/amigo/term/GO:0050693
MutLalpha complex binding	Gene Ontology	GO:0032405	2	7	0.000196921	0.000762275	WRN|PCNA	http://amigo.geneontology.org/amigo/term/GO:0032405
Mre11 complex	Gene Ontology	GO:0030870	2	7	0.000196921	0.000762275	MRE11A|NBN	http://amigo.geneontology.org/amigo/term/GO:0030870
PML body organization	Gene Ontology	GO:0030578	2	7	0.000196921	0.000762275	SUMO1|HIPK2	http://amigo.geneontology.org/amigo/term/GO:0030578
negative regulation of monocyte differentiation	Gene Ontology	GO:0045656	2	7	0.000196921	0.000762275	MYC|CDK6	http://amigo.geneontology.org/amigo/term/GO:0045656
ectopic germ cell programmed cell death	Gene Ontology	GO:0035234	2	7	0.000196921	0.000762275	CASP2|BAX	http://amigo.geneontology.org/amigo/term/GO:0035234
cellular response to UV-C	Gene Ontology	GO:0071494	2	7	0.000196921	0.000762275	MDM2|TP53	http://amigo.geneontology.org/amigo/term/GO:0071494
vascular endothelial growth factor production	Gene Ontology	GO:0010573	2	7	0.000196921	0.000762275	TNF|HIF1A	http://amigo.geneontology.org/amigo/term/GO:0010573
regulation of megakaryocyte differentiation	Gene Ontology	GO:0045652	3	45	0.000204829	0.000789701	KMT2C|EP300|KMT2D	http://amigo.geneontology.org/amigo/term/GO:0045652
negative regulation of I-kappaB kinase/NF-kappaB signaling	Gene Ontology	GO:0043124	3	45	0.000204829	0.000789701	SIRT1|CASP8|STAT1	http://amigo.geneontology.org/amigo/term/GO:0043124
negative regulation of protein kinase B signaling	Gene Ontology	GO:0051898	3	46	0.000217814	0.000836407	AKT1|SIRT1|PTEN	http://amigo.geneontology.org/amigo/term/GO:0051898
JNK cascade	Gene Ontology	GO:0007254	3	47	0.000231322	0.000881225	MAPK8|TNF|IKBKG	http://amigo.geneontology.org/amigo/term/GO:0007254
visual learning	Gene Ontology	GO:0008542	3	47	0.000231322	0.000881225	CREB1|NF1|HIF1A	http://amigo.geneontology.org/amigo/term/GO:0008542
response to activity	Gene Ontology	GO:0014823	3	47	0.000231322	0.000881225	CDK1|CREB1|PTEN	http://amigo.geneontology.org/amigo/term/GO:0014823
activation of MAPK activity	Gene Ontology	GO:0000187	4	123	0.000242246	0.000902261	CDK1|TNF|IKBKG|TP73	http://amigo.geneontology.org/amigo/term/GO:0000187
histone H3-K4 monomethylation	Gene Ontology	GO:0097692	2	8	0.000245772	0.000902261	KMT2C|KMT2D	http://amigo.geneontology.org/amigo/term/GO:0097692
ovulation from ovarian follicle	Gene Ontology	GO:0001542	2	8	0.000245772	0.000902261	FOXO3|SIRT1	http://amigo.geneontology.org/amigo/term/GO:0001542
germinal center formation	Gene Ontology	GO:0002467	2	8	0.000245772	0.000902261	NFKB2|BCL6	http://amigo.geneontology.org/amigo/term/GO:0002467
positive regulation of fibroblast apoptotic process	Gene Ontology	GO:2000271	2	8	0.000245772	0.000902261	BID|BCL2L11	http://amigo.geneontology.org/amigo/term/GO:2000271
MDM2/MDM4 family protein binding	Gene Ontology	GO:0097371	2	8	0.000245772	0.000902261	TP53|TP73	http://amigo.geneontology.org/amigo/term/GO:0097371
atrial septum development	Gene Ontology	GO:0003283	2	8	0.000245772	0.000902261	MDM2|MDM4	http://amigo.geneontology.org/amigo/term/GO:0003283
establishment of integrated proviral latency	Gene Ontology	GO:0075713	2	8	0.000245772	0.000902261	LIG4|XRCC5	http://amigo.geneontology.org/amigo/term/GO:0075713
response to leptin	Gene Ontology	GO:0044321	2	8	0.000245772	0.000902261	CCND1|SIRT1	http://amigo.geneontology.org/amigo/term/GO:0044321
regulation of establishment of endothelial barrier	Gene Ontology	GO:1903140	2	8	0.000245772	0.000902261	IKBKB|TNF	http://amigo.geneontology.org/amigo/term/GO:1903140
negative regulation of endoplasmic reticulum calcium ion concentration	Gene Ontology	GO:0032471	2	8	0.000245772	0.000902261	BAX|BAK1	http://amigo.geneontology.org/amigo/term/GO:0032471
forebrain morphogenesis	Gene Ontology	GO:0048853	2	8	0.000245772	0.000902261	PTEN|NF1	http://amigo.geneontology.org/amigo/term/GO:0048853
death-inducing signaling complex assembly	Gene Ontology	GO:0071550	2	8	0.000245772	0.000902261	TNF|CASP8	http://amigo.geneontology.org/amigo/term/GO:0071550
nonhomologous end joining complex	Gene Ontology	GO:0070419	2	8	0.000245772	0.000902261	LIG4|XRCC5	http://amigo.geneontology.org/amigo/term/GO:0070419
ligase activity	Gene Ontology	GO:0016874	2	8	0.000245772	0.000902261	LIG4|MDM2	http://amigo.geneontology.org/amigo/term/GO:0016874
positive regulation of execution phase of apoptosis	Gene Ontology	GO:1900119	2	8	0.000245772	0.000902261	TP53|TP53BP2	http://amigo.geneontology.org/amigo/term/GO:1900119
anaphase-promoting complex binding	Gene Ontology	GO:0010997	2	8	0.000245772	0.000902261	PTEN|FZR1	http://amigo.geneontology.org/amigo/term/GO:0010997
cellular response to alkaloid	Gene Ontology	GO:0071312	2	8	0.000245772	0.000902261	BCL2L1|MDM2	http://amigo.geneontology.org/amigo/term/GO:0071312
nucleotide-binding oligomerization domain containing 2 signaling pathway	Gene Ontology	GO:0070431	2	8	0.000245772	0.000902261	RELA|NFKBIA	http://amigo.geneontology.org/amigo/term/GO:0070431
mitochondrial matrix	Gene Ontology	GO:0005759	6	370	0.000277535	0.00101499	BCL2L1|TP53|CREB1|FOXO3|CDK1|RAD51	http://amigo.geneontology.org/amigo/term/GO:0005759
single strand break repair	Gene Ontology	GO:0000012	2	9	0.000299925	0.00108448	LIG4|SIRT1	http://amigo.geneontology.org/amigo/term/GO:0000012
negative regulation of lipid storage	Gene Ontology	GO:0010888	2	9	0.000299925	0.00108448	NFKBIA|TNF	http://amigo.geneontology.org/amigo/term/GO:0010888
response to glucagon	Gene Ontology	GO:0033762	2	9	0.000299925	0.00108448	CCNA2|CREB1	http://amigo.geneontology.org/amigo/term/GO:0033762
single-stranded DNA endodeoxyribonuclease activity	Gene Ontology	GO:0000014	2	9	0.000299925	0.00108448	MRE11A|RBBP8	http://amigo.geneontology.org/amigo/term/GO:0000014
response to fluid shear stress	Gene Ontology	GO:0034405	2	9	0.000299925	0.00108448	CITED2|AKT1	http://amigo.geneontology.org/amigo/term/GO:0034405
iris morphogenesis	Gene Ontology	GO:0061072	2	9	0.000299925	0.00108448	HIPK2|HIF1A	http://amigo.geneontology.org/amigo/term/GO:0061072
positive regulation of angiogenesis	Gene Ontology	GO:0045766	4	131	0.000305749	0.00110345	BRCA1|HIPK2|SIRT1|HIF1A	http://amigo.geneontology.org/amigo/term/GO:0045766
positive regulation of fat cell differentiation	Gene Ontology	GO:0045600	3	52	0.000306993	0.0011038	AKT1|CREB1|PPARG	http://amigo.geneontology.org/amigo/term/GO:0045600
cytoplasmic side of plasma membrane	Gene Ontology	GO:0009898	3	52	0.000306993	0.0011038	IKBKB|PTEN|CHUK	http://amigo.geneontology.org/amigo/term/GO:0009898
response to mechanical stimulus	Gene Ontology	GO:0009612	3	54	0.000341223	0.00122457	PPARG|MAPK8|STAT1	http://amigo.geneontology.org/amigo/term/GO:0009612
cellular response to heat	Gene Ontology	GO:0034605	3	55	0.000359221	0.00125448	SUMO1|CDKN1A|NF1	http://amigo.geneontology.org/amigo/term/GO:0034605
transcription repressor complex	Gene Ontology	GO:0017053	3	55	0.000359221	0.00125448	CCND1|RELB|RBBP8	http://amigo.geneontology.org/amigo/term/GO:0017053
response to dexamethasone	Gene Ontology	GO:0071548	2	10	0.000359356	0.00125448	PCNA|FOXO3	http://amigo.geneontology.org/amigo/term/GO:0071548
vagina development	Gene Ontology	GO:0060068	2	10	0.000359356	0.00125448	BAX|BAK1	http://amigo.geneontology.org/amigo/term/GO:0060068
cysteine-type endopeptidase activity involved in apoptotic signaling pathway	Gene Ontology	GO:0097199	2	10	0.000359356	0.00125448	CASP2|CASP8	http://amigo.geneontology.org/amigo/term/GO:0097199
cellular response to leptin stimulus	Gene Ontology	GO:0044320	2	10	0.000359356	0.00125448	PTEN|CCNA2	http://amigo.geneontology.org/amigo/term/GO:0044320
positive regulation of telomere maintenance	Gene Ontology	GO:0032206	2	10	0.000359356	0.00125448	MRE11A|NBN	http://amigo.geneontology.org/amigo/term/GO:0032206
mitotic DNA replication checkpoint	Gene Ontology	GO:0033314	2	10	0.000359356	0.00125448	RAD17|TOPBP1	http://amigo.geneontology.org/amigo/term/GO:0033314
positive regulation of RNA polymerase II transcription preinitiation complex assembly	Gene Ontology	GO:0045899	2	10	0.000359356	0.00125448	TP53|CREB1	http://amigo.geneontology.org/amigo/term/GO:0045899
G-rich strand telomeric DNA binding	Gene Ontology	GO:0098505	2	10	0.000359356	0.00125448	RPA1|RPA2	http://amigo.geneontology.org/amigo/term/GO:0098505
negative regulation of production of miRNAs involved in gene silencing by miRNA	Gene Ontology	GO:1903799	2	10	0.000359356	0.00125448	TNF|TP53	http://amigo.geneontology.org/amigo/term/GO:1903799
positive regulation of programmed cell death	Gene Ontology	GO:0043068	2	10	0.000359356	0.00125448	CDKN1A|TNF	http://amigo.geneontology.org/amigo/term/GO:0043068
V(D)J recombination	Gene Ontology	GO:0033151	2	10	0.000359356	0.00125448	LIG4|ATM	http://amigo.geneontology.org/amigo/term/GO:0033151
negative regulation of cell size	Gene Ontology	GO:0045792	2	10	0.000359356	0.00125448	AKT1|PTEN	http://amigo.geneontology.org/amigo/term/GO:0045792
positive regulation of glucose metabolic process	Gene Ontology	GO:0010907	2	10	0.000359356	0.00125448	AKT1|PMAIP1	http://amigo.geneontology.org/amigo/term/GO:0010907
positive regulation of autophagy	Gene Ontology	GO:0010508	3	58	0.000416848	0.00145254	FOXO3|BAD|KAT5	http://amigo.geneontology.org/amigo/term/GO:0010508
anoikis	Gene Ontology	GO:0043276	2	11	0.00042404	0.00145906	AKT1|IKBKG	http://amigo.geneontology.org/amigo/term/GO:0043276
cellular response to angiotensin	Gene Ontology	GO:1904385	2	11	0.00042404	0.00145906	NFKB1|RELA	http://amigo.geneontology.org/amigo/term/GO:1904385
positive regulation of histone deacetylation	Gene Ontology	GO:0031065	2	11	0.00042404	0.00145906	BCL6|TP53	http://amigo.geneontology.org/amigo/term/GO:0031065
hepatocyte apoptotic process	Gene Ontology	GO:0097284	2	11	0.00042404	0.00145906	BCL2L1|BID	http://amigo.geneontology.org/amigo/term/GO:0097284
negative regulation of telomerase activity	Gene Ontology	GO:0051974	2	11	0.00042404	0.00145906	PPARG|TP53	http://amigo.geneontology.org/amigo/term/GO:0051974
5S rRNA binding	Gene Ontology	GO:0008097	2	11	0.00042404	0.00145906	MDM2|RPL11	http://amigo.geneontology.org/amigo/term/GO:0008097
CD40 receptor complex	Gene Ontology	GO:0035631	2	11	0.00042404	0.00145906	IKBKB|CHUK	http://amigo.geneontology.org/amigo/term/GO:0035631
MAPK cascade	Gene Ontology	GO:0000165	5	261	0.000435763	0.00149663	MEF2A|TNF|HRAS|MYC|NF1	http://amigo.geneontology.org/amigo/term/GO:0000165
positive regulation of epithelial cell proliferation	Gene Ontology	GO:0050679	3	59	0.000437296	0.00149663	BAD|MYC|HRAS	http://amigo.geneontology.org/amigo/term/GO:0050679
sequence-specific DNA binding	Gene Ontology	GO:0043565	6	405	0.000444752	0.00151944	RPA1|HIF1A|FOXO3|PPARG|MEF2A|BCL6	http://amigo.geneontology.org/amigo/term/GO:0043565
DNA synthesis involved in DNA repair	Gene Ontology	GO:0000731	2	12	0.000493952	0.00164937	WRN|SIRT1	http://amigo.geneontology.org/amigo/term/GO:0000731
positive regulation of leukocyte adhesion to vascular endothelial cell	Gene Ontology	GO:1904996	2	12	0.000493952	0.00164937	RELA|TNF	http://amigo.geneontology.org/amigo/term/GO:1904996
response to muramyl dipeptide	Gene Ontology	GO:0032495	2	12	0.000493952	0.00164937	RELA|NFKBIA	http://amigo.geneontology.org/amigo/term/GO:0032495
cyclin-dependent protein serine/threonine kinase inhibitor activity	Gene Ontology	GO:0004861	2	12	0.000493952	0.00164937	CDKN1A|CDKN2A	http://amigo.geneontology.org/amigo/term/GO:0004861
positive regulation of DNA damage response, signal transduction by p53 class mediator	Gene Ontology	GO:0043517	2	12	0.000493952	0.00164937	ATM|PMAIP1	http://amigo.geneontology.org/amigo/term/GO:0043517
regulation of telomere maintenance	Gene Ontology	GO:0032204	2	12	0.000493952	0.00164937	MYC|XRCC5	http://amigo.geneontology.org/amigo/term/GO:0032204
peroxisome proliferator activated receptor binding	Gene Ontology	GO:0042975	2	12	0.000493952	0.00164937	MDM2|IKBKG	http://amigo.geneontology.org/amigo/term/GO:0042975
positive regulation of ceramide biosynthetic process	Gene Ontology	GO:2000304	2	12	0.000493952	0.00164937	TNF|CCNA2	http://amigo.geneontology.org/amigo/term/GO:2000304
5'-3' exonuclease activity	Gene Ontology	GO:0008409	2	12	0.000493952	0.00164937	MRE11A|EXO1	http://amigo.geneontology.org/amigo/term/GO:0008409
negative regulation of mitochondrial membrane potential	Gene Ontology	GO:0010917	2	12	0.000493952	0.00164937	PMAIP1|BAX	http://amigo.geneontology.org/amigo/term/GO:0010917
I-kappaB phosphorylation	Gene Ontology	GO:0007252	2	12	0.000493952	0.00164937	IKBKB|CHUK	http://amigo.geneontology.org/amigo/term/GO:0007252
actinin binding	Gene Ontology	GO:0042805	2	12	0.000493952	0.00164937	NFKB1|RELA	http://amigo.geneontology.org/amigo/term/GO:0042805
hypothalamus development	Gene Ontology	GO:0021854	2	12	0.000493952	0.00164937	NCOA1|BAX	http://amigo.geneontology.org/amigo/term/GO:0021854
regulation of insulin receptor signaling pathway	Gene Ontology	GO:0046626	2	13	0.000569067	0.00184875	CCND3|CDK4	http://amigo.geneontology.org/amigo/term/GO:0046626
negative regulation of oxidative stress-induced intrinsic apoptotic signaling pathway	Gene Ontology	GO:1902176	2	13	0.000569067	0.00184875	AKT1|SIRT1	http://amigo.geneontology.org/amigo/term/GO:1902176
response to arsenic-containing substance	Gene Ontology	GO:0046685	2	13	0.000569067	0.00184875	PTEN|CDKN1A	http://amigo.geneontology.org/amigo/term/GO:0046685
cardiac septum morphogenesis	Gene Ontology	GO:0060411	2	13	0.000569067	0.00184875	MDM2|TP53	http://amigo.geneontology.org/amigo/term/GO:0060411
regulation of interferon-gamma-mediated signaling pathway	Gene Ontology	GO:0060334	2	13	0.000569067	0.00184875	SUMO1|STAT1	http://amigo.geneontology.org/amigo/term/GO:0060334
MLL3/4 complex	Gene Ontology	GO:0044666	2	13	0.000569067	0.00184875	KMT2C|KMT2D	http://amigo.geneontology.org/amigo/term/GO:0044666
positive regulation of cardiac muscle cell apoptotic process	Gene Ontology	GO:0010666	2	13	0.000569067	0.00184875	PTEN|TP53	http://amigo.geneontology.org/amigo/term/GO:0010666
pore complex	Gene Ontology	GO:0046930	2	13	0.000569067	0.00184875	BAX|BAK1	http://amigo.geneontology.org/amigo/term/GO:0046930
cysteine-type endopeptidase activity involved in execution phase of apoptosis	Gene Ontology	GO:0097200	2	13	0.000569067	0.00184875	CASP2|CASP8	http://amigo.geneontology.org/amigo/term/GO:0097200
negative regulation of interferon-beta production	Gene Ontology	GO:0032688	2	13	0.000569067	0.00184875	RELB|REL	http://amigo.geneontology.org/amigo/term/GO:0032688
response to hyperoxia	Gene Ontology	GO:0055093	2	13	0.000569067	0.00184875	CDKN1A|CDK4	http://amigo.geneontology.org/amigo/term/GO:0055093
XY body	Gene Ontology	GO:0001741	2	13	0.000569067	0.00184875	SUMO1|H2AFX	http://amigo.geneontology.org/amigo/term/GO:0001741
regulation of NIK/NF-kappaB signaling	Gene Ontology	GO:1901222	2	13	0.000569067	0.00184875	RELA|NFKBIA	http://amigo.geneontology.org/amigo/term/GO:1901222
negative regulation of macrophage derived foam cell differentiation	Gene Ontology	GO:0010745	2	13	0.000569067	0.00184875	PPARG|NFKBIA	http://amigo.geneontology.org/amigo/term/GO:0010745
positive regulation of cellular senescence	Gene Ontology	GO:2000774	2	13	0.000569067	0.00184875	SIRT1|CDKN2A	http://amigo.geneontology.org/amigo/term/GO:2000774
response to magnesium ion	Gene Ontology	GO:0032026	2	13	0.000569067	0.00184875	CCND1|MDM2	http://amigo.geneontology.org/amigo/term/GO:0032026
positive regulation of NIK/NF-kappaB signaling	Gene Ontology	GO:1901224	3	66	0.000598612	0.00194144	EP300|RELA|TNF	http://amigo.geneontology.org/amigo/term/GO:1901224
cellular response to lipopolysaccharide	Gene Ontology	GO:0071222	4	158	0.000608539	0.00197031	NFKB1|RELA|CDK4|MAPK8	http://amigo.geneontology.org/amigo/term/GO:0071222
cellular response to drug	Gene Ontology	GO:0035690	3	67	0.000624349	0.00201471	TP53|MYC|CHEK2	http://amigo.geneontology.org/amigo/term/GO:0035690
exonuclease activity	Gene Ontology	GO:0004527	2	14	0.000649362	0.00207105	WRN|EXO1	http://amigo.geneontology.org/amigo/term/GO:0004527
establishment or maintenance of transmembrane electrochemical gradient	Gene Ontology	GO:0010248	2	14	0.000649362	0.00207105	BAX|BAK1	http://amigo.geneontology.org/amigo/term/GO:0010248
regulation of phosphorylation	Gene Ontology	GO:0042325	2	14	0.000649362	0.00207105	IKBKB|RAD17	http://amigo.geneontology.org/amigo/term/GO:0042325
positive regulation of ubiquitin protein ligase activity	Gene Ontology	GO:1904668	2	14	0.000649362	0.00207105	PTEN|FZR1	http://amigo.geneontology.org/amigo/term/GO:1904668
cysteine-type endopeptidase activity involved in apoptotic process	Gene Ontology	GO:0097153	2	14	0.000649362	0.00207105	CASP2|CASP8	http://amigo.geneontology.org/amigo/term/GO:0097153
white fat cell differentiation	Gene Ontology	GO:0050872	2	14	0.000649362	0.00207105	PPARG|SIRT1	http://amigo.geneontology.org/amigo/term/GO:0050872
striated muscle cell differentiation	Gene Ontology	GO:0051146	2	14	0.000649362	0.00207105	AKT1|CHUK	http://amigo.geneontology.org/amigo/term/GO:0051146
epithelial cell differentiation	Gene Ontology	GO:0030855	3	68	0.000650782	0.00207214	PCNA|CDK1|PPARG	http://amigo.geneontology.org/amigo/term/GO:0030855
regulation of transcription from RNA polymerase II promoter in response to hypoxia	Gene Ontology	GO:0061418	3	70	0.000705768	0.0022361	EP300|CREBBP|HIF1A	http://amigo.geneontology.org/amigo/term/GO:0061418
fat cell differentiation	Gene Ontology	GO:0045444	3	70	0.000705768	0.0022361	SUMO1|CCND1|EP300	http://amigo.geneontology.org/amigo/term/GO:0045444
positive regulation of protein binding	Gene Ontology	GO:0032092	3	70	0.000705768	0.0022361	HIPK2|EP300|RPL11	http://amigo.geneontology.org/amigo/term/GO:0032092
chromosome organization	Gene Ontology	GO:0051276	2	15	0.000734811	0.00229032	LIG4|MYC	http://amigo.geneontology.org/amigo/term/GO:0051276
regulation of cellular protein localization	Gene Ontology	GO:1903827	2	15	0.000734811	0.00229032	CCNE2|CCNE1	http://amigo.geneontology.org/amigo/term/GO:1903827
DNA replication factor A complex	Gene Ontology	GO:0005662	2	15	0.000734811	0.00229032	RPA1|RPA2	http://amigo.geneontology.org/amigo/term/GO:0005662
positive regulation of glial cell proliferation	Gene Ontology	GO:0060252	2	15	0.000734811	0.00229032	MYB|TNF	http://amigo.geneontology.org/amigo/term/GO:0060252
male germ cell nucleus	Gene Ontology	GO:0001673	2	15	0.000734811	0.00229032	H2AFX|TOPBP1	http://amigo.geneontology.org/amigo/term/GO:0001673
negative regulation of intrinsic apoptotic signaling pathway in response to DNA damage	Gene Ontology	GO:1902230	2	15	0.000734811	0.00229032	BCL2L1|BID	http://amigo.geneontology.org/amigo/term/GO:1902230
negative regulation of cardiac muscle cell proliferation	Gene Ontology	GO:0060044	2	15	0.000734811	0.00229032	PTEN|TP73	http://amigo.geneontology.org/amigo/term/GO:0060044
negative regulation of DNA damage response, signal transduction by p53 class mediator	Gene Ontology	GO:0043518	2	15	0.000734811	0.00229032	MDM2|SIRT1	http://amigo.geneontology.org/amigo/term/GO:0043518
death receptor binding	Gene Ontology	GO:0005123	2	15	0.000734811	0.00229032	BID|CASP8	http://amigo.geneontology.org/amigo/term/GO:0005123
regulation of synaptic transmission, GABAergic	Gene Ontology	GO:0032228	2	15	0.000734811	0.00229032	PTEN|NF1	http://amigo.geneontology.org/amigo/term/GO:0032228
negative regulation of cysteine-type endopeptidase activity involved in apoptotic process	Gene Ontology	GO:0043154	3	72	0.000763629	0.00237244	AKT1|MDM2|TNF	http://amigo.geneontology.org/amigo/term/GO:0043154
zinc ion binding	Gene Ontology	GO:0008270	8	820	0.000786406	0.00243926	BRCA1|TP53|PPARG|KAT6A|EP300|MDM4|MDM2|CREBBP	http://amigo.geneontology.org/amigo/term/GO:0008270
B cell differentiation	Gene Ontology	GO:0030183	3	73	0.000793656	0.00245305	EP300|BCL6|TCF3	http://amigo.geneontology.org/amigo/term/GO:0030183
protein autophosphorylation	Gene Ontology	GO:0046777	4	170	0.000794687	0.00245305	AKT1|ATM|CHEK2|AURKA	http://amigo.geneontology.org/amigo/term/GO:0046777
circadian rhythm	Gene Ontology	GO:0007623	3	74	0.000824424	0.00250355	EP300|CDK4|CREB1	http://amigo.geneontology.org/amigo/term/GO:0007623
cellular response to nitric oxide	Gene Ontology	GO:0071732	2	16	0.000825391	0.00250355	CDK2|CCNA2	http://amigo.geneontology.org/amigo/term/GO:0071732
cellular response to hepatocyte growth factor stimulus	Gene Ontology	GO:0035729	2	16	0.000825391	0.00250355	RELA|CREB1	http://amigo.geneontology.org/amigo/term/GO:0035729
positive regulation of lipid biosynthetic process	Gene Ontology	GO:0046889	2	16	0.000825391	0.00250355	AKT1|CREB1	http://amigo.geneontology.org/amigo/term/GO:0046889
estrous cycle	Gene Ontology	GO:0044849	2	16	0.000825391	0.00250355	PCNA|NCOA1	http://amigo.geneontology.org/amigo/term/GO:0044849
cellular response to interleukin-6	Gene Ontology	GO:0071354	2	16	0.000825391	0.00250355	NFKB1|RELA	http://amigo.geneontology.org/amigo/term/GO:0071354
regulation of protein catabolic process	Gene Ontology	GO:0042176	2	16	0.000825391	0.00250355	MDM2|CHEK2	http://amigo.geneontology.org/amigo/term/GO:0042176
positive regulation of cellular protein metabolic process	Gene Ontology	GO:0032270	2	16	0.000825391	0.00250355	AKT1|NFKBIA	http://amigo.geneontology.org/amigo/term/GO:0032270
dentate gyrus development	Gene Ontology	GO:0021542	2	16	0.000825391	0.00250355	PTEN|CDK6	http://amigo.geneontology.org/amigo/term/GO:0021542
positive regulation of histone H3-K4 methylation	Gene Ontology	GO:0051571	2	16	0.000825391	0.00250355	BRCA1|MYB	http://amigo.geneontology.org/amigo/term/GO:0051571
cellular response to prostaglandin E stimulus	Gene Ontology	GO:0071380	2	16	0.000825391	0.00250355	AKT1|PPARG	http://amigo.geneontology.org/amigo/term/GO:0071380
antigen processing and presentation of exogenous peptide antigen via MHC class I, TAP-dependent	Gene Ontology	GO:0002479	3	75	0.00085594	0.00259212	IKBKB|CHUK|IKBKG	http://amigo.geneontology.org/amigo/term/GO:0002479
response to corticosterone	Gene Ontology	GO:0051412	2	17	0.000921077	0.00274181	CCND1|CDKN1A	http://amigo.geneontology.org/amigo/term/GO:0051412
cysteine-type endopeptidase activator activity involved in apoptotic process	Gene Ontology	GO:0008656	2	17	0.000921077	0.00274181	BAD|APAF1	http://amigo.geneontology.org/amigo/term/GO:0008656
positive regulation of protein localization to cell surface	Gene Ontology	GO:2000010	2	17	0.000921077	0.00274181	AKT1|TNF	http://amigo.geneontology.org/amigo/term/GO:2000010
regulation of G1/S transition of mitotic cell cycle	Gene Ontology	GO:2000045	2	17	0.000921077	0.00274181	SUMO1|BID	http://amigo.geneontology.org/amigo/term/GO:2000045
mitotic cell cycle arrest	Gene Ontology	GO:0071850	2	17	0.000921077	0.00274181	CDKN1A|TP53	http://amigo.geneontology.org/amigo/term/GO:0071850
determination of adult lifespan	Gene Ontology	GO:0008340	2	17	0.000921077	0.00274181	ATM|TP53	http://amigo.geneontology.org/amigo/term/GO:0008340
mitochondrial fusion	Gene Ontology	GO:0008053	2	17	0.000921077	0.00274181	BAX|BAK1	http://amigo.geneontology.org/amigo/term/GO:0008053
endoplasmic reticulum calcium ion homeostasis	Gene Ontology	GO:0032469	2	17	0.000921077	0.00274181	BAX|BAK1	http://amigo.geneontology.org/amigo/term/GO:0032469
histone methyltransferase activity (H3-K4 specific)	Gene Ontology	GO:0042800	2	17	0.000921077	0.00274181	KMT2C|KMT2D	http://amigo.geneontology.org/amigo/term/GO:0042800
negative regulation of ubiquitin-dependent protein catabolic process	Gene Ontology	GO:2000059	2	17	0.000921077	0.00274181	HIPK2|RPL11	http://amigo.geneontology.org/amigo/term/GO:2000059
centrosome duplication	Gene Ontology	GO:0051298	2	17	0.000921077	0.00274181	CDK2|BRCA2	http://amigo.geneontology.org/amigo/term/GO:0051298
negative regulation of DNA replication	Gene Ontology	GO:0008156	2	18	0.00102184	0.00301837	TP53|RAD17	http://amigo.geneontology.org/amigo/term/GO:0008156
retinoid X receptor binding	Gene Ontology	GO:0046965	2	18	0.00102184	0.00301837	PPARG|NCOA1	http://amigo.geneontology.org/amigo/term/GO:0046965
negative regulation of myeloid cell differentiation	Gene Ontology	GO:0045638	2	18	0.00102184	0.00301837	NFKBIA|CDK6	http://amigo.geneontology.org/amigo/term/GO:0045638
3'-5' exonuclease activity	Gene Ontology	GO:0008408	2	18	0.00102184	0.00301837	WRN|MRE11A	http://amigo.geneontology.org/amigo/term/GO:0008408
endocardial cushion morphogenesis	Gene Ontology	GO:0003203	2	18	0.00102184	0.00301837	MDM2|MDM4	http://amigo.geneontology.org/amigo/term/GO:0003203
regulation of G2/M transition of mitotic cell cycle	Gene Ontology	GO:0010389	3	80	0.00102499	0.00301837	CDK1|CDK2|AURKA	http://amigo.geneontology.org/amigo/term/GO:0010389
cellular response to interleukin-1	Gene Ontology	GO:0071347	3	80	0.00102499	0.00301837	NFKB1|RELA|HIF1A	http://amigo.geneontology.org/amigo/term/GO:0071347
metal ion binding	Gene Ontology	GO:0046872	14	2298	0.0010502	0.00308789	KMT2C|SIRT1|TP73|KMT2D|CDKN1A|EXO1|RPA1|KAT5|CYCS|BAK1|LIG4|IKBKG|BCL6|CHEK2	http://amigo.geneontology.org/amigo/term/GO:0046872
regulation of inflammatory response	Gene Ontology	GO:0050727	3	82	0.00109809	0.00322375	RELA|BCL6|FANCD2	http://amigo.geneontology.org/amigo/term/GO:0050727
core promoter sequence-specific DNA binding	Gene Ontology	GO:0001046	2	19	0.00112767	0.00328547	MYC|TP53	http://amigo.geneontology.org/amigo/term/GO:0001046
positive regulation of amyloid-beta formation	Gene Ontology	GO:1902004	2	19	0.00112767	0.00328547	RELA|TNF	http://amigo.geneontology.org/amigo/term/GO:1902004
membrane protein intracellular domain proteolysis	Gene Ontology	GO:0031293	2	19	0.00112767	0.00328547	NFKB1|RELA	http://amigo.geneontology.org/amigo/term/GO:0031293
positive regulation of chemokine production	Gene Ontology	GO:0032722	2	19	0.00112767	0.00328547	TNF|HIF1A	http://amigo.geneontology.org/amigo/term/GO:0032722
telomere maintenance via telomerase	Gene Ontology	GO:0007004	2	19	0.00112767	0.00328547	MRE11A|RPA1	http://amigo.geneontology.org/amigo/term/GO:0007004
protein ubiquitination	Gene Ontology	GO:0016567	6	486	0.00113076	0.00328947	PCNA|BRCA1|SIRT1|HIF1A|AKT1|MDM2	http://amigo.geneontology.org/amigo/term/GO:0016567
multicellular organism growth	Gene Ontology	GO:0035264	3	84	0.00117441	0.00340614	EP300|ATM|TP53	http://amigo.geneontology.org/amigo/term/GO:0035264
nuclear receptor binding	Gene Ontology	GO:0016922	2	20	0.00123853	0.00354922	NCOA3|NCOA1	http://amigo.geneontology.org/amigo/term/GO:0016922
oocyte maturation	Gene Ontology	GO:0001556	2	20	0.00123853	0.00354922	FOXO3|BRCA2	http://amigo.geneontology.org/amigo/term/GO:0001556
positive regulation of protein export from nucleus	Gene Ontology	GO:0046827	2	20	0.00123853	0.00354922	MDM2|TP53	http://amigo.geneontology.org/amigo/term/GO:0046827
regulation of long-term neuronal synaptic plasticity	Gene Ontology	GO:0048169	2	20	0.00123853	0.00354922	HRAS|NF1	http://amigo.geneontology.org/amigo/term/GO:0048169
cellular response to platelet-derived growth factor stimulus	Gene Ontology	GO:0036120	2	20	0.00123853	0.00354922	CCNA2|CREB1	http://amigo.geneontology.org/amigo/term/GO:0036120
positive regulation of cholesterol efflux	Gene Ontology	GO:0010875	2	20	0.00123853	0.00354922	SIRT1|NFKBIA	http://amigo.geneontology.org/amigo/term/GO:0010875
protein tetramerization	Gene Ontology	GO:0051262	2	20	0.00123853	0.00354922	TP53|TP73	http://amigo.geneontology.org/amigo/term/GO:0051262
ubiquitin-specific protease binding	Gene Ontology	GO:1990381	2	20	0.00123853	0.00354922	SUMO1|PTEN	http://amigo.geneontology.org/amigo/term/GO:1990381
positive regulation of phosphatidylinositol 3-kinase signaling	Gene Ontology	GO:0014068	3	86	0.00125399	0.00358817	SIRT1|TNF|BECN1	http://amigo.geneontology.org/amigo/term/GO:0014068
nucleotide-binding oligomerization domain containing signaling pathway	Gene Ontology	GO:0070423	2	21	0.0013544	0.00384114	IKBKG|CASP8	http://amigo.geneontology.org/amigo/term/GO:0070423
negative regulation of blood vessel endothelial cell migration	Gene Ontology	GO:0043537	2	21	0.0013544	0.00384114	PPARG|TNF	http://amigo.geneontology.org/amigo/term/GO:0043537
labyrinthine layer blood vessel development	Gene Ontology	GO:0060716	2	21	0.0013544	0.00384114	AKT1|CCNA2	http://amigo.geneontology.org/amigo/term/GO:0060716
negative regulation of release of cytochrome c from mitochondria	Gene Ontology	GO:0090201	2	21	0.0013544	0.00384114	BCL2L1|AKT1	http://amigo.geneontology.org/amigo/term/GO:0090201
nucleotide-excision repair, DNA incision, 3'-to lesion	Gene Ontology	GO:0006295	2	21	0.0013544	0.00384114	RPA1|RPA2	http://amigo.geneontology.org/amigo/term/GO:0006295
nucleotide-excision repair, preincision complex stabilization	Gene Ontology	GO:0006293	2	21	0.0013544	0.00384114	RPA1|RPA2	http://amigo.geneontology.org/amigo/term/GO:0006293
negative regulation of angiogenesis	Gene Ontology	GO:0016525	3	91	0.00146759	0.00415599	PPARG|STAT1|NF1	http://amigo.geneontology.org/amigo/term/GO:0016525
macrophage differentiation	Gene Ontology	GO:0030225	2	22	0.00147526	0.00416544	SIRT1|CASP8	http://amigo.geneontology.org/amigo/term/GO:0030225
negative regulation of proteolysis	Gene Ontology	GO:0045861	2	22	0.00147526	0.00416544	AKT1|TP53	http://amigo.geneontology.org/amigo/term/GO:0045861
in utero embryonic development	Gene Ontology	GO:0001701	4	202	0.00148223	0.00417896	BCL2L1|BCL2L11|TP53|LIG4	http://amigo.geneontology.org/amigo/term/GO:0001701
regulation of lipid metabolic process	Gene Ontology	GO:0019216	3	92	0.00151286	0.00425909	PPARG|NCOA1|CREBBP	http://amigo.geneontology.org/amigo/term/GO:0019216
male gonad development	Gene Ontology	GO:0008584	3	93	0.00155901	0.00438257	BCL2L1|NCOA1|BCL2L11	http://amigo.geneontology.org/amigo/term/GO:0008584
neuronal stem cell population maintenance	Gene Ontology	GO:0097150	2	23	0.00160108	0.00444873	FOXO3|FANCD2	http://amigo.geneontology.org/amigo/term/GO:0097150
mitochondrion morphogenesis	Gene Ontology	GO:0070584	2	23	0.00160108	0.00444873	BCL2L1|BAX	http://amigo.geneontology.org/amigo/term/GO:0070584
positive regulation of interferon-alpha production	Gene Ontology	GO:0032727	2	23	0.00160108	0.00444873	CHUK|STAT1	http://amigo.geneontology.org/amigo/term/GO:0032727
RNA polymerase II core promoter sequence-specific DNA binding	Gene Ontology	GO:0000979	2	23	0.00160108	0.00444873	RELA|STAT1	http://amigo.geneontology.org/amigo/term/GO:0000979
positive regulation of mesenchymal cell proliferation	Gene Ontology	GO:0002053	2	23	0.00160108	0.00444873	MYC|STAT1	http://amigo.geneontology.org/amigo/term/GO:0002053
positive regulation of oligodendrocyte differentiation	Gene Ontology	GO:0048714	2	23	0.00160108	0.00444873	PPARG|TP73	http://amigo.geneontology.org/amigo/term/GO:0048714
positive regulation of apoptotic signaling pathway	Gene Ontology	GO:2001235	2	23	0.00160108	0.00444873	CASP2|APAF1	http://amigo.geneontology.org/amigo/term/GO:2001235
positive regulation of osteoclast differentiation	Gene Ontology	GO:0045672	2	23	0.00160108	0.00444873	TNF|CREB1	http://amigo.geneontology.org/amigo/term/GO:0045672
cellular response to oxidative stress	Gene Ontology	GO:0034599	3	95	0.00165393	0.00458231	FOXO3|CYCS|FANCD2	http://amigo.geneontology.org/amigo/term/GO:0034599
male meiosis I	Gene Ontology	GO:0007141	2	24	0.00173184	0.00475698	BRCA2|CCNA1	http://amigo.geneontology.org/amigo/term/GO:0007141
ubiquitin-like protein ligase binding	Gene Ontology	GO:0044389	2	24	0.00173184	0.00475698	SUMO1|STAT1	http://amigo.geneontology.org/amigo/term/GO:0044389
response to cadmium ion	Gene Ontology	GO:0046686	2	24	0.00173184	0.00475698	PCNA|CDK1	http://amigo.geneontology.org/amigo/term/GO:0046686
endocrine pancreas development	Gene Ontology	GO:0031018	2	24	0.00173184	0.00475698	AKT1|BAK1	http://amigo.geneontology.org/amigo/term/GO:0031018
cellular response to fatty acid	Gene Ontology	GO:0071398	2	24	0.00173184	0.00475698	XRCC5|CREB1	http://amigo.geneontology.org/amigo/term/GO:0071398
positive regulation of protein autophosphorylation	Gene Ontology	GO:0031954	2	24	0.00173184	0.00475698	MRE11A|NBN	http://amigo.geneontology.org/amigo/term/GO:0031954
cellular response to leukemia inhibitory factor	Gene Ontology	GO:1990830	3	97	0.00175239	0.00480656	SIRT1|XRCC5|CREB1	http://amigo.geneontology.org/amigo/term/GO:1990830
response to oxidative stress	Gene Ontology	GO:0006979	3	101	0.00196013	0.00536869	WRN|AKT1|SIRT1	http://amigo.geneontology.org/amigo/term/GO:0006979
regulation of DNA-binding transcription factor activity	Gene Ontology	GO:0051090	2	26	0.00200808	0.00544564	MAPK8|FANCD2	http://amigo.geneontology.org/amigo/term/GO:0051090
positive regulation of extrinsic apoptotic signaling pathway	Gene Ontology	GO:2001238	2	26	0.00200808	0.00544564	BID|TNF	http://amigo.geneontology.org/amigo/term/GO:2001238
telomeric DNA binding	Gene Ontology	GO:0042162	2	26	0.00200808	0.00544564	TP53BP1|XRCC5	http://amigo.geneontology.org/amigo/term/GO:0042162
response to morphine	Gene Ontology	GO:0043278	2	26	0.00200808	0.00544564	RELA|MDM2	http://amigo.geneontology.org/amigo/term/GO:0043278
DNA metabolic process	Gene Ontology	GO:0006259	2	26	0.00200808	0.00544564	WRN|TOPBP1	http://amigo.geneontology.org/amigo/term/GO:0006259
cellular response to unfolded protein	Gene Ontology	GO:0034620	2	26	0.00200808	0.00544564	BAX|BAK1	http://amigo.geneontology.org/amigo/term/GO:0034620
bHLH transcription factor binding	Gene Ontology	GO:0043425	2	26	0.00200808	0.00544564	SIRT1|TCF3	http://amigo.geneontology.org/amigo/term/GO:0043425
chaperone binding	Gene Ontology	GO:0051087	3	104	0.00212558	0.00575616	TP53|BAX|BAK1	http://amigo.geneontology.org/amigo/term/GO:0051087
response to organic substance	Gene Ontology	GO:0010033	2	27	0.00215351	0.00579096	RELA|CREB1	http://amigo.geneontology.org/amigo/term/GO:0010033
transferase activity, transferring acyl groups	Gene Ontology	GO:0016746	2	27	0.00215351	0.00579096	KMT2C|EP300	http://amigo.geneontology.org/amigo/term/GO:0016746
positive regulation of reactive oxygen species metabolic process	Gene Ontology	GO:2000379	2	27	0.00215351	0.00579096	CDKN1A|TP53	http://amigo.geneontology.org/amigo/term/GO:2000379
cellular response to vascular endothelial growth factor stimulus	Gene Ontology	GO:0035924	2	27	0.00215351	0.00579096	AKT1|RELA	http://amigo.geneontology.org/amigo/term/GO:0035924
positive regulation of protein localization to nucleus	Gene Ontology	GO:1900182	2	27	0.00215351	0.00579096	CDK1|AKT1	http://amigo.geneontology.org/amigo/term/GO:1900182
osteoblast differentiation	Gene Ontology	GO:0001649	3	106	0.00224056	0.0060082	AKT1|CCNA2|NF1	http://amigo.geneontology.org/amigo/term/GO:0001649
protease binding	Gene Ontology	GO:0002020	3	107	0.00229947	0.00610951	BRCA2|TNF|TP53	http://amigo.geneontology.org/amigo/term/GO:0002020
positive regulation of vascular endothelial growth factor production	Gene Ontology	GO:0010575	2	28	0.00230379	0.00610951	BRCA1|HIF1A	http://amigo.geneontology.org/amigo/term/GO:0010575
negative regulation of apoptotic signaling pathway	Gene Ontology	GO:2001234	2	28	0.00230379	0.00610951	TNF|BAX	http://amigo.geneontology.org/amigo/term/GO:2001234
positive regulation of neurogenesis	Gene Ontology	GO:0050769	2	28	0.00230379	0.00610951	LIG4|XRCC5	http://amigo.geneontology.org/amigo/term/GO:0050769
nucleotide-excision repair, preincision complex assembly	Gene Ontology	GO:0006294	2	28	0.00230379	0.00610951	RPA1|RPA2	http://amigo.geneontology.org/amigo/term/GO:0006294
proteolysis involved in cellular protein catabolic process	Gene Ontology	GO:0051603	2	28	0.00230379	0.00610951	MDM2|CASP8	http://amigo.geneontology.org/amigo/term/GO:0051603
negative regulation of TOR signaling	Gene Ontology	GO:0032007	2	28	0.00230379	0.00610951	SIRT1|HIF1A	http://amigo.geneontology.org/amigo/term/GO:0032007
T cell homeostasis	Gene Ontology	GO:0043029	2	28	0.00230379	0.00610951	BCL2L11|PMAIP1	http://amigo.geneontology.org/amigo/term/GO:0043029
nuclear matrix	Gene Ontology	GO:0016363	3	109	0.00242015	0.00640921	PTEN|MYB|TP53	http://amigo.geneontology.org/amigo/term/GO:0016363
protein serine/threonine/tyrosine kinase activity	Gene Ontology	GO:0004712	2	29	0.0024589	0.00647611	AKT1|AURKA	http://amigo.geneontology.org/amigo/term/GO:0004712
regulation of I-kappaB kinase/NF-kappaB signaling	Gene Ontology	GO:0043122	2	29	0.0024589	0.00647611	TNF|IKBKG	http://amigo.geneontology.org/amigo/term/GO:0043122
cellular response to hormone stimulus	Gene Ontology	GO:0032870	2	29	0.0024589	0.00647611	NCOA3|NCOA1	http://amigo.geneontology.org/amigo/term/GO:0032870
cortical actin cytoskeleton organization	Gene Ontology	GO:0030866	2	29	0.0024589	0.00647611	IKBKB|TNF	http://amigo.geneontology.org/amigo/term/GO:0030866
positive regulation of DNA binding	Gene Ontology	GO:0043388	2	30	0.0026188	0.00685026	PPARG|HIPK2	http://amigo.geneontology.org/amigo/term/GO:0043388
response to axon injury	Gene Ontology	GO:0048678	2	30	0.0026188	0.00685026	CDK1|BAX	http://amigo.geneontology.org/amigo/term/GO:0048678
negative regulation of DNA binding	Gene Ontology	GO:0043392	2	30	0.0026188	0.00685026	SUMO1|NFKBIA	http://amigo.geneontology.org/amigo/term/GO:0043392
reactive oxygen species metabolic process	Gene Ontology	GO:0072593	2	30	0.0026188	0.00685026	PMAIP1|CCNA2	http://amigo.geneontology.org/amigo/term/GO:0072593
secretory granule lumen	Gene Ontology	GO:0034774	3	114	0.0027388	0.00715441	NFKB1|XRCC5|APAF1	http://amigo.geneontology.org/amigo/term/GO:0034774
endothelial cell migration	Gene Ontology	GO:0043542	2	31	0.00278348	0.00723176	PTEN|STAT1	http://amigo.geneontology.org/amigo/term/GO:0043542
positive regulation of mitotic cell cycle	Gene Ontology	GO:0045931	2	31	0.00278348	0.00723176	MDM2|BRCA2	http://amigo.geneontology.org/amigo/term/GO:0045931
regulation of neuron projection development	Gene Ontology	GO:0010975	2	31	0.00278348	0.00723176	AKT1|PTEN	http://amigo.geneontology.org/amigo/term/GO:0010975
response to testosterone	Gene Ontology	GO:0033574	2	31	0.00278348	0.00723176	BAD|CDK4	http://amigo.geneontology.org/amigo/term/GO:0033574
nuclear speck	Gene Ontology	GO:0016607	5	400	0.00279547	0.00725311	WRN|SUMO1|KAT6A|H2AFX|HIF1A	http://amigo.geneontology.org/amigo/term/GO:0016607
intracellular membrane-bounded organelle	Gene Ontology	GO:0043231	7	788	0.00282987	0.00733247	RBBP8|TOPBP1|ATM|CHUK|TP73|PPARG|CHEK1	http://amigo.geneontology.org/amigo/term/GO:0043231
cell cycle	Gene Ontology	GO:0007049	4	245	0.00294481	0.00762	LIG4|FZR1|CHEK1|TP53BP2	http://amigo.geneontology.org/amigo/term/GO:0007049
spinal cord development	Gene Ontology	GO:0021510	2	32	0.00295291	0.0076204	AKT1|NF1	http://amigo.geneontology.org/amigo/term/GO:0021510
14-3-3 protein binding	Gene Ontology	GO:0071889	2	32	0.00295291	0.0076204	AKT1|BAD	http://amigo.geneontology.org/amigo/term/GO:0071889
histone methyltransferase complex	Gene Ontology	GO:0035097	2	33	0.00312707	0.00805902	KMT2C|KMT2D	http://amigo.geneontology.org/amigo/term/GO:0035097
extracellular matrix organization	Gene Ontology	GO:0030198	4	252	0.00325148	0.00836842	NFKB2|TNF|CCNA2|NF1	http://amigo.geneontology.org/amigo/term/GO:0030198
spindle	Gene Ontology	GO:0005819	3	122	0.00330032	0.00844069	AKT1|ATM|AURKA	http://amigo.geneontology.org/amigo/term/GO:0005819
protein localization to nucleus	Gene Ontology	GO:0034504	2	34	0.00330594	0.00844069	MDM2|RPL11	http://amigo.geneontology.org/amigo/term/GO:0034504
positive regulation of vascular associated smooth muscle cell proliferation	Gene Ontology	GO:1904707	2	34	0.00330594	0.00844069	MDM2|TNF	http://amigo.geneontology.org/amigo/term/GO:1904707
positive regulation of telomerase activity	Gene Ontology	GO:0051973	2	34	0.00330594	0.00844069	MYC|XRCC5	http://amigo.geneontology.org/amigo/term/GO:0051973
positive regulation of telomere maintenance via telomerase	Gene Ontology	GO:0032212	2	34	0.00330594	0.00844069	ATM|XRCC5	http://amigo.geneontology.org/amigo/term/GO:0032212
positive regulation of insulin secretion involved in cellular response to glucose stimulus	Gene Ontology	GO:0035774	2	34	0.00330594	0.00844069	BAD|HIF1A	http://amigo.geneontology.org/amigo/term/GO:0035774
response to cold	Gene Ontology	GO:0009409	2	35	0.00348949	0.00887393	PPARG|CASP8	http://amigo.geneontology.org/amigo/term/GO:0009409
RNA polymerase II repressing transcription factor binding	Gene Ontology	GO:0001103	2	35	0.00348949	0.00887393	PPARG|RBBP8	http://amigo.geneontology.org/amigo/term/GO:0001103
negative regulation of protein catabolic process	Gene Ontology	GO:0042177	2	35	0.00348949	0.00887393	RELA|MDM4	http://amigo.geneontology.org/amigo/term/GO:0042177
positive regulation of glucose import	Gene Ontology	GO:0046326	2	38	0.00406803	0.0103042	AKT1|MEF2A	http://amigo.geneontology.org/amigo/term/GO:0046326
animal organ morphogenesis	Gene Ontology	GO:0009887	3	134	0.00426652	0.0107593	RELA|EP300|HRAS	http://amigo.geneontology.org/amigo/term/GO:0009887
fertilization	Gene Ontology	GO:0009566	2	39	0.00427009	0.0107593	BCL2L1|BAX	http://amigo.geneontology.org/amigo/term/GO:0009566
positive regulation of nitric oxide biosynthetic process	Gene Ontology	GO:0045429	2	39	0.00427009	0.0107593	AKT1|TNF	http://amigo.geneontology.org/amigo/term/GO:0045429
mediator complex	Gene Ontology	GO:0016592	2	39	0.00427009	0.0107593	CDK4|CDK6	http://amigo.geneontology.org/amigo/term/GO:0016592
centrosome cycle	Gene Ontology	GO:0007098	2	40	0.00447673	0.0112504	BRCA1|CDK1	http://amigo.geneontology.org/amigo/term/GO:0007098
chromatin silencing	Gene Ontology	GO:0006342	2	40	0.00447673	0.0112504	H2AFX|KMT2D	http://amigo.geneontology.org/amigo/term/GO:0006342
response to lipopolysaccharide	Gene Ontology	GO:0032496	3	137	0.00453204	0.0113449	NFKB2|CHUK|CASP8	http://amigo.geneontology.org/amigo/term/GO:0032496
chromatin organization	Gene Ontology	GO:0006325	3	137	0.00453204	0.0113449	RELA|H2AFX|SIRT1	http://amigo.geneontology.org/amigo/term/GO:0006325
positive regulation of B cell proliferation	Gene Ontology	GO:0030890	2	41	0.00468792	0.0116591	CDKN1A|BCL6	http://amigo.geneontology.org/amigo/term/GO:0030890
response to starvation	Gene Ontology	GO:0042594	2	41	0.00468792	0.0116591	FOXO3|PPARG	http://amigo.geneontology.org/amigo/term/GO:0042594
histone H3 acetylation	Gene Ontology	GO:0043966	2	41	0.00468792	0.0116591	KAT6A|BRCA2	http://amigo.geneontology.org/amigo/term/GO:0043966
cellular response to amyloid-beta	Gene Ontology	GO:1904646	2	41	0.00468792	0.0116591	FOXO3|BCL2L11	http://amigo.geneontology.org/amigo/term/GO:1904646
response to cAMP	Gene Ontology	GO:0051591	2	41	0.00468792	0.0116591	RELA|STAT1	http://amigo.geneontology.org/amigo/term/GO:0051591
protein dimerization activity	Gene Ontology	GO:0046983	3	140	0.00480738	0.0119407	NCOA3|MYC|NCOA1	http://amigo.geneontology.org/amigo/term/GO:0046983
negative regulation of cell cycle	Gene Ontology	GO:0045786	2	42	0.00490363	0.012164	CDK6|TP53BP2	http://amigo.geneontology.org/amigo/term/GO:0045786
protein-DNA complex	Gene Ontology	GO:0032993	2	44	0.00534855	0.0132165	EP300|XRCC5	http://amigo.geneontology.org/amigo/term/GO:0032993
cellular response to amino acid starvation	Gene Ontology	GO:0034198	2	44	0.00534855	0.0132165	MAPK8|CDKN1A	http://amigo.geneontology.org/amigo/term/GO:0034198
thymus development	Gene Ontology	GO:0048538	2	44	0.00534855	0.0132165	ATM|BCL2L11	http://amigo.geneontology.org/amigo/term/GO:0048538
response to organic cyclic compound	Gene Ontology	GO:0014070	2	45	0.00557772	0.0137298	CDK1|BAK1	http://amigo.geneontology.org/amigo/term/GO:0014070
negative regulation of osteoblast differentiation	Gene Ontology	GO:0045668	2	45	0.00557772	0.0137298	TNF|CDK6	http://amigo.geneontology.org/amigo/term/GO:0045668
spindle microtubule	Gene Ontology	GO:0005876	2	45	0.00557772	0.0137298	CDK1|AURKA	http://amigo.geneontology.org/amigo/term/GO:0005876
negative regulation of fat cell differentiation	Gene Ontology	GO:0045599	2	46	0.00581132	0.0142318	SIRT1|TNF	http://amigo.geneontology.org/amigo/term/GO:0045599
cerebellum development	Gene Ontology	GO:0021549	2	46	0.00581132	0.0142318	NCOA1|TP53	http://amigo.geneontology.org/amigo/term/GO:0021549
outflow tract morphogenesis	Gene Ontology	GO:0003151	2	46	0.00581132	0.0142318	CITED2|HIF1A	http://amigo.geneontology.org/amigo/term/GO:0003151
regulation of mitotic cell cycle	Gene Ontology	GO:0007346	2	46	0.00581132	0.0142318	SIRT1|TP73	http://amigo.geneontology.org/amigo/term/GO:0007346
lipid binding	Gene Ontology	GO:0008289	3	151	0.00590245	0.0144366	PTEN|BAD|BAX	http://amigo.geneontology.org/amigo/term/GO:0008289
positive regulation of cell adhesion	Gene Ontology	GO:0045785	2	48	0.00629176	0.0153107	ATM|TNF	http://amigo.geneontology.org/amigo/term/GO:0045785
ribonucleoprotein complex	Gene Ontology	GO:1990904	3	156	0.0064455	0.015665	BRCA1|PTEN|XRCC5	http://amigo.geneontology.org/amigo/term/GO:1990904
SMAD binding	Gene Ontology	GO:0046332	2	49	0.00653855	0.0158711	HIPK2|MEF2A	http://amigo.geneontology.org/amigo/term/GO:0046332
axon	Gene Ontology	GO:0030424	4	310	0.00666596	0.0161512	MAPK8|CREB1|STAT1|NF1	http://amigo.geneontology.org/amigo/term/GO:0030424
microtubule cytoskeleton	Gene Ontology	GO:0015630	3	158	0.00667079	0.0161512	AKT1|AURKA|CCNA1	http://amigo.geneontology.org/amigo/term/GO:0015630
cognition	Gene Ontology	GO:0050890	2	50	0.00678969	0.0163978	TNF|NF1	http://amigo.geneontology.org/amigo/term/GO:0050890
skeletal muscle tissue development	Gene Ontology	GO:0007519	2	50	0.00678969	0.0163978	EP300|NF1	http://amigo.geneontology.org/amigo/term/GO:0007519
cellular response to amino acid stimulus	Gene Ontology	GO:0071230	2	51	0.00704517	0.0169934	BCL2L1|TNF	http://amigo.geneontology.org/amigo/term/GO:0071230
positive regulation of Notch signaling pathway	Gene Ontology	GO:0045747	2	52	0.00730496	0.0175758	EP300|CREBBP	http://amigo.geneontology.org/amigo/term/GO:0045747
nuclear receptor transcription coactivator activity	Gene Ontology	GO:0030374	2	52	0.00730496	0.0175758	NCOA3|NCOA1	http://amigo.geneontology.org/amigo/term/GO:0030374
negative regulation of protein ubiquitination	Gene Ontology	GO:0031397	2	53	0.00756903	0.018143	SUMO1|AKT1	http://amigo.geneontology.org/amigo/term/GO:0031397
cellular defense response	Gene Ontology	GO:0006968	2	53	0.00756903	0.018143	RELA|BECN1	http://amigo.geneontology.org/amigo/term/GO:0006968
positive regulation of interleukin-8 production	Gene Ontology	GO:0032757	2	54	0.00783737	0.0187628	RELA|TNF	http://amigo.geneontology.org/amigo/term/GO:0032757
glucose metabolic process	Gene Ontology	GO:0006006	2	55	0.00810996	0.019343	AKT1|TNF	http://amigo.geneontology.org/amigo/term/GO:0006006
positive regulation of protein localization to plasma membrane	Gene Ontology	GO:1903078	2	55	0.00810996	0.019343	AKT1|TNF	http://amigo.geneontology.org/amigo/term/GO:1903078
response to calcium ion	Gene Ontology	GO:0051592	2	55	0.00810996	0.019343	CCND1|BAD	http://amigo.geneontology.org/amigo/term/GO:0051592
Rho protein signal transduction	Gene Ontology	GO:0007266	2	56	0.00838677	0.0199784	BCL6|CHUK	http://amigo.geneontology.org/amigo/term/GO:0007266
protein self-association	Gene Ontology	GO:0043621	2	57	0.00866779	0.0205713	PPARG|TP53	http://amigo.geneontology.org/amigo/term/GO:0043621
odontogenesis of dentin-containing tooth	Gene Ontology	GO:0042475	2	57	0.00866779	0.0205713	BCL2L11|BAX	http://amigo.geneontology.org/amigo/term/GO:0042475
positive regulation of interleukin-1 beta production	Gene Ontology	GO:0032731	2	57	0.00866779	0.0205713	TNF|CASP8	http://amigo.geneontology.org/amigo/term/GO:0032731
neuron projection	Gene Ontology	GO:0043005	4	336	0.00876274	0.0207709	WRN|PTEN|NCOA1|CASP8	http://amigo.geneontology.org/amigo/term/GO:0043005
promoter-specific chromatin binding	Gene Ontology	GO:1990841	2	58	0.00895299	0.0211957	TP53|STAT1	http://amigo.geneontology.org/amigo/term/GO:1990841
negative regulation of neuron differentiation	Gene Ontology	GO:0045665	2	59	0.00924235	0.0217734	FOXO3|TP73	http://amigo.geneontology.org/amigo/term/GO:0045665
negative regulation of cell death	Gene Ontology	GO:0060548	2	59	0.00924235	0.0217734	CCNA2|BECN1	http://amigo.geneontology.org/amigo/term/GO:0060548
regulation of protein localization	Gene Ontology	GO:0032880	2	59	0.00924235	0.0217734	SUMO1|MAPK8	http://amigo.geneontology.org/amigo/term/GO:0032880
response to glucocorticoid	Gene Ontology	GO:0051384	2	60	0.00953585	0.0223006	BAD|TNF	http://amigo.geneontology.org/amigo/term/GO:0051384
receptor tyrosine kinase binding	Gene Ontology	GO:0030971	2	60	0.00953585	0.0223006	PCNA|TP53	http://amigo.geneontology.org/amigo/term/GO:0030971
negative regulation of epithelial cell proliferation	Gene Ontology	GO:0050680	2	60	0.00953585	0.0223006	PTEN|CDK6	http://amigo.geneontology.org/amigo/term/GO:0050680
cellular iron ion homeostasis	Gene Ontology	GO:0006879	2	60	0.00953585	0.0223006	MYC|HIF1A	http://amigo.geneontology.org/amigo/term/GO:0006879
learning or memory	Gene Ontology	GO:0007611	2	60	0.00953585	0.0223006	PTEN|EP300	http://amigo.geneontology.org/amigo/term/GO:0007611
proteasome-mediated ubiquitin-dependent protein catabolic process	Gene Ontology	GO:0043161	3	181	0.00960075	0.0224251	SIRT1|MDM2|KAT5	http://amigo.geneontology.org/amigo/term/GO:0043161
nuclear envelope	Gene Ontology	GO:0005635	3	182	0.00974256	0.0227011	SUMO1|SIRT1|BAX	http://amigo.geneontology.org/amigo/term/GO:0005635
endocytosis	Gene Ontology	GO:0006897	3	182	0.00974256	0.0227011	BCL2L1|HRAS|BECN1	http://amigo.geneontology.org/amigo/term/GO:0006897
negative regulation of neuron projection development	Gene Ontology	GO:0010977	2	61	0.00983347	0.0227747	PTEN|MDM2	http://amigo.geneontology.org/amigo/term/GO:0010977
peptide binding	Gene Ontology	GO:0042277	2	61	0.00983347	0.0227747	PPARG|RELA	http://amigo.geneontology.org/amigo/term/GO:0042277
heat shock protein binding	Gene Ontology	GO:0031072	2	61	0.00983347	0.0227747	APAF1|BAK1	http://amigo.geneontology.org/amigo/term/GO:0031072
positive regulation of MAP kinase activity	Gene Ontology	GO:0043406	2	61	0.00983347	0.0227747	HRAS|TNF	http://amigo.geneontology.org/amigo/term/GO:0043406
regulation of growth	Gene Ontology	GO:0040008	2	61	0.00983347	0.0227747	BCL2L1|KAT5	http://amigo.geneontology.org/amigo/term/GO:0040008
protein serine/threonine phosphatase activity	Gene Ontology	GO:0004722	2	62	0.0101352	0.0234453	PTEN|CYCS	http://amigo.geneontology.org/amigo/term/GO:0004722
positive regulation of interferon-gamma production	Gene Ontology	GO:0032729	2	63	0.010441	0.0240657	HRAS|TNF	http://amigo.geneontology.org/amigo/term/GO:0032729
protein sumoylation	Gene Ontology	GO:0016925	2	63	0.010441	0.0240657	SUMO1|MDM2	http://amigo.geneontology.org/amigo/term/GO:0016925
regulation of translation	Gene Ontology	GO:0006417	2	63	0.010441	0.0240657	FOXO3|AKT1	http://amigo.geneontology.org/amigo/term/GO:0006417
manganese ion binding	Gene Ontology	GO:0030145	2	64	0.0107509	0.0247502	WRN|MRE11A	http://amigo.geneontology.org/amigo/term/GO:0030145
Wnt signaling pathway	Gene Ontology	GO:0016055	3	189	0.0107695	0.0247634	SUMO1|CCND1|CCNE1	http://amigo.geneontology.org/amigo/term/GO:0016055
response to insulin	Gene Ontology	GO:0032868	2	65	0.0110647	0.0254119	RELA|SIRT1	http://amigo.geneontology.org/amigo/term/GO:0032868
circadian regulation of gene expression	Gene Ontology	GO:0032922	2	66	0.0113827	0.0260796	RELB|SIRT1	http://amigo.geneontology.org/amigo/term/GO:0032922
nucleosome	Gene Ontology	GO:0000786	2	66	0.0113827	0.0260796	KAT6A|H2AFX	http://amigo.geneontology.org/amigo/term/GO:0000786
extrinsic component of membrane	Gene Ontology	GO:0019898	2	67	0.0117046	0.0267533	BCL2L11|BECN1	http://amigo.geneontology.org/amigo/term/GO:0019898
response to glucose	Gene Ontology	GO:0009749	2	67	0.0117046	0.0267533	PTEN|BAD	http://amigo.geneontology.org/amigo/term/GO:0009749
nucleic acid phosphodiester bond hydrolysis	Gene Ontology	GO:0090305	2	69	0.0123603	0.0281516	WRN|RBBP8	http://amigo.geneontology.org/amigo/term/GO:0090305
protein autoubiquitination	Gene Ontology	GO:0051865	2	69	0.0123603	0.0281516	BRCA1|MDM2	http://amigo.geneontology.org/amigo/term/GO:0051865
regulation of autophagy	Gene Ontology	GO:0010506	2	70	0.0126941	0.0288776	EP300|ATM	http://amigo.geneontology.org/amigo/term/GO:0010506
negative regulation of DNA-binding transcription factor activity	Gene Ontology	GO:0043433	2	71	0.0130318	0.0292089	SUMO1|SIRT1	http://amigo.geneontology.org/amigo/term/GO:0043433
regulation of GTPase activity	Gene Ontology	GO:0043087	2	71	0.0130318	0.0292089	BCL6|NF1	http://amigo.geneontology.org/amigo/term/GO:0043087
interferon-gamma-mediated signaling pathway	Gene Ontology	GO:0060333	2	71	0.0130318	0.0292089	TP53|STAT1	http://amigo.geneontology.org/amigo/term/GO:0060333
cellular response to starvation	Gene Ontology	GO:0009267	2	72	0.0133734	0.0292089	WRN|SIRT1	http://amigo.geneontology.org/amigo/term/GO:0009267
positive regulation of kinase activity	Gene Ontology	GO:0033674	2	72	0.0133734	0.0292089	MRE11A|NBN	http://amigo.geneontology.org/amigo/term/GO:0033674
positive regulation of protein ubiquitination	Gene Ontology	GO:0031398	2	72	0.0133734	0.0292089	SUMO1|BRCA1	http://amigo.geneontology.org/amigo/term/GO:0031398
positive regulation of ERK1 and ERK2 cascade	Gene Ontology	GO:0070374	3	207	0.0136891	0.0292089	PTEN|HRAS|TNF	http://amigo.geneontology.org/amigo/term/GO:0070374
positive regulation of protein catabolic process	Gene Ontology	GO:0045732	2	73	0.0137189	0.0292089	FZR1|TNF	http://amigo.geneontology.org/amigo/term/GO:0045732
negative regulation of transforming growth factor beta receptor signaling pathway	Gene Ontology	GO:0030512	2	74	0.0140682	0.0292089	SIRT1|TP53	http://amigo.geneontology.org/amigo/term/GO:0030512
DNA double-strand break processing involved in repair via single-strand annealing	Gene Ontology	GO:0010792	1	5	0.0141024	0.0292089	RBBP8	http://amigo.geneontology.org/amigo/term/GO:0010792
positive regulation of glucokinase activity	Gene Ontology	GO:0033133	1	5	0.0141024	0.0292089	BAD	http://amigo.geneontology.org/amigo/term/GO:0033133
maintenance of protein location in mitochondrion	Gene Ontology	GO:0072656	1	5	0.0141024	0.0292089	AKT1	http://amigo.geneontology.org/amigo/term/GO:0072656
Piccolo NuA4 histone acetyltransferase complex	Gene Ontology	GO:0032777	1	5	0.0141024	0.0292089	KAT5	http://amigo.geneontology.org/amigo/term/GO:0032777
5'-deoxyribose-5-phosphate lyase activity	Gene Ontology	GO:0051575	1	5	0.0141024	0.0292089	XRCC5	http://amigo.geneontology.org/amigo/term/GO:0051575
positive regulation of fever generation	Gene Ontology	GO:0031622	1	5	0.0141024	0.0292089	TNF	http://amigo.geneontology.org/amigo/term/GO:0031622
negative regulation of lymphocyte migration	Gene Ontology	GO:2000402	1	5	0.0141024	0.0292089	AKT1	http://amigo.geneontology.org/amigo/term/GO:2000402
regulation of mitotic centrosome separation	Gene Ontology	GO:0046602	1	5	0.0141024	0.0292089	CHEK1	http://amigo.geneontology.org/amigo/term/GO:0046602
positive regulation of fatty acid oxidation	Gene Ontology	GO:0046321	1	5	0.0141024	0.0292089	PPARG	http://amigo.geneontology.org/amigo/term/GO:0046321
regulation of histone H3-K9 acetylation	Gene Ontology	GO:2000615	1	5	0.0141024	0.0292089	CHEK1	http://amigo.geneontology.org/amigo/term/GO:2000615
establishment of vesicle localization	Gene Ontology	GO:0051650	1	5	0.0141024	0.0292089	IKBKG	http://amigo.geneontology.org/amigo/term/GO:0051650
receptor transactivation	Gene Ontology	GO:0035624	1	5	0.0141024	0.0292089	NCOA3	http://amigo.geneontology.org/amigo/term/GO:0035624
regulation of germinal center formation	Gene Ontology	GO:0002634	1	5	0.0141024	0.0292089	BCL6	http://amigo.geneontology.org/amigo/term/GO:0002634
regulation of meiotic nuclear division	Gene Ontology	GO:0040020	1	5	0.0141024	0.0292089	FZR1	http://amigo.geneontology.org/amigo/term/GO:0040020
metanephric mesenchymal cell differentiation	Gene Ontology	GO:0072162	1	5	0.0141024	0.0292089	STAT1	http://amigo.geneontology.org/amigo/term/GO:0072162
establishment of protein localization to mitochondrion	Gene Ontology	GO:0072655	1	5	0.0141024	0.0292089	AKT1	http://amigo.geneontology.org/amigo/term/GO:0072655
positive regulation of fatty acid metabolic process	Gene Ontology	GO:0045923	1	5	0.0141024	0.0292089	PPARG	http://amigo.geneontology.org/amigo/term/GO:0045923
positive regulation of smooth muscle cell differentiation	Gene Ontology	GO:0051152	1	5	0.0141024	0.0292089	SIRT1	http://amigo.geneontology.org/amigo/term/GO:0051152
negative regulation of vascular endothelial cell proliferation	Gene Ontology	GO:1905563	1	5	0.0141024	0.0292089	PPARG	http://amigo.geneontology.org/amigo/term/GO:1905563
connective tissue replacement involved in inflammatory response wound healing	Gene Ontology	GO:0002248	1	5	0.0141024	0.0292089	HIF1A	http://amigo.geneontology.org/amigo/term/GO:0002248
negative regulation of fatty acid beta-oxidation	Gene Ontology	GO:0031999	1	5	0.0141024	0.0292089	AKT1	http://amigo.geneontology.org/amigo/term/GO:0031999
regulation of mammary gland epithelial cell proliferation	Gene Ontology	GO:0033599	1	5	0.0141024	0.0292089	BAX	http://amigo.geneontology.org/amigo/term/GO:0033599
positive regulation of mononuclear cell migration	Gene Ontology	GO:0071677	1	5	0.0141024	0.0292089	TNF	http://amigo.geneontology.org/amigo/term/GO:0071677
type 2 immune response	Gene Ontology	GO:0042092	1	5	0.0141024	0.0292089	BCL6	http://amigo.geneontology.org/amigo/term/GO:0042092
negative regulation of sequestering of triglyceride	Gene Ontology	GO:0010891	1	5	0.0141024	0.0292089	PPARG	http://amigo.geneontology.org/amigo/term/GO:0010891
lipoprotein catabolic process	Gene Ontology	GO:0042159	1	5	0.0141024	0.0292089	ATM	http://amigo.geneontology.org/amigo/term/GO:0042159
heterochromatin assembly	Gene Ontology	GO:0031507	1	5	0.0141024	0.0292089	SIRT1	http://amigo.geneontology.org/amigo/term/GO:0031507
cellular response to phorbol 13-acetate 12-myristate	Gene Ontology	GO:1904628	1	5	0.0141024	0.0292089	CDK4	http://amigo.geneontology.org/amigo/term/GO:1904628
epithelial cell proliferation involved in salivary gland morphogenesis	Gene Ontology	GO:0060664	1	5	0.0141024	0.0292089	TNF	http://amigo.geneontology.org/amigo/term/GO:0060664
regulation of brown fat cell differentiation	Gene Ontology	GO:0090335	1	5	0.0141024	0.0292089	SIRT1	http://amigo.geneontology.org/amigo/term/GO:0090335
rDNA heterochromatin	Gene Ontology	GO:0033553	1	5	0.0141024	0.0292089	SIRT1	http://amigo.geneontology.org/amigo/term/GO:0033553
regulation of lipid storage	Gene Ontology	GO:0010883	1	5	0.0141024	0.0292089	SIRT1	http://amigo.geneontology.org/amigo/term/GO:0010883
cellular response to xenobiotic stimulus	Gene Ontology	GO:0071466	1	5	0.0141024	0.0292089	PCNA	http://amigo.geneontology.org/amigo/term/GO:0071466
positive regulation of thymocyte apoptotic process	Gene Ontology	GO:0070245	1	5	0.0141024	0.0292089	TP53	http://amigo.geneontology.org/amigo/term/GO:0070245
phosphatidylinositol-3,4,5-trisphosphate 3-phosphatase activity	Gene Ontology	GO:0016314	1	5	0.0141024	0.0292089	PTEN	http://amigo.geneontology.org/amigo/term/GO:0016314
positive regulation of hydrolase activity	Gene Ontology	GO:0051345	1	5	0.0141024	0.0292089	WRN	http://amigo.geneontology.org/amigo/term/GO:0051345
negative regulation of neurotransmitter secretion	Gene Ontology	GO:0046929	1	5	0.0141024	0.0292089	NF1	http://amigo.geneontology.org/amigo/term/GO:0046929
negative regulation of cellular protein metabolic process	Gene Ontology	GO:0032269	1	5	0.0141024	0.0292089	NFKB1	http://amigo.geneontology.org/amigo/term/GO:0032269
regulation of immunoglobulin secretion	Gene Ontology	GO:0051023	1	5	0.0141024	0.0292089	TNF	http://amigo.geneontology.org/amigo/term/GO:0051023
DNA packaging	Gene Ontology	GO:0006323	1	5	0.0141024	0.0292089	KAT6A	http://amigo.geneontology.org/amigo/term/GO:0006323
replication-born double-strand break repair via sister chromatid exchange	Gene Ontology	GO:1990414	1	5	0.0141024	0.0292089	RAD51	http://amigo.geneontology.org/amigo/term/GO:1990414
receptor serine/threonine kinase binding	Gene Ontology	GO:0033612	1	5	0.0141024	0.0292089	MDM2	http://amigo.geneontology.org/amigo/term/GO:0033612
type I pneumocyte differentiation	Gene Ontology	GO:0060509	1	5	0.0141024	0.0292089	CREB1	http://amigo.geneontology.org/amigo/term/GO:0060509
cellular response to indole-3-methanol	Gene Ontology	GO:0071681	1	5	0.0141024	0.0292089	BRCA1	http://amigo.geneontology.org/amigo/term/GO:0071681
positive regulation of telomere maintenance via telomere lengthening	Gene Ontology	GO:1904358	1	5	0.0141024	0.0292089	ATM	http://amigo.geneontology.org/amigo/term/GO:1904358
negative regulation of intrinsic apoptotic signaling pathway by p53 class mediator	Gene Ontology	GO:1902254	1	5	0.0141024	0.0292089	MDM2	http://amigo.geneontology.org/amigo/term/GO:1902254
positive regulation of protein-containing complex disassembly	Gene Ontology	GO:0043243	1	5	0.0141024	0.0292089	TNF	http://amigo.geneontology.org/amigo/term/GO:0043243
ubiquitin ligase inhibitor activity	Gene Ontology	GO:1990948	1	5	0.0141024	0.0292089	RPL11	http://amigo.geneontology.org/amigo/term/GO:1990948
amygdala development	Gene Ontology	GO:0021764	1	5	0.0141024	0.0292089	NF1	http://amigo.geneontology.org/amigo/term/GO:0021764
regulation of bile acid biosynthetic process	Gene Ontology	GO:0070857	1	5	0.0141024	0.0292089	SIRT1	http://amigo.geneontology.org/amigo/term/GO:0070857
respirasome	Gene Ontology	GO:0070469	1	5	0.0141024	0.0292089	CYCS	http://amigo.geneontology.org/amigo/term/GO:0070469
small protein activating enzyme binding	Gene Ontology	GO:0044388	1	5	0.0141024	0.0292089	SUMO1	http://amigo.geneontology.org/amigo/term/GO:0044388
negative regulation of gene silencing by miRNA	Gene Ontology	GO:0060965	1	5	0.0141024	0.0292089	PPARG	http://amigo.geneontology.org/amigo/term/GO:0060965
chromosome organization involved in meiotic cell cycle	Gene Ontology	GO:0070192	1	5	0.0141024	0.0292089	RAD51	http://amigo.geneontology.org/amigo/term/GO:0070192
histone serine kinase activity	Gene Ontology	GO:0035174	1	5	0.0141024	0.0292089	AURKA	http://amigo.geneontology.org/amigo/term/GO:0035174
MRF binding	Gene Ontology	GO:0043426	1	5	0.0141024	0.0292089	CREBBP	http://amigo.geneontology.org/amigo/term/GO:0043426
ankyrin repeat binding	Gene Ontology	GO:0071532	1	5	0.0141024	0.0292089	RELA	http://amigo.geneontology.org/amigo/term/GO:0071532
positive regulation of apoptotic DNA fragmentation	Gene Ontology	GO:1902512	1	5	0.0141024	0.0292089	BAX	http://amigo.geneontology.org/amigo/term/GO:1902512
double-strand break repair involved in meiotic recombination	Gene Ontology	GO:1990918	1	5	0.0141024	0.0292089	FANCD2	http://amigo.geneontology.org/amigo/term/GO:1990918
meiosis I	Gene Ontology	GO:0007127	1	5	0.0141024	0.0292089	BCL2L11	http://amigo.geneontology.org/amigo/term/GO:0007127
phosphatidylinositol 3-kinase complex, class III	Gene Ontology	GO:0035032	1	5	0.0141024	0.0292089	BECN1	http://amigo.geneontology.org/amigo/term/GO:0035032
positive regulation of ATPase-coupled calcium transmembrane transporter activity	Gene Ontology	GO:1901896	1	5	0.0141024	0.0292089	SUMO1	http://amigo.geneontology.org/amigo/term/GO:1901896
positive regulation of humoral immune response mediated by circulating immunoglobulin	Gene Ontology	GO:0002925	1	5	0.0141024	0.0292089	TNF	http://amigo.geneontology.org/amigo/term/GO:0002925
chondroblast differentiation	Gene Ontology	GO:0060591	1	5	0.0141024	0.0292089	CCNA2	http://amigo.geneontology.org/amigo/term/GO:0060591
negative regulation of cytokine production involved in immune response	Gene Ontology	GO:0002719	1	5	0.0141024	0.0292089	TNF	http://amigo.geneontology.org/amigo/term/GO:0002719
T cell receptor V(D)J recombination	Gene Ontology	GO:0033153	1	5	0.0141024	0.0292089	LIG4	http://amigo.geneontology.org/amigo/term/GO:0033153
T cell lineage commitment	Gene Ontology	GO:0002360	1	5	0.0141024	0.0292089	TP53	http://amigo.geneontology.org/amigo/term/GO:0002360
regulation of cell cycle G2/M phase transition	Gene Ontology	GO:1902749	1	5	0.0141024	0.0292089	TP53	http://amigo.geneontology.org/amigo/term/GO:1902749
establishment of protein localization to telomere	Gene Ontology	GO:0070200	1	5	0.0141024	0.0292089	BRCA2	http://amigo.geneontology.org/amigo/term/GO:0070200
negative regulation of histone H3-K9 trimethylation	Gene Ontology	GO:1900113	1	5	0.0141024	0.0292089	SIRT1	http://amigo.geneontology.org/amigo/term/GO:1900113
developmental pigmentation	Gene Ontology	GO:0048066	1	5	0.0141024	0.0292089	BCL2L11	http://amigo.geneontology.org/amigo/term/GO:0048066
blastocyst growth	Gene Ontology	GO:0001832	1	5	0.0141024	0.0292089	NBN	http://amigo.geneontology.org/amigo/term/GO:0001832
single-stranded telomeric DNA binding	Gene Ontology	GO:0043047	1	5	0.0141024	0.0292089	RPA1	http://amigo.geneontology.org/amigo/term/GO:0043047
cell differentiation	Gene Ontology	GO:0030154	5	596	0.0141661	0.0293092	CITED2|MEF2A|PPARG|APAF1|AKT1	http://amigo.geneontology.org/amigo/term/GO:0030154
negative regulation of protein kinase activity	Gene Ontology	GO:0006469	2	75	0.0144214	0.0298052	AKT1|NF1	http://amigo.geneontology.org/amigo/term/GO:0006469
protein localization	Gene Ontology	GO:0008104	2	77	0.0151391	0.0312214	BCL6|TP53	http://amigo.geneontology.org/amigo/term/GO:0008104
positive regulation of JNK cascade	Gene Ontology	GO:0046330	2	80	0.0162441	0.0319682	HIPK2|HRAS	http://amigo.geneontology.org/amigo/term/GO:0046330
regulation of mitotic cell cycle phase transition	Gene Ontology	GO:1901990	2	80	0.0162441	0.0319682	CDK1|FZR1	http://amigo.geneontology.org/amigo/term/GO:1901990
nuclear stress granule	Gene Ontology	GO:0097165	1	6	0.0164336	0.0319682	SUMO1	http://amigo.geneontology.org/amigo/term/GO:0097165
regulation of erythrocyte differentiation	Gene Ontology	GO:0045646	1	6	0.0164336	0.0319682	CDK6	http://amigo.geneontology.org/amigo/term/GO:0045646
negative regulation of mitophagy	Gene Ontology	GO:1901525	1	6	0.0164336	0.0319682	TP53	http://amigo.geneontology.org/amigo/term/GO:1901525
T-helper 1 cell differentiation	Gene Ontology	GO:0045063	1	6	0.0164336	0.0319682	RELB	http://amigo.geneontology.org/amigo/term/GO:0045063
positive regulation of adipose tissue development	Gene Ontology	GO:1904179	1	6	0.0164336	0.0319682	SIRT1	http://amigo.geneontology.org/amigo/term/GO:1904179
response to fungus	Gene Ontology	GO:0009620	1	6	0.0164336	0.0319682	BAK1	http://amigo.geneontology.org/amigo/term/GO:0009620
lysine N-acetyltransferase activity, acting on acetyl phosphate as donor	Gene Ontology	GO:0004468	1	6	0.0164336	0.0319682	EP300	http://amigo.geneontology.org/amigo/term/GO:0004468
mRNA transcription	Gene Ontology	GO:0009299	1	6	0.0164336	0.0319682	TP53	http://amigo.geneontology.org/amigo/term/GO:0009299
regulation of telomerase activity	Gene Ontology	GO:0051972	1	6	0.0164336	0.0319682	ATM	http://amigo.geneontology.org/amigo/term/GO:0051972
nitric-oxide synthase regulator activity	Gene Ontology	GO:0030235	1	6	0.0164336	0.0319682	AKT1	http://amigo.geneontology.org/amigo/term/GO:0030235
TRAIL-activated apoptotic signaling pathway	Gene Ontology	GO:0036462	1	6	0.0164336	0.0319682	CASP8	http://amigo.geneontology.org/amigo/term/GO:0036462
regulation of DNA-dependent DNA replication initiation	Gene Ontology	GO:0030174	1	6	0.0164336	0.0319682	NBN	http://amigo.geneontology.org/amigo/term/GO:0030174
lung saccule development	Gene Ontology	GO:0060430	1	6	0.0164336	0.0319682	CREB1	http://amigo.geneontology.org/amigo/term/GO:0060430
spermatid differentiation	Gene Ontology	GO:0048515	1	6	0.0164336	0.0319682	BAX	http://amigo.geneontology.org/amigo/term/GO:0048515
myelin sheath adaxonal region	Gene Ontology	GO:0035749	1	6	0.0164336	0.0319682	PTEN	http://amigo.geneontology.org/amigo/term/GO:0035749
response to isolation stress	Gene Ontology	GO:0035900	1	6	0.0164336	0.0319682	HRAS	http://amigo.geneontology.org/amigo/term/GO:0035900
regulation of DNA-templated transcription in response to stress	Gene Ontology	GO:0043620	1	6	0.0164336	0.0319682	RELA	http://amigo.geneontology.org/amigo/term/GO:0043620
hemoglobin biosynthetic process	Gene Ontology	GO:0042541	1	6	0.0164336	0.0319682	HIF1A	http://amigo.geneontology.org/amigo/term/GO:0042541
meiotic DNA double-strand break formation	Gene Ontology	GO:0042138	1	6	0.0164336	0.0319682	MRE11A	http://amigo.geneontology.org/amigo/term/GO:0042138
chromosome passenger complex	Gene Ontology	GO:0032133	1	6	0.0164336	0.0319682	AURKA	http://amigo.geneontology.org/amigo/term/GO:0032133
response to mitochondrial depolarisation	Gene Ontology	GO:0098780	1	6	0.0164336	0.0319682	BECN1	http://amigo.geneontology.org/amigo/term/GO:0098780
regulation of tissue remodeling	Gene Ontology	GO:0034103	1	6	0.0164336	0.0319682	TP53	http://amigo.geneontology.org/amigo/term/GO:0034103
negative regulation of histone H3-K9 methylation	Gene Ontology	GO:0051573	1	6	0.0164336	0.0319682	BRCA1	http://amigo.geneontology.org/amigo/term/GO:0051573
mitochondrial DNA repair	Gene Ontology	GO:0043504	1	6	0.0164336	0.0319682	TP53	http://amigo.geneontology.org/amigo/term/GO:0043504
regulation of necroptotic process	Gene Ontology	GO:0060544	1	6	0.0164336	0.0319682	CASP8	http://amigo.geneontology.org/amigo/term/GO:0060544
mitotic centrosome separation	Gene Ontology	GO:0007100	1	6	0.0164336	0.0319682	AURKA	http://amigo.geneontology.org/amigo/term/GO:0007100
telomerase activity	Gene Ontology	GO:0003720	1	6	0.0164336	0.0319682	PTEN	http://amigo.geneontology.org/amigo/term/GO:0003720
arachidonic acid binding	Gene Ontology	GO:0050544	1	6	0.0164336	0.0319682	PPARG	http://amigo.geneontology.org/amigo/term/GO:0050544
keratin filament binding	Gene Ontology	GO:1990254	1	6	0.0164336	0.0319682	SIRT1	http://amigo.geneontology.org/amigo/term/GO:1990254
regulation of transcription involved in cell fate commitment	Gene Ontology	GO:0060850	1	6	0.0164336	0.0319682	PPARG	http://amigo.geneontology.org/amigo/term/GO:0060850
humoral immune response mediated by circulating immunoglobulin	Gene Ontology	GO:0002455	1	6	0.0164336	0.0319682	EXO1	http://amigo.geneontology.org/amigo/term/GO:0002455
base-excision repair, gap-filling	Gene Ontology	GO:0006287	1	6	0.0164336	0.0319682	PCNA	http://amigo.geneontology.org/amigo/term/GO:0006287
regulation of telomere maintenance via telomerase	Gene Ontology	GO:0032210	1	6	0.0164336	0.0319682	ATM	http://amigo.geneontology.org/amigo/term/GO:0032210
gliogenesis	Gene Ontology	GO:0042063	1	6	0.0164336	0.0319682	CDK6	http://amigo.geneontology.org/amigo/term/GO:0042063
four-way junction helicase activity	Gene Ontology	GO:0009378	1	6	0.0164336	0.0319682	WRN	http://amigo.geneontology.org/amigo/term/GO:0009378
SUMO-specific protease activity	Gene Ontology	GO:0016929	1	6	0.0164336	0.0319682	SUMO1	http://amigo.geneontology.org/amigo/term/GO:0016929
DNA methylation-dependent heterochromatin assembly	Gene Ontology	GO:0006346	1	6	0.0164336	0.0319682	SIRT1	http://amigo.geneontology.org/amigo/term/GO:0006346
regulation of blood vessel endothelial cell migration	Gene Ontology	GO:0043535	1	6	0.0164336	0.0319682	NF1	http://amigo.geneontology.org/amigo/term/GO:0043535
regulation of transcription from RNA polymerase II promoter in response to oxidative stress	Gene Ontology	GO:0043619	1	6	0.0164336	0.0319682	HIF1A	http://amigo.geneontology.org/amigo/term/GO:0043619
positive regulation of cAMP-dependent protein kinase activity	Gene Ontology	GO:2000481	1	6	0.0164336	0.0319682	SIRT1	http://amigo.geneontology.org/amigo/term/GO:2000481
CD95 death-inducing signaling complex	Gene Ontology	GO:0031265	1	6	0.0164336	0.0319682	CASP8	http://amigo.geneontology.org/amigo/term/GO:0031265
internal peptidyl-lysine acetylation	Gene Ontology	GO:0018393	1	6	0.0164336	0.0319682	EP300	http://amigo.geneontology.org/amigo/term/GO:0018393
3'-5'-exodeoxyribonuclease activity	Gene Ontology	GO:0008296	1	6	0.0164336	0.0319682	MRE11A	http://amigo.geneontology.org/amigo/term/GO:0008296
negative regulation of leukocyte cell-cell adhesion	Gene Ontology	GO:1903038	1	6	0.0164336	0.0319682	AKT1	http://amigo.geneontology.org/amigo/term/GO:1903038
regulation of lipid biosynthetic process	Gene Ontology	GO:0046890	1	6	0.0164336	0.0319682	CDK4	http://amigo.geneontology.org/amigo/term/GO:0046890
cellular response to cisplatin	Gene Ontology	GO:0072719	1	6	0.0164336	0.0319682	RAD51	http://amigo.geneontology.org/amigo/term/GO:0072719
mitotic recombination	Gene Ontology	GO:0006312	1	6	0.0164336	0.0319682	RAD51	http://amigo.geneontology.org/amigo/term/GO:0006312
negative regulation of mesenchymal cell apoptotic process	Gene Ontology	GO:2001054	1	6	0.0164336	0.0319682	HIF1A	http://amigo.geneontology.org/amigo/term/GO:2001054
negative regulation of histone H3-K4 methylation	Gene Ontology	GO:0051572	1	6	0.0164336	0.0319682	BRCA1	http://amigo.geneontology.org/amigo/term/GO:0051572
response to cobalt ion	Gene Ontology	GO:0032025	1	6	0.0164336	0.0319682	CASP8	http://amigo.geneontology.org/amigo/term/GO:0032025
cellular response to peptidoglycan	Gene Ontology	GO:0071224	1	6	0.0164336	0.0319682	RELA	http://amigo.geneontology.org/amigo/term/GO:0071224
ripoptosome	Gene Ontology	GO:0097342	1	6	0.0164336	0.0319682	CASP8	http://amigo.geneontology.org/amigo/term/GO:0097342
histone H3-K4 dimethylation	Gene Ontology	GO:0044648	1	6	0.0164336	0.0319682	KMT2D	http://amigo.geneontology.org/amigo/term/GO:0044648
double-strand break repair via classical nonhomologous end joining	Gene Ontology	GO:0097680	1	6	0.0164336	0.0319682	LIG4	http://amigo.geneontology.org/amigo/term/GO:0097680
positive regulation of inflammatory response	Gene Ontology	GO:0050729	2	81	0.0166198	0.0322977	NFKBIA|TNF	http://amigo.geneontology.org/amigo/term/GO:0050729
memory	Gene Ontology	GO:0007613	2	82	0.0169993	0.0330017	PTEN|CREB1	http://amigo.geneontology.org/amigo/term/GO:0007613
nucleosome assembly	Gene Ontology	GO:0006334	2	83	0.0173825	0.0336775	KAT6A|H2AFX	http://amigo.geneontology.org/amigo/term/GO:0006334
regulation of protein stability	Gene Ontology	GO:0031647	2	83	0.0173825	0.0336775	PTEN|AURKA	http://amigo.geneontology.org/amigo/term/GO:0031647
positive regulation of cell migration	Gene Ontology	GO:0030335	3	227	0.017412	0.0337007	HRAS|ATM|CCNA2	http://amigo.geneontology.org/amigo/term/GO:0030335
beta-catenin binding	Gene Ontology	GO:0008013	2	86	0.0185539	0.034467	FOXO3|EP300	http://amigo.geneontology.org/amigo/term/GO:0008013
insulin receptor signaling pathway	Gene Ontology	GO:0008286	2	86	0.0185539	0.034467	FOXO3|AKT1	http://amigo.geneontology.org/amigo/term/GO:0008286
positive regulation of phospholipase activity	Gene Ontology	GO:0010518	1	7	0.0187594	0.034467	CCNA2	http://amigo.geneontology.org/amigo/term/GO:0010518
response to hydroperoxide	Gene Ontology	GO:0033194	1	7	0.0187594	0.034467	CHUK	http://amigo.geneontology.org/amigo/term/GO:0033194
modulation by virus of host process	Gene Ontology	GO:0019048	1	7	0.0187594	0.034467	HIPK2	http://amigo.geneontology.org/amigo/term/GO:0019048
negative regulation of thymocyte apoptotic process	Gene Ontology	GO:0070244	1	7	0.0187594	0.034467	HIF1A	http://amigo.geneontology.org/amigo/term/GO:0070244
chorio-allantoic fusion	Gene Ontology	GO:0060710	1	7	0.0187594	0.034467	CCNA2	http://amigo.geneontology.org/amigo/term/GO:0060710
basal dendrite	Gene Ontology	GO:0097441	1	7	0.0187594	0.034467	MAPK8	http://amigo.geneontology.org/amigo/term/GO:0097441
G-quadruplex DNA unwinding	Gene Ontology	GO:0044806	1	7	0.0187594	0.034467	WRN	http://amigo.geneontology.org/amigo/term/GO:0044806
positive regulation of hormone secretion	Gene Ontology	GO:0046887	1	7	0.0187594	0.034467	CREB1	http://amigo.geneontology.org/amigo/term/GO:0046887
positive regulation of adaptive immune response	Gene Ontology	GO:0002821	1	7	0.0187594	0.034467	SIRT1	http://amigo.geneontology.org/amigo/term/GO:0002821
multicellular organismal response to stress	Gene Ontology	GO:0033555	1	7	0.0187594	0.034467	PTEN	http://amigo.geneontology.org/amigo/term/GO:0033555
interleukin-18-mediated signaling pathway	Gene Ontology	GO:0035655	1	7	0.0187594	0.034467	AKT1	http://amigo.geneontology.org/amigo/term/GO:0035655
death-inducing signaling complex	Gene Ontology	GO:0031264	1	7	0.0187594	0.034467	CASP8	http://amigo.geneontology.org/amigo/term/GO:0031264
self proteolysis	Gene Ontology	GO:0097264	1	7	0.0187594	0.034467	CASP8	http://amigo.geneontology.org/amigo/term/GO:0097264
generation of neurons	Gene Ontology	GO:0048699	1	7	0.0187594	0.034467	CDK6	http://amigo.geneontology.org/amigo/term/GO:0048699
CCR5 chemokine receptor binding	Gene Ontology	GO:0031730	1	7	0.0187594	0.034467	STAT1	http://amigo.geneontology.org/amigo/term/GO:0031730
negative regulation of centriole replication	Gene Ontology	GO:0046600	1	7	0.0187594	0.034467	BRCA1	http://amigo.geneontology.org/amigo/term/GO:0046600
left/right pattern formation	Gene Ontology	GO:0060972	1	7	0.0187594	0.034467	CITED2	http://amigo.geneontology.org/amigo/term/GO:0060972
negative regulation of interferon-gamma-mediated signaling pathway	Gene Ontology	GO:0060336	1	7	0.0187594	0.034467	PPARG	http://amigo.geneontology.org/amigo/term/GO:0060336
glucose catabolic process	Gene Ontology	GO:0006007	1	7	0.0187594	0.034467	BAD	http://amigo.geneontology.org/amigo/term/GO:0006007
positive regulation of autophagy of mitochondrion	Gene Ontology	GO:1903599	1	7	0.0187594	0.034467	HIF1A	http://amigo.geneontology.org/amigo/term/GO:1903599
voluntary musculoskeletal movement	Gene Ontology	GO:0050882	1	7	0.0187594	0.034467	HIPK2	http://amigo.geneontology.org/amigo/term/GO:0050882
cellular response to hyperoxia	Gene Ontology	GO:0071455	1	7	0.0187594	0.034467	PPARG	http://amigo.geneontology.org/amigo/term/GO:0071455
chromatin assembly	Gene Ontology	GO:0031497	1	7	0.0187594	0.034467	TP53	http://amigo.geneontology.org/amigo/term/GO:0031497
retina vasculature development in camera-type eye	Gene Ontology	GO:0061298	1	7	0.0187594	0.034467	HIF1A	http://amigo.geneontology.org/amigo/term/GO:0061298
positive regulation of anoikis	Gene Ontology	GO:2000210	1	7	0.0187594	0.034467	CHEK2	http://amigo.geneontology.org/amigo/term/GO:2000210
DNA ligation involved in DNA repair	Gene Ontology	GO:0051103	1	7	0.0187594	0.034467	LIG4	http://amigo.geneontology.org/amigo/term/GO:0051103
positive regulation of transcription from RNA polymerase II promoter in response to stress	Gene Ontology	GO:0036003	1	7	0.0187594	0.034467	TP53	http://amigo.geneontology.org/amigo/term/GO:0036003
DNA ligation	Gene Ontology	GO:0006266	1	7	0.0187594	0.034467	LIG4	http://amigo.geneontology.org/amigo/term/GO:0006266
positive regulation of vascular associated smooth muscle cell apoptotic process	Gene Ontology	GO:1905461	1	7	0.0187594	0.034467	PPARG	http://amigo.geneontology.org/amigo/term/GO:1905461
mitochondrial ATP synthesis coupled electron transport	Gene Ontology	GO:0042775	1	7	0.0187594	0.034467	BID	http://amigo.geneontology.org/amigo/term/GO:0042775
Golgi disassembly	Gene Ontology	GO:0090166	1	7	0.0187594	0.034467	CDK1	http://amigo.geneontology.org/amigo/term/GO:0090166
pronucleus	Gene Ontology	GO:0045120	1	7	0.0187594	0.034467	AURKA	http://amigo.geneontology.org/amigo/term/GO:0045120
peroxisome proliferator activated receptor signaling pathway	Gene Ontology	GO:0035357	1	7	0.0187594	0.034467	PPARG	http://amigo.geneontology.org/amigo/term/GO:0035357
positive regulation of hair follicle development	Gene Ontology	GO:0051798	1	7	0.0187594	0.034467	TNF	http://amigo.geneontology.org/amigo/term/GO:0051798
hair follicle maturation	Gene Ontology	GO:0048820	1	7	0.0187594	0.034467	NF1	http://amigo.geneontology.org/amigo/term/GO:0048820
positive regulation of smooth muscle cell apoptotic process	Gene Ontology	GO:0034393	1	7	0.0187594	0.034467	CDKN2A	http://amigo.geneontology.org/amigo/term/GO:0034393
male pronucleus	Gene Ontology	GO:0001940	1	7	0.0187594	0.034467	CCNA2	http://amigo.geneontology.org/amigo/term/GO:0001940
protein phosphatase 2B binding	Gene Ontology	GO:0030346	1	7	0.0187594	0.034467	BAD	http://amigo.geneontology.org/amigo/term/GO:0030346
sex determination	Gene Ontology	GO:0007530	1	7	0.0187594	0.034467	CITED2	http://amigo.geneontology.org/amigo/term/GO:0007530
cellular triglyceride homeostasis	Gene Ontology	GO:0035356	1	7	0.0187594	0.034467	SIRT1	http://amigo.geneontology.org/amigo/term/GO:0035356
positive regulation of neuroinflammatory response	Gene Ontology	GO:0150078	1	7	0.0187594	0.034467	TNF	http://amigo.geneontology.org/amigo/term/GO:0150078
negative regulation of stress-activated MAPK cascade	Gene Ontology	GO:0032873	1	7	0.0187594	0.034467	MYC	http://amigo.geneontology.org/amigo/term/GO:0032873
nuclear lamina	Gene Ontology	GO:0005652	1	7	0.0187594	0.034467	PCNA	http://amigo.geneontology.org/amigo/term/GO:0005652
negative regulation of dendritic spine morphogenesis	Gene Ontology	GO:0061002	1	7	0.0187594	0.034467	PTEN	http://amigo.geneontology.org/amigo/term/GO:0061002
NAD-dependent protein deacetylase activity	Gene Ontology	GO:0034979	1	7	0.0187594	0.034467	SIRT1	http://amigo.geneontology.org/amigo/term/GO:0034979
chromatin silencing complex	Gene Ontology	GO:0005677	1	7	0.0187594	0.034467	SIRT1	http://amigo.geneontology.org/amigo/term/GO:0005677
embryonic retina morphogenesis in camera-type eye	Gene Ontology	GO:0060059	1	7	0.0187594	0.034467	HIPK2	http://amigo.geneontology.org/amigo/term/GO:0060059
positive regulation of stem cell population maintenance	Gene Ontology	GO:1902459	1	7	0.0187594	0.034467	NCOA3	http://amigo.geneontology.org/amigo/term/GO:1902459
lymphocyte differentiation	Gene Ontology	GO:0030098	1	7	0.0187594	0.034467	RELB	http://amigo.geneontology.org/amigo/term/GO:0030098
protein localization to nucleolus	Gene Ontology	GO:1902570	1	7	0.0187594	0.034467	WRN	http://amigo.geneontology.org/amigo/term/GO:1902570
transcription, DNA-templated	Gene Ontology	GO:0006351	2	87	0.0189516	0.0347868	MEF2A|RELA	http://amigo.geneontology.org/amigo/term/GO:0006351
membrane raft	Gene Ontology	GO:0045121	3	237	0.0194649	0.0356608	IKBKB|TNF|CASP8	http://amigo.geneontology.org/amigo/term/GO:0045121
angiogenesis	Gene Ontology	GO:0001525	3	238	0.0196772	0.0360155	PTEN|SIRT1|HIF1A	http://amigo.geneontology.org/amigo/term/GO:0001525
muscle organ development	Gene Ontology	GO:0007517	2	89	0.0197577	0.036094	MEF2A|SIRT1	http://amigo.geneontology.org/amigo/term/GO:0007517
cysteine-type endopeptidase activity	Gene Ontology	GO:0004197	2	89	0.0197577	0.036094	CASP2|CASP8	http://amigo.geneontology.org/amigo/term/GO:0004197
positive regulation of peptidyl-serine phosphorylation	Gene Ontology	GO:0033138	2	90	0.0201661	0.0368051	AKT1|TNF	http://amigo.geneontology.org/amigo/term/GO:0033138
oxygen homeostasis	Gene Ontology	GO:0032364	1	8	0.0210797	0.0368607	HIF1A	http://amigo.geneontology.org/amigo/term/GO:0032364
central nervous system neuron axonogenesis	Gene Ontology	GO:0021955	1	8	0.0210797	0.0368607	PTEN	http://amigo.geneontology.org/amigo/term/GO:0021955
dorsal/ventral axis specification	Gene Ontology	GO:0009950	1	8	0.0210797	0.0368607	SUMO1	http://amigo.geneontology.org/amigo/term/GO:0009950
negative regulation of B cell apoptotic process	Gene Ontology	GO:0002903	1	8	0.0210797	0.0368607	BCL6	http://amigo.geneontology.org/amigo/term/GO:0002903
leptin-mediated signaling pathway	Gene Ontology	GO:0033210	1	8	0.0210797	0.0368607	SIRT1	http://amigo.geneontology.org/amigo/term/GO:0033210
labyrinthine layer development	Gene Ontology	GO:0060711	1	8	0.0210797	0.0368607	SUMO1	http://amigo.geneontology.org/amigo/term/GO:0060711
MOZ/MORF histone acetyltransferase complex	Gene Ontology	GO:0070776	1	8	0.0210797	0.0368607	KAT6A	http://amigo.geneontology.org/amigo/term/GO:0070776
positive regulation of mammary gland epithelial cell proliferation	Gene Ontology	GO:0033601	1	8	0.0210797	0.0368607	CCND1	http://amigo.geneontology.org/amigo/term/GO:0033601
telomere maintenance via telomere lengthening	Gene Ontology	GO:0010833	1	8	0.0210797	0.0368607	RAD51	http://amigo.geneontology.org/amigo/term/GO:0010833
positive regulation of histone phosphorylation	Gene Ontology	GO:0033129	1	8	0.0210797	0.0368607	ATM	http://amigo.geneontology.org/amigo/term/GO:0033129
axonal transport of mitochondrion	Gene Ontology	GO:0019896	1	8	0.0210797	0.0368607	HIF1A	http://amigo.geneontology.org/amigo/term/GO:0019896
endodeoxyribonuclease activity	Gene Ontology	GO:0004520	1	8	0.0210797	0.0368607	MRE11A	http://amigo.geneontology.org/amigo/term/GO:0004520
peripheral nervous system myelin maintenance	Gene Ontology	GO:0032287	1	8	0.0210797	0.0368607	AKT1	http://amigo.geneontology.org/amigo/term/GO:0032287
bubble DNA binding	Gene Ontology	GO:0000405	1	8	0.0210797	0.0368607	WRN	http://amigo.geneontology.org/amigo/term/GO:0000405
telomeric D-loop disassembly	Gene Ontology	GO:0061820	1	8	0.0210797	0.0368607	WRN	http://amigo.geneontology.org/amigo/term/GO:0061820
negative regulation of potassium ion transmembrane transporter activity	Gene Ontology	GO:1901017	1	8	0.0210797	0.0368607	PTEN	http://amigo.geneontology.org/amigo/term/GO:1901017
positive regulation of transforming growth factor beta production	Gene Ontology	GO:0071636	1	8	0.0210797	0.0368607	MYB	http://amigo.geneontology.org/amigo/term/GO:0071636
negative regulation of amyloid-beta clearance	Gene Ontology	GO:1900222	1	8	0.0210797	0.0368607	TNF	http://amigo.geneontology.org/amigo/term/GO:1900222
BRCA1-A complex	Gene Ontology	GO:0070531	1	8	0.0210797	0.0368607	BRCA1	http://amigo.geneontology.org/amigo/term/GO:0070531
peptidyl-serine autophosphorylation	Gene Ontology	GO:0036289	1	8	0.0210797	0.0368607	ATM	http://amigo.geneontology.org/amigo/term/GO:0036289
neuron-neuron synaptic transmission	Gene Ontology	GO:0007270	1	8	0.0210797	0.0368607	PTEN	http://amigo.geneontology.org/amigo/term/GO:0007270
positive regulation of transcription from RNA polymerase II promoter involved in cellular response to chemical stimulus	Gene Ontology	GO:1901522	1	8	0.0210797	0.0368607	RELA	http://amigo.geneontology.org/amigo/term/GO:1901522
5'-flap endonuclease activity	Gene Ontology	GO:0017108	1	8	0.0210797	0.0368607	EXO1	http://amigo.geneontology.org/amigo/term/GO:0017108
gamma-tubulin ring complex	Gene Ontology	GO:0008274	1	8	0.0210797	0.0368607	BRCA1	http://amigo.geneontology.org/amigo/term/GO:0008274
endothelial cell apoptotic process	Gene Ontology	GO:0072577	1	8	0.0210797	0.0368607	TNF	http://amigo.geneontology.org/amigo/term/GO:0072577
interleukin-21-mediated signaling pathway	Gene Ontology	GO:0038114	1	8	0.0210797	0.0368607	STAT1	http://amigo.geneontology.org/amigo/term/GO:0038114
cytoplasmic sequestering of NF-kappaB	Gene Ontology	GO:0007253	1	8	0.0210797	0.0368607	NFKBIA	http://amigo.geneontology.org/amigo/term/GO:0007253
peptidyl-lysine deacetylation	Gene Ontology	GO:0034983	1	8	0.0210797	0.0368607	SIRT1	http://amigo.geneontology.org/amigo/term/GO:0034983
protein desumoylation	Gene Ontology	GO:0016926	1	8	0.0210797	0.0368607	SUMO1	http://amigo.geneontology.org/amigo/term/GO:0016926
mammary gland epithelial cell proliferation	Gene Ontology	GO:0033598	1	8	0.0210797	0.0368607	CCND1	http://amigo.geneontology.org/amigo/term/GO:0033598
necroptotic signaling pathway	Gene Ontology	GO:0097527	1	8	0.0210797	0.0368607	TNF	http://amigo.geneontology.org/amigo/term/GO:0097527
prostate gland growth	Gene Ontology	GO:0060736	1	8	0.0210797	0.0368607	PTEN	http://amigo.geneontology.org/amigo/term/GO:0060736
DNA strand renaturation	Gene Ontology	GO:0000733	1	8	0.0210797	0.0368607	TP53	http://amigo.geneontology.org/amigo/term/GO:0000733
heart valve development	Gene Ontology	GO:0003170	1	8	0.0210797	0.0368607	MDM4	http://amigo.geneontology.org/amigo/term/GO:0003170
cellular response to UV-B	Gene Ontology	GO:0071493	1	8	0.0210797	0.0368607	CDKN1A	http://amigo.geneontology.org/amigo/term/GO:0071493
positive regulation of histone H3-K9 acetylation	Gene Ontology	GO:2000617	1	8	0.0210797	0.0368607	BRCA1	http://amigo.geneontology.org/amigo/term/GO:2000617
mitophagy	Gene Ontology	GO:0000423	1	8	0.0210797	0.0368607	BECN1	http://amigo.geneontology.org/amigo/term/GO:0000423
circadian behavior	Gene Ontology	GO:0048512	1	8	0.0210797	0.0368607	TP53	http://amigo.geneontology.org/amigo/term/GO:0048512
axon hillock	Gene Ontology	GO:0043203	1	8	0.0210797	0.0368607	AURKA	http://amigo.geneontology.org/amigo/term/GO:0043203
regulation of aerobic respiration	Gene Ontology	GO:1903715	1	8	0.0210797	0.0368607	HIF1A	http://amigo.geneontology.org/amigo/term/GO:1903715
mitochondrial outer membrane permeabilization	Gene Ontology	GO:0097345	1	8	0.0210797	0.0368607	BID	http://amigo.geneontology.org/amigo/term/GO:0097345
regulation of organ growth	Gene Ontology	GO:0046620	1	8	0.0210797	0.0368607	BCL2L11	http://amigo.geneontology.org/amigo/term/GO:0046620
mitochondrion distribution	Gene Ontology	GO:0048311	1	8	0.0210797	0.0368607	MEF2A	http://amigo.geneontology.org/amigo/term/GO:0048311
negative regulation of acute inflammatory response	Gene Ontology	GO:0002674	1	8	0.0210797	0.0368607	PPARG	http://amigo.geneontology.org/amigo/term/GO:0002674
regulation of cell cycle G1/S phase transition	Gene Ontology	GO:1902806	1	8	0.0210797	0.0368607	CDKN1A	http://amigo.geneontology.org/amigo/term/GO:1902806
negative regulation of mitotic nuclear division	Gene Ontology	GO:0045839	1	8	0.0210797	0.0368607	CHEK1	http://amigo.geneontology.org/amigo/term/GO:0045839
negative regulation of inflammatory response	Gene Ontology	GO:0050728	2	95	0.0222607	0.0388551	PPARG|NFKB1	http://amigo.geneontology.org/amigo/term/GO:0050728
microtubule organizing center	Gene Ontology	GO:0005815	2	96	0.02269	0.0391268	RAD51|TOPBP1	http://amigo.geneontology.org/amigo/term/GO:0005815
response to caffeine	Gene Ontology	GO:0031000	1	9	0.0233946	0.0391268	PPARG	http://amigo.geneontology.org/amigo/term/GO:0031000
STAT family protein binding	Gene Ontology	GO:0097677	1	9	0.0233946	0.0391268	EP300	http://amigo.geneontology.org/amigo/term/GO:0097677
response to vitamin E	Gene Ontology	GO:0033197	1	9	0.0233946	0.0391268	CCND1	http://amigo.geneontology.org/amigo/term/GO:0033197
negative regulation of organ growth	Gene Ontology	GO:0046621	1	9	0.0233946	0.0391268	PTEN	http://amigo.geneontology.org/amigo/term/GO:0046621
arrestin family protein binding	Gene Ontology	GO:1990763	1	9	0.0233946	0.0391268	CREB1	http://amigo.geneontology.org/amigo/term/GO:1990763
establishment of protein localization to membrane	Gene Ontology	GO:0090150	1	9	0.0233946	0.0391268	BID	http://amigo.geneontology.org/amigo/term/GO:0090150
positive regulation of peroxisome proliferator activated receptor signaling pathway	Gene Ontology	GO:0035360	1	9	0.0233946	0.0391268	CITED2	http://amigo.geneontology.org/amigo/term/GO:0035360
female meiotic nuclear division	Gene Ontology	GO:0007143	1	9	0.0233946	0.0391268	ATM	http://amigo.geneontology.org/amigo/term/GO:0007143
negative regulation of ubiquitin protein ligase activity	Gene Ontology	GO:1904667	1	9	0.0233946	0.0391268	RPL11	http://amigo.geneontology.org/amigo/term/GO:1904667
negative regulation of epithelial cell differentiation	Gene Ontology	GO:0030857	1	9	0.0233946	0.0391268	CCND1	http://amigo.geneontology.org/amigo/term/GO:0030857
negative regulation of chromatin binding	Gene Ontology	GO:0035562	1	9	0.0233946	0.0391268	SUMO1	http://amigo.geneontology.org/amigo/term/GO:0035562
positive regulation of adenylate cyclase activity	Gene Ontology	GO:0045762	1	9	0.0233946	0.0391268	NF1	http://amigo.geneontology.org/amigo/term/GO:0045762
negative regulation of cell division	Gene Ontology	GO:0051782	1	9	0.0233946	0.0391268	MYC	http://amigo.geneontology.org/amigo/term/GO:0051782
bone marrow development	Gene Ontology	GO:0048539	1	9	0.0233946	0.0391268	TP53	http://amigo.geneontology.org/amigo/term/GO:0048539
DNA clamp loader activity	Gene Ontology	GO:0003689	1	9	0.0233946	0.0391268	RAD17	http://amigo.geneontology.org/amigo/term/GO:0003689
double-stranded telomeric DNA binding	Gene Ontology	GO:0003691	1	9	0.0233946	0.0391268	XRCC5	http://amigo.geneontology.org/amigo/term/GO:0003691
positive regulation of protein acetylation	Gene Ontology	GO:1901985	1	9	0.0233946	0.0391268	KAT5	http://amigo.geneontology.org/amigo/term/GO:1901985
response to UV-B	Gene Ontology	GO:0010224	1	9	0.0233946	0.0391268	RELA	http://amigo.geneontology.org/amigo/term/GO:0010224
protein K6-linked ubiquitination	Gene Ontology	GO:0085020	1	9	0.0233946	0.0391268	BRCA1	http://amigo.geneontology.org/amigo/term/GO:0085020
late endosome to vacuole transport	Gene Ontology	GO:0045324	1	9	0.0233946	0.0391268	BECN1	http://amigo.geneontology.org/amigo/term/GO:0045324
regulation of neural precursor cell proliferation	Gene Ontology	GO:2000177	1	9	0.0233946	0.0391268	FOXO3	http://amigo.geneontology.org/amigo/term/GO:2000177
female pronucleus	Gene Ontology	GO:0001939	1	9	0.0233946	0.0391268	CCNA2	http://amigo.geneontology.org/amigo/term/GO:0001939
meiotic telomere clustering	Gene Ontology	GO:0045141	1	9	0.0233946	0.0391268	ATM	http://amigo.geneontology.org/amigo/term/GO:0045141
cardiac ventricle morphogenesis	Gene Ontology	GO:0003208	1	9	0.0233946	0.0391268	HIF1A	http://amigo.geneontology.org/amigo/term/GO:0003208
T-helper 1 type immune response	Gene Ontology	GO:0042088	1	9	0.0233946	0.0391268	HRAS	http://amigo.geneontology.org/amigo/term/GO:0042088
cellular response to granulocyte macrophage colony-stimulating factor stimulus	Gene Ontology	GO:0097011	1	9	0.0233946	0.0391268	AKT1	http://amigo.geneontology.org/amigo/term/GO:0097011
positive regulation of DNA-directed DNA polymerase activity	Gene Ontology	GO:1900264	1	9	0.0233946	0.0391268	PCNA	http://amigo.geneontology.org/amigo/term/GO:1900264
regulation of stem cell division	Gene Ontology	GO:2000035	1	9	0.0233946	0.0391268	NCOA3	http://amigo.geneontology.org/amigo/term/GO:2000035
positive regulation of cell size	Gene Ontology	GO:0045793	1	9	0.0233946	0.0391268	CDK4	http://amigo.geneontology.org/amigo/term/GO:0045793
nuclear telomere cap complex	Gene Ontology	GO:0000783	1	9	0.0233946	0.0391268	XRCC5	http://amigo.geneontology.org/amigo/term/GO:0000783
transcription cofactor binding	Gene Ontology	GO:0001221	1	9	0.0233946	0.0391268	FOXO3	http://amigo.geneontology.org/amigo/term/GO:0001221
negative regulation of cholesterol storage	Gene Ontology	GO:0010887	1	9	0.0233946	0.0391268	PPARG	http://amigo.geneontology.org/amigo/term/GO:0010887
negative regulation of myelination	Gene Ontology	GO:0031642	1	9	0.0233946	0.0391268	PTEN	http://amigo.geneontology.org/amigo/term/GO:0031642
positive regulation of chemokine (C-X-C motif) ligand 2 production	Gene Ontology	GO:2000343	1	9	0.0233946	0.0391268	TNF	http://amigo.geneontology.org/amigo/term/GO:2000343
cytoplasmic sequestering of transcription factor	Gene Ontology	GO:0042994	1	9	0.0233946	0.0391268	NFKBIA	http://amigo.geneontology.org/amigo/term/GO:0042994
regulation of smooth muscle cell proliferation	Gene Ontology	GO:0048660	1	9	0.0233946	0.0391268	XRCC5	http://amigo.geneontology.org/amigo/term/GO:0048660
regulation of immune system process	Gene Ontology	GO:0002682	1	9	0.0233946	0.0391268	BCL6	http://amigo.geneontology.org/amigo/term/GO:0002682
positive regulation of male gonad development	Gene Ontology	GO:2000020	1	9	0.0233946	0.0391268	CITED2	http://amigo.geneontology.org/amigo/term/GO:2000020
regulation of neurotransmitter receptor localization to postsynaptic specialization membrane	Gene Ontology	GO:0098696	1	9	0.0233946	0.0391268	HRAS	http://amigo.geneontology.org/amigo/term/GO:0098696
mitochondrial fragmentation involved in apoptotic process	Gene Ontology	GO:0043653	1	9	0.0233946	0.0391268	BAX	http://amigo.geneontology.org/amigo/term/GO:0043653
-	Gene Ontology	GO:0010870	1	9	0.0233946	0.0391268	HIF1A	http://amigo.geneontology.org/amigo/term/GO:0010870
aryl hydrocarbon receptor binding	Gene Ontology	GO:0017162	1	9	0.0233946	0.0391268	NCOA1	http://amigo.geneontology.org/amigo/term/GO:0017162
replication fork protection	Gene Ontology	GO:0048478	1	9	0.0233946	0.0391268	BRCA2	http://amigo.geneontology.org/amigo/term/GO:0048478
postsynapse to nucleus signaling pathway	Gene Ontology	GO:0099527	1	9	0.0233946	0.0391268	RELA	http://amigo.geneontology.org/amigo/term/GO:0099527
regulation of DNA damage checkpoint	Gene Ontology	GO:2000001	1	9	0.0233946	0.0391268	RPA2	http://amigo.geneontology.org/amigo/term/GO:2000001
negative regulation of cAMP-dependent protein kinase activity	Gene Ontology	GO:2000480	1	9	0.0233946	0.0391268	SIRT1	http://amigo.geneontology.org/amigo/term/GO:2000480
interleukin-9-mediated signaling pathway	Gene Ontology	GO:0038113	1	9	0.0233946	0.0391268	STAT1	http://amigo.geneontology.org/amigo/term/GO:0038113
mitotic spindle	Gene Ontology	GO:0072686	2	100	0.0244413	0.0408418	CDK1|IKBKG	http://amigo.geneontology.org/amigo/term/GO:0072686
chromatin remodeling	Gene Ontology	GO:0006338	2	102	0.0253371	0.0418945	MYC|MYB	http://amigo.geneontology.org/amigo/term/GO:0006338
type B pancreatic cell proliferation	Gene Ontology	GO:0044342	1	10	0.025704	0.0418945	BAD	http://amigo.geneontology.org/amigo/term/GO:0044342
cellular response to oxidised low-density lipoprotein particle stimulus	Gene Ontology	GO:0140052	1	10	0.025704	0.0418945	AKT1	http://amigo.geneontology.org/amigo/term/GO:0140052
amyloid fibril formation	Gene Ontology	GO:1990000	1	10	0.025704	0.0418945	MDM2	http://amigo.geneontology.org/amigo/term/GO:1990000
regulation of myeloid cell differentiation	Gene Ontology	GO:0045637	1	10	0.025704	0.0418945	CREBBP	http://amigo.geneontology.org/amigo/term/GO:0045637
negative regulation of histone acetylation	Gene Ontology	GO:0035067	1	10	0.025704	0.0418945	BRCA1	http://amigo.geneontology.org/amigo/term/GO:0035067
response to interferon-beta	Gene Ontology	GO:0035456	1	10	0.025704	0.0418945	STAT1	http://amigo.geneontology.org/amigo/term/GO:0035456
mitochondrial transcription	Gene Ontology	GO:0006390	1	10	0.025704	0.0418945	FOXO3	http://amigo.geneontology.org/amigo/term/GO:0006390
positive regulation of cellular component movement	Gene Ontology	GO:0051272	1	10	0.025704	0.0418945	BCL6	http://amigo.geneontology.org/amigo/term/GO:0051272
tube formation	Gene Ontology	GO:0035148	1	10	0.025704	0.0418945	BCL2L11	http://amigo.geneontology.org/amigo/term/GO:0035148
ear development	Gene Ontology	GO:0043583	1	10	0.025704	0.0418945	BCL2L11	http://amigo.geneontology.org/amigo/term/GO:0043583
cellular response to lipoteichoic acid	Gene Ontology	GO:0071223	1	10	0.025704	0.0418945	RELA	http://amigo.geneontology.org/amigo/term/GO:0071223
protein deacetylase activity	Gene Ontology	GO:0033558	1	10	0.025704	0.0418945	SIRT1	http://amigo.geneontology.org/amigo/term/GO:0033558
U3 snoRNA binding	Gene Ontology	GO:0034511	1	10	0.025704	0.0418945	XRCC5	http://amigo.geneontology.org/amigo/term/GO:0034511
negative regulation of collagen biosynthetic process	Gene Ontology	GO:0032966	1	10	0.025704	0.0418945	PPARG	http://amigo.geneontology.org/amigo/term/GO:0032966
1-phosphatidylinositol-3-kinase activity	Gene Ontology	GO:0016303	1	10	0.025704	0.0418945	ATM	http://amigo.geneontology.org/amigo/term/GO:0016303
positive regulation of protein metabolic process	Gene Ontology	GO:0051247	1	10	0.025704	0.0418945	MAPK8	http://amigo.geneontology.org/amigo/term/GO:0051247
ventricular cardiac muscle cell development	Gene Ontology	GO:0055015	1	10	0.025704	0.0418945	CDK1	http://amigo.geneontology.org/amigo/term/GO:0055015
negative regulation of transcription by competitive promoter binding	Gene Ontology	GO:0010944	1	10	0.025704	0.0418945	CREB1	http://amigo.geneontology.org/amigo/term/GO:0010944
regulation of transcription by RNA polymerase III	Gene Ontology	GO:0006359	1	10	0.025704	0.0418945	BRCA1	http://amigo.geneontology.org/amigo/term/GO:0006359
integral component of mitochondrial membrane	Gene Ontology	GO:0032592	1	10	0.025704	0.0418945	BID	http://amigo.geneontology.org/amigo/term/GO:0032592
regulation of bone resorption	Gene Ontology	GO:0045124	1	10	0.025704	0.0418945	NF1	http://amigo.geneontology.org/amigo/term/GO:0045124
negative regulation of astrocyte differentiation	Gene Ontology	GO:0048712	1	10	0.025704	0.0418945	NF1	http://amigo.geneontology.org/amigo/term/GO:0048712
positive regulation of MHC class II biosynthetic process	Gene Ontology	GO:0045348	1	10	0.025704	0.0418945	SIRT1	http://amigo.geneontology.org/amigo/term/GO:0045348
meiotic spindle	Gene Ontology	GO:0072687	1	10	0.025704	0.0418945	AURKA	http://amigo.geneontology.org/amigo/term/GO:0072687
G-quadruplex DNA binding	Gene Ontology	GO:0051880	1	10	0.025704	0.0418945	WRN	http://amigo.geneontology.org/amigo/term/GO:0051880
TFIID-class transcription factor complex binding	Gene Ontology	GO:0001094	1	10	0.025704	0.0418945	TP53	http://amigo.geneontology.org/amigo/term/GO:0001094
presynaptic membrane assembly	Gene Ontology	GO:0097105	1	10	0.025704	0.0418945	PTEN	http://amigo.geneontology.org/amigo/term/GO:0097105
DNA replication checkpoint	Gene Ontology	GO:0000076	1	10	0.025704	0.0418945	RAD17	http://amigo.geneontology.org/amigo/term/GO:0000076
ubiquitin ligase complex	Gene Ontology	GO:0000151	2	107	0.0276342	0.0444426	BRCA1|IKBKG	http://amigo.geneontology.org/amigo/term/GO:0000151
ER overload response	Gene Ontology	GO:0006983	1	11	0.0280081	0.0444426	TP53	http://amigo.geneontology.org/amigo/term/GO:0006983
response to amine	Gene Ontology	GO:0014075	1	11	0.0280081	0.0444426	CDK1	http://amigo.geneontology.org/amigo/term/GO:0014075
negative regulation of excitatory postsynaptic potential	Gene Ontology	GO:0090394	1	11	0.0280081	0.0444426	PTEN	http://amigo.geneontology.org/amigo/term/GO:0090394
postreplication repair	Gene Ontology	GO:0006301	1	11	0.0280081	0.0444426	BRCA1	http://amigo.geneontology.org/amigo/term/GO:0006301
pre-mRNA intronic binding	Gene Ontology	GO:0097157	1	11	0.0280081	0.0444426	EP300	http://amigo.geneontology.org/amigo/term/GO:0097157
interleukin-27-mediated signaling pathway	Gene Ontology	GO:0070106	1	11	0.0280081	0.0444426	STAT1	http://amigo.geneontology.org/amigo/term/GO:0070106
positive regulation of regulatory T cell differentiation	Gene Ontology	GO:0045591	1	11	0.0280081	0.0444426	BCL6	http://amigo.geneontology.org/amigo/term/GO:0045591
cellular response to cold	Gene Ontology	GO:0070417	1	11	0.0280081	0.0444426	NFKBIA	http://amigo.geneontology.org/amigo/term/GO:0070417
negative regulation of protein sumoylation	Gene Ontology	GO:0033234	1	11	0.0280081	0.0444426	RELA	http://amigo.geneontology.org/amigo/term/GO:0033234
maternal placenta development	Gene Ontology	GO:0001893	1	11	0.0280081	0.0444426	AKT1	http://amigo.geneontology.org/amigo/term/GO:0001893
phosphatidylethanolamine binding	Gene Ontology	GO:0008429	1	11	0.0280081	0.0444426	NF1	http://amigo.geneontology.org/amigo/term/GO:0008429
negative regulation of delayed rectifier potassium channel activity	Gene Ontology	GO:1902260	1	11	0.0280081	0.0444426	SUMO1	http://amigo.geneontology.org/amigo/term/GO:1902260
positive regulation of extrinsic apoptotic signaling pathway in absence of ligand	Gene Ontology	GO:2001241	1	11	0.0280081	0.0444426	NF1	http://amigo.geneontology.org/amigo/term/GO:2001241
hyaluronan metabolic process	Gene Ontology	GO:0030212	1	11	0.0280081	0.0444426	AKT1	http://amigo.geneontology.org/amigo/term/GO:0030212
positive regulation of organ growth	Gene Ontology	GO:0046622	1	11	0.0280081	0.0444426	AKT1	http://amigo.geneontology.org/amigo/term/GO:0046622
homeostatic process	Gene Ontology	GO:0042592	1	11	0.0280081	0.0444426	CREBBP	http://amigo.geneontology.org/amigo/term/GO:0042592
negative regulation of axon regeneration	Gene Ontology	GO:0048681	1	11	0.0280081	0.0444426	PTEN	http://amigo.geneontology.org/amigo/term/GO:0048681
protein localization to chromosome, telomeric region	Gene Ontology	GO:0070198	1	11	0.0280081	0.0444426	XRCC5	http://amigo.geneontology.org/amigo/term/GO:0070198
positive regulation of intracellular estrogen receptor signaling pathway	Gene Ontology	GO:0033148	1	11	0.0280081	0.0444426	KMT2D	http://amigo.geneontology.org/amigo/term/GO:0033148
UV-damage excision repair	Gene Ontology	GO:0070914	1	11	0.0280081	0.0444426	SIRT1	http://amigo.geneontology.org/amigo/term/GO:0070914
cellular response to osmotic stress	Gene Ontology	GO:0071470	1	11	0.0280081	0.0444426	RELB	http://amigo.geneontology.org/amigo/term/GO:0071470
positive regulation of transcription from RNA polymerase II promoter in response to endoplasmic reticulum stress	Gene Ontology	GO:1990440	1	11	0.0280081	0.0444426	TP53	http://amigo.geneontology.org/amigo/term/GO:1990440
protein localization to kinetochore	Gene Ontology	GO:0034501	1	11	0.0280081	0.0444426	CDK1	http://amigo.geneontology.org/amigo/term/GO:0034501
dosage compensation by inactivation of X chromosome	Gene Ontology	GO:0009048	1	11	0.0280081	0.0444426	BRCA1	http://amigo.geneontology.org/amigo/term/GO:0009048
regulation of androgen receptor signaling pathway	Gene Ontology	GO:0060765	1	11	0.0280081	0.0444426	EP300	http://amigo.geneontology.org/amigo/term/GO:0060765
Schmidt-Lanterman incisure	Gene Ontology	GO:0043220	1	11	0.0280081	0.0444426	PTEN	http://amigo.geneontology.org/amigo/term/GO:0043220
protein kinase B binding	Gene Ontology	GO:0043422	1	11	0.0280081	0.0444426	BAD	http://amigo.geneontology.org/amigo/term/GO:0043422
Leydig cell differentiation	Gene Ontology	GO:0033327	1	11	0.0280081	0.0444426	CCND1	http://amigo.geneontology.org/amigo/term/GO:0033327
pore complex assembly	Gene Ontology	GO:0046931	1	11	0.0280081	0.0444426	BAD	http://amigo.geneontology.org/amigo/term/GO:0046931
interleukin-35-mediated signaling pathway	Gene Ontology	GO:0070757	1	11	0.0280081	0.0444426	STAT1	http://amigo.geneontology.org/amigo/term/GO:0070757
positive regulation of production of miRNAs involved in gene silencing by miRNA	Gene Ontology	GO:1903800	1	11	0.0280081	0.0444426	TP53	http://amigo.geneontology.org/amigo/term/GO:1903800
phosphate ion binding	Gene Ontology	GO:0042301	1	12	0.0303068	0.0468888	RELA	http://amigo.geneontology.org/amigo/term/GO:0042301
nuclear inclusion body	Gene Ontology	GO:0042405	1	12	0.0303068	0.0468888	NBN	http://amigo.geneontology.org/amigo/term/GO:0042405
positive regulation of phagocytosis, engulfment	Gene Ontology	GO:0060100	1	12	0.0303068	0.0468888	PPARG	http://amigo.geneontology.org/amigo/term/GO:0060100
Swr1 complex	Gene Ontology	GO:0000812	1	12	0.0303068	0.0468888	KAT5	http://amigo.geneontology.org/amigo/term/GO:0000812
locomotor rhythm	Gene Ontology	GO:0045475	1	12	0.0303068	0.0468888	PTEN	http://amigo.geneontology.org/amigo/term/GO:0045475
nuclear replication fork	Gene Ontology	GO:0043596	1	12	0.0303068	0.0468888	PCNA	http://amigo.geneontology.org/amigo/term/GO:0043596
rDNA heterochromatin assembly	Gene Ontology	GO:0000183	1	12	0.0303068	0.0468888	SIRT1	http://amigo.geneontology.org/amigo/term/GO:0000183
cellular response to hydroxyurea	Gene Ontology	GO:0072711	1	12	0.0303068	0.0468888	RAD51	http://amigo.geneontology.org/amigo/term/GO:0072711
type B pancreatic cell development	Gene Ontology	GO:0003323	1	12	0.0303068	0.0468888	CDK6	http://amigo.geneontology.org/amigo/term/GO:0003323
protein tag	Gene Ontology	GO:0031386	1	12	0.0303068	0.0468888	SUMO1	http://amigo.geneontology.org/amigo/term/GO:0031386
mitochondrial genome maintenance	Gene Ontology	GO:0000002	1	12	0.0303068	0.0468888	MEF2A	http://amigo.geneontology.org/amigo/term/GO:0000002
maternal behavior	Gene Ontology	GO:0042711	1	12	0.0303068	0.0468888	PTEN	http://amigo.geneontology.org/amigo/term/GO:0042711
lateral ventricle development	Gene Ontology	GO:0021670	1	12	0.0303068	0.0468888	CDK6	http://amigo.geneontology.org/amigo/term/GO:0021670
lipoprotein transport	Gene Ontology	GO:0042953	1	12	0.0303068	0.0468888	PPARG	http://amigo.geneontology.org/amigo/term/GO:0042953
lens fiber cell differentiation	Gene Ontology	GO:0070306	1	12	0.0303068	0.0468888	FZR1	http://amigo.geneontology.org/amigo/term/GO:0070306
regulation of cellular senescence	Gene Ontology	GO:2000772	1	12	0.0303068	0.0468888	TP53	http://amigo.geneontology.org/amigo/term/GO:2000772
positive regulation of podosome assembly	Gene Ontology	GO:0071803	1	12	0.0303068	0.0468888	TNF	http://amigo.geneontology.org/amigo/term/GO:0071803
positive regulation of calcium ion transport into cytosol	Gene Ontology	GO:0010524	1	12	0.0303068	0.0468888	BAK1	http://amigo.geneontology.org/amigo/term/GO:0010524
positive regulation of extrinsic apoptotic signaling pathway via death domain receptors	Gene Ontology	GO:1902043	1	12	0.0303068	0.0468888	PMAIP1	http://amigo.geneontology.org/amigo/term/GO:1902043
toll-like receptor 3 signaling pathway	Gene Ontology	GO:0034138	1	12	0.0303068	0.0468888	CASP8	http://amigo.geneontology.org/amigo/term/GO:0034138
regulation of glycogen biosynthetic process	Gene Ontology	GO:0005979	1	12	0.0303068	0.0468888	AKT1	http://amigo.geneontology.org/amigo/term/GO:0005979
synapse maturation	Gene Ontology	GO:0060074	1	12	0.0303068	0.0468888	PTEN	http://amigo.geneontology.org/amigo/term/GO:0060074
cellular response to electrical stimulus	Gene Ontology	GO:0071257	1	12	0.0303068	0.0468888	PTEN	http://amigo.geneontology.org/amigo/term/GO:0071257
positive regulation of reactive oxygen species biosynthetic process	Gene Ontology	GO:1903428	1	12	0.0303068	0.0468888	FOXO3	http://amigo.geneontology.org/amigo/term/GO:1903428
activation of MAPKKK activity	Gene Ontology	GO:0000185	1	12	0.0303068	0.0468888	TNF	http://amigo.geneontology.org/amigo/term/GO:0000185
regulation of cell-matrix adhesion	Gene Ontology	GO:0001952	1	12	0.0303068	0.0468888	NF1	http://amigo.geneontology.org/amigo/term/GO:0001952
negative regulation of glucose import	Gene Ontology	GO:0046325	1	12	0.0303068	0.0468888	TNF	http://amigo.geneontology.org/amigo/term/GO:0046325
-	Gene Ontology	GO:0045080	1	12	0.0303068	0.0468888	TNF	http://amigo.geneontology.org/amigo/term/GO:0045080
response to copper ion	Gene Ontology	GO:0046688	1	12	0.0303068	0.0468888	CDK1	http://amigo.geneontology.org/amigo/term/GO:0046688
mitotic nuclear envelope disassembly	Gene Ontology	GO:0007077	1	12	0.0303068	0.0468888	CDK1	http://amigo.geneontology.org/amigo/term/GO:0007077
positive regulation of osteoblast proliferation	Gene Ontology	GO:0033690	1	12	0.0303068	0.0468888	CCNA2	http://amigo.geneontology.org/amigo/term/GO:0033690
positive regulation of B cell differentiation	Gene Ontology	GO:0045579	1	13	0.0326001	0.049324	BAD	http://amigo.geneontology.org/amigo/term/GO:0045579
cellular response to nitrogen starvation	Gene Ontology	GO:0006995	1	13	0.0326001	0.049324	BECN1	http://amigo.geneontology.org/amigo/term/GO:0006995
positive regulation of fibroblast migration	Gene Ontology	GO:0010763	1	13	0.0326001	0.049324	AKT1	http://amigo.geneontology.org/amigo/term/GO:0010763
positive regulation of macrophage differentiation	Gene Ontology	GO:0045651	1	13	0.0326001	0.049324	CASP8	http://amigo.geneontology.org/amigo/term/GO:0045651
positive regulation of isotype switching	Gene Ontology	GO:0045830	1	13	0.0326001	0.049324	TP53BP1	http://amigo.geneontology.org/amigo/term/GO:0045830
virion binding	Gene Ontology	GO:0046790	1	13	0.0326001	0.049324	HIPK2	http://amigo.geneontology.org/amigo/term/GO:0046790
positive regulation of response to DNA damage stimulus	Gene Ontology	GO:2001022	1	13	0.0326001	0.049324	MYC	http://amigo.geneontology.org/amigo/term/GO:2001022
regulation of DNA methylation	Gene Ontology	GO:0044030	1	13	0.0326001	0.049324	BRCA1	http://amigo.geneontology.org/amigo/term/GO:0044030
positive regulation of lipid storage	Gene Ontology	GO:0010884	1	13	0.0326001	0.049324	NFKB1	http://amigo.geneontology.org/amigo/term/GO:0010884
negative regulation of fatty acid biosynthetic process	Gene Ontology	GO:0045717	1	13	0.0326001	0.049324	BRCA1	http://amigo.geneontology.org/amigo/term/GO:0045717
collagen metabolic process	Gene Ontology	GO:0032963	1	13	0.0326001	0.049324	HIF1A	http://amigo.geneontology.org/amigo/term/GO:0032963
inner cell mass cell proliferation	Gene Ontology	GO:0001833	1	13	0.0326001	0.049324	BRCA2	http://amigo.geneontology.org/amigo/term/GO:0001833
mammary gland epithelial cell differentiation	Gene Ontology	GO:0060644	1	13	0.0326001	0.049324	AKT1	http://amigo.geneontology.org/amigo/term/GO:0060644
insulin-like growth factor receptor signaling pathway	Gene Ontology	GO:0048009	1	13	0.0326001	0.049324	AKT1	http://amigo.geneontology.org/amigo/term/GO:0048009
fibroblast migration	Gene Ontology	GO:0010761	1	13	0.0326001	0.049324	AKT1	http://amigo.geneontology.org/amigo/term/GO:0010761
negative regulation of oligodendrocyte differentiation	Gene Ontology	GO:0048715	1	13	0.0326001	0.049324	NF1	http://amigo.geneontology.org/amigo/term/GO:0048715
chromatin-mediated maintenance of transcription	Gene Ontology	GO:0048096	1	13	0.0326001	0.049324	CHEK1	http://amigo.geneontology.org/amigo/term/GO:0048096
oocyte development	Gene Ontology	GO:0048599	1	13	0.0326001	0.049324	ATM	http://amigo.geneontology.org/amigo/term/GO:0048599
rRNA transcription	Gene Ontology	GO:0009303	1	13	0.0326001	0.049324	TP53	http://amigo.geneontology.org/amigo/term/GO:0009303
positive regulation of phospholipase C activity	Gene Ontology	GO:0010863	1	13	0.0326001	0.049324	HRAS	http://amigo.geneontology.org/amigo/term/GO:0010863
atrial septum morphogenesis	Gene Ontology	GO:0060413	1	13	0.0326001	0.049324	CCNA2	http://amigo.geneontology.org/amigo/term/GO:0060413
negative regulation of intracellular estrogen receptor signaling pathway	Gene Ontology	GO:0033147	1	13	0.0326001	0.049324	BRCA1	http://amigo.geneontology.org/amigo/term/GO:0033147
negative regulation of protein import into nucleus	Gene Ontology	GO:0042308	1	13	0.0326001	0.049324	NF1	http://amigo.geneontology.org/amigo/term/GO:0042308
receptor catabolic process	Gene Ontology	GO:0032801	1	13	0.0326001	0.049324	BECN1	http://amigo.geneontology.org/amigo/term/GO:0032801
RNA-dependent DNA biosynthetic process	Gene Ontology	GO:0006278	1	13	0.0326001	0.049324	PTEN	http://amigo.geneontology.org/amigo/term/GO:0006278
positive regulation of vascular endothelial growth factor receptor signaling pathway	Gene Ontology	GO:0030949	1	13	0.0326001	0.049324	HIF1A	http://amigo.geneontology.org/amigo/term/GO:0030949
nitric oxide biosynthetic process	Gene Ontology	GO:0006809	1	13	0.0326001	0.049324	AKT1	http://amigo.geneontology.org/amigo/term/GO:0006809
regulation of cardiac muscle cell contraction	Gene Ontology	GO:0086004	1	13	0.0326001	0.049324	SUMO1	http://amigo.geneontology.org/amigo/term/GO:0086004
ubiquitin-dependent protein catabolic process	Gene Ontology	GO:0006511	3	292	0.0330505	0.0499661	MDM2|FZR1|AURKA	http://amigo.geneontology.org/amigo/term/GO:0006511
chemotaxis	Gene Ontology	GO:0006935	2	119	0.0334719	0.0505633	HRAS|CCNA2	http://amigo.geneontology.org/amigo/term/GO:0006935
spindle pole	Gene Ontology	GO:0000922	2	121	0.0344879	0.0516461	IKBKG|TOPBP1	http://amigo.geneontology.org/amigo/term/GO:0000922
cAMP response element binding	Gene Ontology	GO:0035497	1	14	0.034888	0.0516461	CREB1	http://amigo.geneontology.org/amigo/term/GO:0035497
negative regulation of pri-miRNA transcription by RNA polymerase II	Gene Ontology	GO:1902894	1	14	0.034888	0.0516461	RELA	http://amigo.geneontology.org/amigo/term/GO:1902894
cellular response to ethanol	Gene Ontology	GO:0071361	1	14	0.034888	0.0516461	PTEN	http://amigo.geneontology.org/amigo/term/GO:0071361
limb morphogenesis	Gene Ontology	GO:0035108	1	14	0.034888	0.0516461	BAK1	http://amigo.geneontology.org/amigo/term/GO:0035108
protein deacetylation	Gene Ontology	GO:0006476	1	14	0.034888	0.0516461	SIRT1	http://amigo.geneontology.org/amigo/term/GO:0006476
deacetylase activity	Gene Ontology	GO:0019213	1	14	0.034888	0.0516461	SIRT1	http://amigo.geneontology.org/amigo/term/GO:0019213
smooth muscle tissue development	Gene Ontology	GO:0048745	1	14	0.034888	0.0516461	NF1	http://amigo.geneontology.org/amigo/term/GO:0048745
GTPase activating protein binding	Gene Ontology	GO:0032794	1	14	0.034888	0.0516461	AKT1	http://amigo.geneontology.org/amigo/term/GO:0032794
response to growth hormone	Gene Ontology	GO:0060416	1	14	0.034888	0.0516461	AKT1	http://amigo.geneontology.org/amigo/term/GO:0060416
mitochondrial electron transport, ubiquinol to cytochrome c	Gene Ontology	GO:0006122	1	14	0.034888	0.0516461	CYCS	http://amigo.geneontology.org/amigo/term/GO:0006122
negative regulation of DNA biosynthetic process	Gene Ontology	GO:2000279	1	14	0.034888	0.0516461	CDKN1A	http://amigo.geneontology.org/amigo/term/GO:2000279
trophoblast giant cell differentiation	Gene Ontology	GO:0060707	1	14	0.034888	0.0516461	SUMO1	http://amigo.geneontology.org/amigo/term/GO:0060707
negative regulation of necroptotic process	Gene Ontology	GO:0060546	1	14	0.034888	0.0516461	CASP8	http://amigo.geneontology.org/amigo/term/GO:0060546
phosphatidylinositol-3-phosphate biosynthetic process	Gene Ontology	GO:0036092	1	14	0.034888	0.0516461	ATM	http://amigo.geneontology.org/amigo/term/GO:0036092
regulation of fat cell differentiation	Gene Ontology	GO:0045598	1	14	0.034888	0.0516461	TNF	http://amigo.geneontology.org/amigo/term/GO:0045598
negative regulation of cytokine production	Gene Ontology	GO:0001818	1	14	0.034888	0.0516461	NFKB1	http://amigo.geneontology.org/amigo/term/GO:0001818
cellular response to lithium ion	Gene Ontology	GO:0071285	1	14	0.034888	0.0516461	LIG4	http://amigo.geneontology.org/amigo/term/GO:0071285
digestive tract morphogenesis	Gene Ontology	GO:0048546	1	14	0.034888	0.0516461	HIF1A	http://amigo.geneontology.org/amigo/term/GO:0048546
negative regulation of phosphatidylinositol 3-kinase signaling	Gene Ontology	GO:0014067	1	14	0.034888	0.0516461	PTEN	http://amigo.geneontology.org/amigo/term/GO:0014067
response to growth factor	Gene Ontology	GO:0070848	1	14	0.034888	0.0516461	MYC	http://amigo.geneontology.org/amigo/term/GO:0070848
oxygen transport	Gene Ontology	GO:0015671	1	14	0.034888	0.0516461	MYC	http://amigo.geneontology.org/amigo/term/GO:0015671
neural retina development	Gene Ontology	GO:0003407	1	14	0.034888	0.0516461	CASP2	http://amigo.geneontology.org/amigo/term/GO:0003407
left/right axis specification	Gene Ontology	GO:0070986	1	14	0.034888	0.0516461	CITED2	http://amigo.geneontology.org/amigo/term/GO:0070986
response to lipid	Gene Ontology	GO:0033993	1	14	0.034888	0.0516461	PPARG	http://amigo.geneontology.org/amigo/term/GO:0033993
positive regulation of gluconeogenesis	Gene Ontology	GO:0045722	1	14	0.034888	0.0516461	SIRT1	http://amigo.geneontology.org/amigo/term/GO:0045722
bicellular tight junction	Gene Ontology	GO:0005923	2	122	0.0350003	0.0517725	CCND1|CDK4	http://amigo.geneontology.org/amigo/term/GO:0005923
intracellular anatomical structure	Gene Ontology	GO:0005622	2	123	0.0355158	0.0524945	CCND1|IKBKG	http://amigo.geneontology.org/amigo/term/GO:0005622
autophagy	Gene Ontology	GO:0006914	2	126	0.0370798	0.0537406	TP53|BECN1	http://amigo.geneontology.org/amigo/term/GO:0006914
sympathetic nervous system development	Gene Ontology	GO:0048485	1	15	0.0371706	0.0537406	NF1	http://amigo.geneontology.org/amigo/term/GO:0048485
negative regulation of androgen receptor signaling pathway	Gene Ontology	GO:0060766	1	15	0.0371706	0.0537406	SIRT1	http://amigo.geneontology.org/amigo/term/GO:0060766
channel activity	Gene Ontology	GO:0015267	1	15	0.0371706	0.0537406	BAX	http://amigo.geneontology.org/amigo/term/GO:0015267
regulation of regulatory T cell differentiation	Gene Ontology	GO:0045589	1	15	0.0371706	0.0537406	FANCD2	http://amigo.geneontology.org/amigo/term/GO:0045589
positive regulation of ruffle assembly	Gene Ontology	GO:1900029	1	15	0.0371706	0.0537406	HRAS	http://amigo.geneontology.org/amigo/term/GO:1900029
RNA-DNA hybrid ribonuclease activity	Gene Ontology	GO:0004523	1	15	0.0371706	0.0537406	EXO1	http://amigo.geneontology.org/amigo/term/GO:0004523
positive regulation of T cell receptor signaling pathway	Gene Ontology	GO:0050862	1	15	0.0371706	0.0537406	RELA	http://amigo.geneontology.org/amigo/term/GO:0050862
alpha-actinin binding	Gene Ontology	GO:0051393	1	15	0.0371706	0.0537406	PPARG	http://amigo.geneontology.org/amigo/term/GO:0051393
regulation of long-term synaptic potentiation	Gene Ontology	GO:1900271	1	15	0.0371706	0.0537406	NF1	http://amigo.geneontology.org/amigo/term/GO:1900271
positive regulation of membrane protein ectodomain proteolysis	Gene Ontology	GO:0051044	1	15	0.0371706	0.0537406	TNF	http://amigo.geneontology.org/amigo/term/GO:0051044
negative regulation of protein processing	Gene Ontology	GO:0010955	1	15	0.0371706	0.0537406	MDM2	http://amigo.geneontology.org/amigo/term/GO:0010955
centrosome localization	Gene Ontology	GO:0051642	1	15	0.0371706	0.0537406	AURKA	http://amigo.geneontology.org/amigo/term/GO:0051642
histone mRNA catabolic process	Gene Ontology	GO:0071044	1	15	0.0371706	0.0537406	ATM	http://amigo.geneontology.org/amigo/term/GO:0071044
telomere capping	Gene Ontology	GO:0016233	1	15	0.0371706	0.0537406	NBN	http://amigo.geneontology.org/amigo/term/GO:0016233
embryonic camera-type eye morphogenesis	Gene Ontology	GO:0048596	1	15	0.0371706	0.0537406	HIPK2	http://amigo.geneontology.org/amigo/term/GO:0048596
negative regulation of phagocytosis	Gene Ontology	GO:0050765	1	15	0.0371706	0.0537406	PTEN	http://amigo.geneontology.org/amigo/term/GO:0050765
fatty acid oxidation	Gene Ontology	GO:0019395	1	15	0.0371706	0.0537406	PPARG	http://amigo.geneontology.org/amigo/term/GO:0019395
negative regulation of macroautophagy	Gene Ontology	GO:0016242	1	15	0.0371706	0.0537406	AKT1	http://amigo.geneontology.org/amigo/term/GO:0016242
single-stranded DNA helicase activity	Gene Ontology	GO:0017116	1	15	0.0371706	0.0537406	RAD51	http://amigo.geneontology.org/amigo/term/GO:0017116
negative regulation of lipid catabolic process	Gene Ontology	GO:0050995	1	15	0.0371706	0.0537406	TNF	http://amigo.geneontology.org/amigo/term/GO:0050995
condensed nuclear chromosome, centromeric region	Gene Ontology	GO:0000780	1	15	0.0371706	0.0537406	AURKA	http://amigo.geneontology.org/amigo/term/GO:0000780
spindle pole centrosome	Gene Ontology	GO:0031616	1	15	0.0371706	0.0537406	AURKA	http://amigo.geneontology.org/amigo/term/GO:0031616
energy reserve metabolic process	Gene Ontology	GO:0006112	1	15	0.0371706	0.0537406	MYC	http://amigo.geneontology.org/amigo/term/GO:0006112
platelet-derived growth factor receptor binding	Gene Ontology	GO:0005161	1	15	0.0371706	0.0537406	PTEN	http://amigo.geneontology.org/amigo/term/GO:0005161
positive regulation of DNA biosynthetic process	Gene Ontology	GO:2000573	1	15	0.0371706	0.0537406	MYC	http://amigo.geneontology.org/amigo/term/GO:2000573
cellular protein catabolic process	Gene Ontology	GO:0044257	1	15	0.0371706	0.0537406	CHEK2	http://amigo.geneontology.org/amigo/term/GO:0044257
response to steroid hormone	Gene Ontology	GO:0048545	1	15	0.0371706	0.0537406	MDM2	http://amigo.geneontology.org/amigo/term/GO:0048545
prepulse inhibition	Gene Ontology	GO:0060134	1	15	0.0371706	0.0537406	PTEN	http://amigo.geneontology.org/amigo/term/GO:0060134
positive regulation of glycogen biosynthetic process	Gene Ontology	GO:0045725	1	16	0.0394478	0.056062	AKT1	http://amigo.geneontology.org/amigo/term/GO:0045725
ESC/E(Z) complex	Gene Ontology	GO:0035098	1	16	0.0394478	0.056062	SIRT1	http://amigo.geneontology.org/amigo/term/GO:0035098
astrocyte development	Gene Ontology	GO:0014002	1	16	0.0394478	0.056062	CDK6	http://amigo.geneontology.org/amigo/term/GO:0014002
negative regulation of intrinsic apoptotic signaling pathway in response to DNA damage by p53 class mediator	Gene Ontology	GO:1902166	1	16	0.0394478	0.056062	SIRT1	http://amigo.geneontology.org/amigo/term/GO:1902166
long-chain fatty acid transport	Gene Ontology	GO:0015909	1	16	0.0394478	0.056062	PPARG	http://amigo.geneontology.org/amigo/term/GO:0015909
positive regulation of calcineurin-NFAT signaling cascade	Gene Ontology	GO:0070886	1	16	0.0394478	0.056062	TNF	http://amigo.geneontology.org/amigo/term/GO:0070886
fatty acid homeostasis	Gene Ontology	GO:0055089	1	16	0.0394478	0.056062	SIRT1	http://amigo.geneontology.org/amigo/term/GO:0055089
positive regulation of nitric-oxide synthase biosynthetic process	Gene Ontology	GO:0051770	1	16	0.0394478	0.056062	STAT1	http://amigo.geneontology.org/amigo/term/GO:0051770
positive regulation of vascular associated smooth muscle cell migration	Gene Ontology	GO:1904754	1	16	0.0394478	0.056062	MDM2	http://amigo.geneontology.org/amigo/term/GO:1904754
mammary gland alveolus development	Gene Ontology	GO:0060749	1	16	0.0394478	0.056062	CCND1	http://amigo.geneontology.org/amigo/term/GO:0060749
regulation of protein kinase B signaling	Gene Ontology	GO:0051896	1	16	0.0394478	0.056062	PTEN	http://amigo.geneontology.org/amigo/term/GO:0051896
positive regulation of sodium ion transport	Gene Ontology	GO:0010765	1	16	0.0394478	0.056062	AKT1	http://amigo.geneontology.org/amigo/term/GO:0010765
regulation of gene expression by genetic imprinting	Gene Ontology	GO:0006349	1	16	0.0394478	0.056062	BRCA1	http://amigo.geneontology.org/amigo/term/GO:0006349
inositol phosphate dephosphorylation	Gene Ontology	GO:0046855	1	16	0.0394478	0.056062	PTEN	http://amigo.geneontology.org/amigo/term/GO:0046855
embryonic digestive tract development	Gene Ontology	GO:0048566	1	16	0.0394478	0.056062	TNF	http://amigo.geneontology.org/amigo/term/GO:0048566
spindle organization	Gene Ontology	GO:0007051	1	16	0.0394478	0.056062	AURKA	http://amigo.geneontology.org/amigo/term/GO:0007051
somatic hypermutation of immunoglobulin genes	Gene Ontology	GO:0016446	1	16	0.0394478	0.056062	EXO1	http://amigo.geneontology.org/amigo/term/GO:0016446
anterior/posterior axis specification	Gene Ontology	GO:0009948	1	16	0.0394478	0.056062	AURKA	http://amigo.geneontology.org/amigo/term/GO:0009948
wound healing, spreading of cells	Gene Ontology	GO:0044319	1	16	0.0394478	0.056062	CCNA2	http://amigo.geneontology.org/amigo/term/GO:0044319
positive regulation of heterotypic cell-cell adhesion	Gene Ontology	GO:0034116	1	16	0.0394478	0.056062	TNF	http://amigo.geneontology.org/amigo/term/GO:0034116
NAD+ binding	Gene Ontology	GO:0070403	1	16	0.0394478	0.056062	SIRT1	http://amigo.geneontology.org/amigo/term/GO:0070403
SUMO transferase activity	Gene Ontology	GO:0019789	1	16	0.0394478	0.056062	MDM2	http://amigo.geneontology.org/amigo/term/GO:0019789
negative regulation of bone mineralization	Gene Ontology	GO:0030502	1	16	0.0394478	0.056062	HIF1A	http://amigo.geneontology.org/amigo/term/GO:0030502
mitotic cell cycle	Gene Ontology	GO:0000278	2	134	0.0413769	0.0583407	MYB|AURKA	http://amigo.geneontology.org/amigo/term/GO:0000278
astrocyte activation	Gene Ontology	GO:0048143	1	17	0.0417197	0.0583407	TNF	http://amigo.geneontology.org/amigo/term/GO:0048143
negative regulation of B cell proliferation	Gene Ontology	GO:0030889	1	17	0.0417197	0.0583407	ATM	http://amigo.geneontology.org/amigo/term/GO:0030889
positive regulation of ubiquitin-dependent protein catabolic process	Gene Ontology	GO:2000060	1	17	0.0417197	0.0583407	PTEN	http://amigo.geneontology.org/amigo/term/GO:2000060
positive regulation of keratinocyte differentiation	Gene Ontology	GO:0045618	1	17	0.0417197	0.0583407	NCOA3	http://amigo.geneontology.org/amigo/term/GO:0045618
retinoic acid receptor signaling pathway	Gene Ontology	GO:0048384	1	17	0.0417197	0.0583407	PPARG	http://amigo.geneontology.org/amigo/term/GO:0048384
four-way junction DNA binding	Gene Ontology	GO:0000400	1	17	0.0417197	0.0583407	WRN	http://amigo.geneontology.org/amigo/term/GO:0000400
megakaryocyte development	Gene Ontology	GO:0035855	1	17	0.0417197	0.0583407	EP300	http://amigo.geneontology.org/amigo/term/GO:0035855
cellular respiration	Gene Ontology	GO:0045333	1	17	0.0417197	0.0583407	CYCS	http://amigo.geneontology.org/amigo/term/GO:0045333
cellular response to estrogen stimulus	Gene Ontology	GO:0071391	1	17	0.0417197	0.0583407	MDM2	http://amigo.geneontology.org/amigo/term/GO:0071391
regulation of extrinsic apoptotic signaling pathway via death domain receptors	Gene Ontology	GO:1902041	1	17	0.0417197	0.0583407	CASP8	http://amigo.geneontology.org/amigo/term/GO:1902041
long-term synaptic depression	Gene Ontology	GO:0060292	1	17	0.0417197	0.0583407	PTEN	http://amigo.geneontology.org/amigo/term/GO:0060292
3'-5' DNA helicase activity	Gene Ontology	GO:0043138	1	17	0.0417197	0.0583407	WRN	http://amigo.geneontology.org/amigo/term/GO:0043138
positive regulation of synaptic transmission	Gene Ontology	GO:0050806	1	17	0.0417197	0.0583407	TNF	http://amigo.geneontology.org/amigo/term/GO:0050806
cellular response to low-density lipoprotein particle stimulus	Gene Ontology	GO:0071404	1	17	0.0417197	0.0583407	PPARG	http://amigo.geneontology.org/amigo/term/GO:0071404
cardiac muscle tissue development	Gene Ontology	GO:0048738	1	17	0.0417197	0.0583407	PTEN	http://amigo.geneontology.org/amigo/term/GO:0048738
positive regulation by host of viral transcription	Gene Ontology	GO:0043923	1	17	0.0417197	0.0583407	EP300	http://amigo.geneontology.org/amigo/term/GO:0043923
monocyte differentiation	Gene Ontology	GO:0030224	1	17	0.0417197	0.0583407	PPARG	http://amigo.geneontology.org/amigo/term/GO:0030224
phosphatidylinositol-3-phosphatase activity	Gene Ontology	GO:0004438	1	17	0.0417197	0.0583407	PTEN	http://amigo.geneontology.org/amigo/term/GO:0004438
nuclease activity	Gene Ontology	GO:0004518	1	17	0.0417197	0.0583407	MRE11A	http://amigo.geneontology.org/amigo/term/GO:0004518
positive regulation of cartilage development	Gene Ontology	GO:0061036	1	17	0.0417197	0.0583407	CCNA2	http://amigo.geneontology.org/amigo/term/GO:0061036
sequence-specific double-stranded DNA binding	Gene Ontology	GO:1990837	4	553	0.0433696	0.0603241	FOXO3|NFKB2|BCL6|CREB1	http://amigo.geneontology.org/amigo/term/GO:1990837
negative regulation of execution phase of apoptosis	Gene Ontology	GO:1900118	1	18	0.0439863	0.0603241	BCL2L1	http://amigo.geneontology.org/amigo/term/GO:1900118
cell communication	Gene Ontology	GO:0007154	1	18	0.0439863	0.0603241	NF1	http://amigo.geneontology.org/amigo/term/GO:0007154
response to ATP	Gene Ontology	GO:0033198	1	18	0.0439863	0.0603241	PTEN	http://amigo.geneontology.org/amigo/term/GO:0033198
negative regulation of TORC1 signaling	Gene Ontology	GO:1904262	1	18	0.0439863	0.0603241	ATM	http://amigo.geneontology.org/amigo/term/GO:1904262
negative regulation of gluconeogenesis	Gene Ontology	GO:0045721	1	18	0.0439863	0.0603241	EP300	http://amigo.geneontology.org/amigo/term/GO:0045721
positive regulation of histone acetylation	Gene Ontology	GO:0035066	1	18	0.0439863	0.0603241	BRCA1	http://amigo.geneontology.org/amigo/term/GO:0035066
negative regulation of focal adhesion assembly	Gene Ontology	GO:0051895	1	18	0.0439863	0.0603241	PTEN	http://amigo.geneontology.org/amigo/term/GO:0051895
mitochondrial electron transport, cytochrome c to oxygen	Gene Ontology	GO:0006123	1	18	0.0439863	0.0603241	CYCS	http://amigo.geneontology.org/amigo/term/GO:0006123
dendritic spine morphogenesis	Gene Ontology	GO:0060997	1	18	0.0439863	0.0603241	PTEN	http://amigo.geneontology.org/amigo/term/GO:0060997
camera-type eye morphogenesis	Gene Ontology	GO:0048593	1	18	0.0439863	0.0603241	NF1	http://amigo.geneontology.org/amigo/term/GO:0048593
proline-rich region binding	Gene Ontology	GO:0070064	1	18	0.0439863	0.0603241	CCND1	http://amigo.geneontology.org/amigo/term/GO:0070064
positive regulation of cell-cell adhesion	Gene Ontology	GO:0022409	1	18	0.0439863	0.0603241	CITED2	http://amigo.geneontology.org/amigo/term/GO:0022409
mitogen-activated protein kinase kinase kinase binding	Gene Ontology	GO:0031435	1	18	0.0439863	0.0603241	TCF3	http://amigo.geneontology.org/amigo/term/GO:0031435
myeloid cell differentiation	Gene Ontology	GO:0030099	1	18	0.0439863	0.0603241	KAT6A	http://amigo.geneontology.org/amigo/term/GO:0030099
postsynaptic cytosol	Gene Ontology	GO:0099524	1	18	0.0439863	0.0603241	PTEN	http://amigo.geneontology.org/amigo/term/GO:0099524
RNA polymerase binding	Gene Ontology	GO:0070063	1	18	0.0439863	0.0603241	BRCA1	http://amigo.geneontology.org/amigo/term/GO:0070063
myeloid dendritic cell differentiation	Gene Ontology	GO:0043011	1	18	0.0439863	0.0603241	RELB	http://amigo.geneontology.org/amigo/term/GO:0043011
toll-like receptor 4 signaling pathway	Gene Ontology	GO:0034142	1	18	0.0439863	0.0603241	NFKBIA	http://amigo.geneontology.org/amigo/term/GO:0034142
negative regulation of growth	Gene Ontology	GO:0045926	1	18	0.0439863	0.0603241	HIF1A	http://amigo.geneontology.org/amigo/term/GO:0045926
embryonic hemopoiesis	Gene Ontology	GO:0035162	1	18	0.0439863	0.0603241	HIF1A	http://amigo.geneontology.org/amigo/term/GO:0035162
response to fatty acid	Gene Ontology	GO:0070542	1	18	0.0439863	0.0603241	FOXO3	http://amigo.geneontology.org/amigo/term/GO:0070542
interleukin-6-mediated signaling pathway	Gene Ontology	GO:0070102	1	18	0.0439863	0.0603241	STAT1	http://amigo.geneontology.org/amigo/term/GO:0070102
myelination in peripheral nervous system	Gene Ontology	GO:0022011	1	18	0.0439863	0.0603241	NF1	http://amigo.geneontology.org/amigo/term/GO:0022011
positive regulation of macrophage derived foam cell differentiation	Gene Ontology	GO:0010744	1	18	0.0439863	0.0603241	NFKB1	http://amigo.geneontology.org/amigo/term/GO:0010744
centriole replication	Gene Ontology	GO:0007099	1	18	0.0439863	0.0603241	CDK2	http://amigo.geneontology.org/amigo/term/GO:0007099
multicellular organism aging	Gene Ontology	GO:0010259	1	18	0.0439863	0.0603241	WRN	http://amigo.geneontology.org/amigo/term/GO:0010259
central nervous system development	Gene Ontology	GO:0007417	2	139	0.0441532	0.0605097	LIG4|PTEN	http://amigo.geneontology.org/amigo/term/GO:0007417
RNA binding	Gene Ontology	GO:0003723	7	1366	0.0441968	0.0605263	KMT2C|BRCA1|CDKN2A|SUMO1|PTEN|RPL11|XRCC5	http://amigo.geneontology.org/amigo/term/GO:0003723
positive regulation of chondrocyte differentiation	Gene Ontology	GO:0032332	1	19	0.0462476	0.0622252	RELA	http://amigo.geneontology.org/amigo/term/GO:0032332
platelet formation	Gene Ontology	GO:0030220	1	19	0.0462476	0.0622252	EP300	http://amigo.geneontology.org/amigo/term/GO:0030220
histone methyltransferase activity	Gene Ontology	GO:0042054	1	19	0.0462476	0.0622252	KMT2C	http://amigo.geneontology.org/amigo/term/GO:0042054
erythrocyte development	Gene Ontology	GO:0048821	1	19	0.0462476	0.0622252	BCL6	http://amigo.geneontology.org/amigo/term/GO:0048821
histone H3 deacetylation	Gene Ontology	GO:0070932	1	19	0.0462476	0.0622252	SIRT1	http://amigo.geneontology.org/amigo/term/GO:0070932
negative regulation of endoplasmic reticulum stress-induced intrinsic apoptotic signaling pathway	Gene Ontology	GO:1902236	1	19	0.0462476	0.0622252	BCL2L1	http://amigo.geneontology.org/amigo/term/GO:1902236
protein phosphatase type 2A complex	Gene Ontology	GO:0000159	1	19	0.0462476	0.0622252	CYCS	http://amigo.geneontology.org/amigo/term/GO:0000159
insulin-like growth factor binding	Gene Ontology	GO:0005520	1	19	0.0462476	0.0622252	CCNA2	http://amigo.geneontology.org/amigo/term/GO:0005520
regulation of embryonic development	Gene Ontology	GO:0045995	1	19	0.0462476	0.0622252	CDK1	http://amigo.geneontology.org/amigo/term/GO:0045995
positive regulation of actin cytoskeleton reorganization	Gene Ontology	GO:2000251	1	19	0.0462476	0.0622252	HRAS	http://amigo.geneontology.org/amigo/term/GO:2000251
cellular response to peptide hormone stimulus	Gene Ontology	GO:0071375	1	19	0.0462476	0.0622252	MDM2	http://amigo.geneontology.org/amigo/term/GO:0071375
response to vitamin A	Gene Ontology	GO:0033189	1	19	0.0462476	0.0622252	PPARG	http://amigo.geneontology.org/amigo/term/GO:0033189
cellular response to extracellular stimulus	Gene Ontology	GO:0031668	1	19	0.0462476	0.0622252	CDKN1A	http://amigo.geneontology.org/amigo/term/GO:0031668
glycogen biosynthetic process	Gene Ontology	GO:0005978	1	19	0.0462476	0.0622252	AKT1	http://amigo.geneontology.org/amigo/term/GO:0005978
TOR signaling	Gene Ontology	GO:0031929	1	19	0.0462476	0.0622252	AKT1	http://amigo.geneontology.org/amigo/term/GO:0031929
positive regulation of T cell differentiation	Gene Ontology	GO:0045582	1	19	0.0462476	0.0622252	BAD	http://amigo.geneontology.org/amigo/term/GO:0045582
response to lead ion	Gene Ontology	GO:0010288	1	19	0.0462476	0.0622252	CDK4	http://amigo.geneontology.org/amigo/term/GO:0010288
leukocyte tethering or rolling	Gene Ontology	GO:0050901	1	19	0.0462476	0.0622252	TNF	http://amigo.geneontology.org/amigo/term/GO:0050901
protein localization to centrosome	Gene Ontology	GO:0071539	1	19	0.0462476	0.0622252	AURKA	http://amigo.geneontology.org/amigo/term/GO:0071539
negative regulation of double-strand break repair via homologous recombination	Gene Ontology	GO:2000042	1	19	0.0462476	0.0622252	TP53BP1	http://amigo.geneontology.org/amigo/term/GO:2000042
regulation of mitochondrion organization	Gene Ontology	GO:0010821	1	19	0.0462476	0.0622252	EP300	http://amigo.geneontology.org/amigo/term/GO:0010821
positive regulation of endothelial cell apoptotic process	Gene Ontology	GO:2000353	1	19	0.0462476	0.0622252	FOXO3	http://amigo.geneontology.org/amigo/term/GO:2000353
negative regulation of protein localization to plasma membrane	Gene Ontology	GO:1903077	1	19	0.0462476	0.0622252	BCL2L1	http://amigo.geneontology.org/amigo/term/GO:1903077
female gonad development	Gene Ontology	GO:0008585	1	19	0.0462476	0.0622252	BRCA2	http://amigo.geneontology.org/amigo/term/GO:0008585
embryonic placenta development	Gene Ontology	GO:0001892	1	20	0.0485036	0.0647164	HIF1A	http://amigo.geneontology.org/amigo/term/GO:0001892
negative regulation of MAPK cascade	Gene Ontology	GO:0043409	1	20	0.0485036	0.0647164	NF1	http://amigo.geneontology.org/amigo/term/GO:0043409
regulation of myelination	Gene Ontology	GO:0031641	1	20	0.0485036	0.0647164	AKT1	http://amigo.geneontology.org/amigo/term/GO:0031641
cellular glucose homeostasis	Gene Ontology	GO:0001678	1	20	0.0485036	0.0647164	SIRT1	http://amigo.geneontology.org/amigo/term/GO:0001678
gamete generation	Gene Ontology	GO:0007276	1	20	0.0485036	0.0647164	FANCD2	http://amigo.geneontology.org/amigo/term/GO:0007276
NuA4 histone acetyltransferase complex	Gene Ontology	GO:0035267	1	20	0.0485036	0.0647164	KAT5	http://amigo.geneontology.org/amigo/term/GO:0035267
positive regulation of cardiac muscle hypertrophy	Gene Ontology	GO:0010613	1	20	0.0485036	0.0647164	MEF2A	http://amigo.geneontology.org/amigo/term/GO:0010613
MAP kinase activity	Gene Ontology	GO:0004707	1	20	0.0485036	0.0647164	MAPK8	http://amigo.geneontology.org/amigo/term/GO:0004707
necroptotic process	Gene Ontology	GO:0070266	1	20	0.0485036	0.0647164	TP53	http://amigo.geneontology.org/amigo/term/GO:0070266
histone H3-K4 trimethylation	Gene Ontology	GO:0080182	1	20	0.0485036	0.0647164	KMT2D	http://amigo.geneontology.org/amigo/term/GO:0080182
chromosome condensation	Gene Ontology	GO:0030261	1	20	0.0485036	0.0647164	CDK1	http://amigo.geneontology.org/amigo/term/GO:0030261
telomerase holoenzyme complex	Gene Ontology	GO:0005697	1	20	0.0485036	0.0647164	PTEN	http://amigo.geneontology.org/amigo/term/GO:0005697
protein dephosphorylation	Gene Ontology	GO:0006470	2	149	0.049906	0.066449	PTEN|CYCS	http://amigo.geneontology.org/amigo/term/GO:0006470
