# Supplementary material for: SAA1 and metabolomic signatures predict hyperprogression with immunotherapy in pan cancers
Source: Clin Transl Med. 2024 Mar 11;14(3):e1624. doi: 10.1002/ctm2.1624 (PMC10928447; doi:10.1002/ctm2.1624)
Supplement: Supplementary file 4 — Table S5. Gene Ontology Analysis of differential plasma proteins between HPD and non‐HPD. Supporting Information [file CTM2-14-e1624-s011.xlsx]

## Sheet: Table S4a
ID	logFC	p.value
SPP1	-2.58161	2.44e-07
FCN3	1.03847	4.2e-05
HABP2	-1.94296	0.000242766
TGFBI	-2.7925	0.000287506
SCGB3A1	-0.90135	0.000374826
ADAMTSL4	-2.657	0.000425693
VPS4A	0.66022	0.000603956
PEBP4	-1.35044	0.000775953
SELENOP	-2.92513	0.000798675
VTN	-1.61698	0.00080879
APMAP	-1.54631	0.000837917
TTN	-2.14587	0.000875364
CXCL12	-1.82761	0.000882638
SERPINA10	-2.53538	0.000972619
DYNC1H1	0.733416	0.00111903
APOL1	-2.5238	0.00121749
C6orf120	-1.93093	0.00123975
CCL14	-1.59915	0.00156399
PCSK9	-2.73266	0.00167635
F12	-2.04746	0.00168022
CCL18	-2.99115	0.00174246
SRPX	-1.34039	0.00186608
VWF	1.38591	0.00192735
CFHR2	-1.46283	0.00194599
MINPP1	-1.61293	0.00206963
C4B	-0.545258	0.00220695
IGKV1-16	-0.639638	0.00240781
FGFBP2	-1.92625	0.00266398
PLG	-0.798956	0.00279062
CFHR1	-0.431577	0.00307244
BASP1	-0.444622	0.00340366
HTRA1	-2.2295	0.00358742
PON1	-1.48512	0.00363462
AZGP1	0.3915	0.00378528
LCAT	-1.25531	0.00403092
F10	-2.11514	0.00418265
CPN2	-0.619606	0.00419138
HPR	-2.91614	0.00425725
RARRES2	-2.25963	0.00440993
SERPING1	-2.47103	0.00444123
GGH	1.25081	0.00445956
HGFAC	-1.08452	0.0044601
IGFBP2	-1.26664	0.00465892
CXCL10	-1.38265	0.00467252
RPL23	0.25905	0.00504675
PLA2G2A	-1.18457	0.00526823
NOTCH3	-1.45769	0.00528537
INHBC	-1.92455	0.00552167
F9	-1.38051	0.00586447
IGFALS	-2.82658	0.00601241
PON3	-1.46297	0.00613484
GDE1	1.21606	0.00615271
AMBP	-1.32947	0.00620137
CPN1	-2.7769	0.00637138
CFHR5	-2.50888	0.0063984
SCGB3A2	-1.82573	0.00655052
PLA1A	-3.02246	0.00673836
SFTPB	-1.28037	0.00683995
ADGRG6	-2.58163	0.00706353
HRG	-1.2425	0.00723042
SAA2	-1.7034	0.0078782
HIRIP3	-1.51407	0.00831088
H2AFX	-1.58341	0.00837501
MADCAM1	-2.03499	0.00849004
IDH1	1.36026	0.00855355
ANGPTL3	-1.52336	0.00859791
SFRP1	-1.5924	0.00862561
SLPI	-1.49788	0.00872529
CCL16	-1.59656	0.00875168
INHBE	-2.78955	0.0087967
MFGE8	1.51926	0.008898
PRKCSH	2.11054	0.00938618
TXN	0.956801	0.00945504
PROC	-1.49232	0.00969183
IGFBP4	-2.61436	0.0107737
ERFE	-1.68835	0.010855
IGHG3	-0.650994	0.0119228
RUNDC3A	-0.732671	0.0122229
APOM	-2.1403	0.0122647
ARF6	1.37089	0.0122988
COCH	-1.22569	0.0132048
PLA2G7	-1.58595	0.0132842
COG3	-0.385292	0.0133122
ILF2	-1.67409	0.0135516
ILF3	-1.77078	0.0140938
PLAT	-1.86516	0.0141145
COQ8A	-1.09456	0.0147385
HLA-DRB1	-0.354227	0.0149564
IGHV4-28	0.568727	0.0150257
CES1	-1.42694	0.0155262
SAA1	-1.73736	0.0157329
IGF2	-1.85353	0.0159787
APOF	-2.36976	0.0162899
PCOLCE2	-1.74159	0.0164831
F7	-2.02379	0.0170433
ECM1	0.542352	0.0170804
BLMH	0.354993	0.017936
ANXA7	1.74898	0.0181045
ECM2	-1.13807	0.0181508
LYZ	-0.916471	0.0181669
LBP	-1.98349	0.0190876
MST1	-0.65759	0.0192792
HIST1H4A	-2.25896	0.0197448
IGHV1-45	0.621516	0.0198497
SERPINA11	-1.19037	0.0199523
TFPI	-1.8916	0.019957
TFPI2	1.28271	0.0208234
APOC4	-1.69536	0.0212959
APOD	-0.692685	0.0214919
IGFBP7	-1.61975	0.0215064
CD14	-1.114	0.0216715
IGLV3-25	1.64881	0.022353
C1QB	-1.72964	0.0230782
DOCK11	2.12257	0.0231813
ENO1	1.29231	0.0246291
RNASE1	-1.25389	0.0247524
PCOLCE	-1.49165	0.0248054
SRGN	1.04067	0.0248134
IHH	-0.993967	0.0249084
CD99	0.714838	0.024924
PCYOX1	-1.35018	0.0250316
C1QA	-1.43831	0.0250777
H2AF	-2.12045	0.0254102
APOB	-1.8775	0.0255029
ARSG	-1.11612	0.0255649
SMOC1	-1.4639	0.0257574
SFRP4	-1.70453	0.0258287
UGT2B7	-0.824192	0.0259274
PPBP	-1.12934	0.0260689
MGAT1	-1.46429	0.0263398
ST6GAL1	-1.09571	0.0265396
CXCL14	-0.740563	0.0269167
ORM2	-1.20437	0.0270237
PDGFA	-1.00346	0.0272692
ALAD	1.55779	0.0277599
CEACAM5	1.08831	0.0278665
DNAJA2	1.62625	0.0279869
QSOX1	-3.36059	0.0281898
AKAP13	2.34885	0.0282651
H2BFS	-2.15944	0.0283057
C9	-2.40572	0.0284812
ANXA5	1.96683	0.0285782
ANG	-1.10243	0.0288101
RNASE4	-2.21009	0.0288758
PLTP	-1.39656	0.0289553
HSPE1	1.62748	0.028987
SPTBN1	1.18491	0.029187
PNP	1.21302	0.0292273
TPI1	1.85292	0.0293433
HRNR	0.588529	0.0296367
ALB	0.686875	0.0297975
PSMA2	1.19914	0.0304544
GANAB	1.78758	0.0307557
S100A9	-1.77052	0.0309531
GDI2	1.33019	0.031014
DDAH2	1.18867	0.0314507
GSTO1	1.30915	0.0315293
ASAH1	1.40075	0.0315317
LYPLA1	1.07369	0.0317387
PARK7	0.997856	0.0317517
DBT	1.05119	0.0318983
SELL	-0.75517	0.0322516
COL18A1	-1.30633	0.0324392
RAB5A	1.43603	0.0330106
SSR1	0.27007	0.0330672
BID	2.30974	0.0334995
GLIPR2	-0.729794	0.0335207
GNB4	1.91421	0.0336041
PSMA6	0.840302	0.033655
PSMC1	1.09739	0.0342216
HNRNPC	-1.3873	0.0346212
PRG4	-2.03648	0.0346517
RPS27A	1.88487	0.0349501
ITGA2	1.99972	0.0351244
FTL	1.15399	0.0354304
ERAP1	0.351804	0.0354765
PRDX1	1.93958	0.0356911
YWHAE	1.46235	0.0361261
APEH	1.19419	0.0361728
PLA2G12B	-1.23901	0.0361772
PCMT1	1.50331	0.036288
S100A8	-2.00131	0.0370107
TXNDC5	1.61421	0.0375012
CCT7	1.13962	0.0376078
AGT	-0.911526	0.0378674
CRP	-0.755997	0.0381308
CD59	1.53852	0.0390419
APOC1	-1.12624	0.0392035
PROCR	-1.24302	0.039586
LAMA5	-1.02943	0.0397789
ACP5	-1.65721	0.0398298
HAS1	1.81492	0.0398449
PSMA1	1.60798	0.0402326
ITGB1	1.85371	0.0407008
C1QC	-1.20451	0.0408074
OLA1	1.2158	0.0409123
PLS3	1.38596	0.0409834
AIMP1	1.05614	0.0410132
C4BPB	-1.98798	0.0414206
H2AFY	-2.02238	0.0414476
RCC2	-0.563185	0.0414606
SERPINF1	-1.98876	0.0416743
LASP1	1.83441	0.041952
ADH4	-1.3709	0.0420548
YWHAZ	1.54558	0.0420877
GPLD1	-0.679664	0.0428812
SELP	1.57086	0.0429175
CAT	1.59838	0.0435776
SERPINA5	-1.83005	0.0437201
RAB1A	1.10566	0.0437293
HARS	1.42273	0.0440786
CFL1	1.47541	0.04438
DMKN	2.12209	0.0443883
TOLLIP	1.78672	0.0445259
DCXR	1.97962	0.0447151
LAMP2	1.56074	0.0448366
IGLV3-10	0.436002	0.0449675
INPP5D	0.886081	0.0453036
PSMA4	1.09212	0.0453056
C4BPA	-2.08504	0.0453756
TAGLN2	1.29806	0.0455835
PSMB4	0.996704	0.045644
GNB1	1.60154	0.0458251
PRDX2	1.06311	0.0459957
PFKL	0.701315	0.0464899
SLK	1.11945	0.0472536
MYL4	1.13924	0.0474304
CORO1A	1.17875	0.0476582
EEF1G	0.905431	0.0480592
HYOU1	1.38262	0.0480899
RBMX	-1.00592	0.0483942
IGKV2-40	-0.379112	0.0484045
RAC2	1.70151	0.0485189
CIDEB	-1.06822	0.0485655
UGGT1	1.48538	0.0486438
AHSG	0.754948	0.0488303
ADAMTS13	1.35434	0.0488637
HNRNPA1	-1.41117	0.0490693
PSMB2	1.17807	0.0492718
PKM	1.56139	0.0495367
YWHAB	1.38111	0.0496726
DMTN	1.93322	0.049811
CD5L	-0.79312	0.0498223
UBA1	0.875827	0.0499958
GSN	1.63936	0.0500929
PSMA5	1.32377	0.0502895
HPCAL1	1.68265	0.0505479
HBA1	0.811635	0.0511821
PF4	-0.774004	0.0513667
CD55	1.29906	0.0517109
CLIC1	1.11321	0.052068
AGO2	1.24973	0.0521351
PRDX6	1.75338	0.0523578
OLFML3	-1.1295	0.0523594
F13A1	1.51645	0.052361
KRT18	0.231981	0.0525444
PF4V1	-0.78441	0.0525673
C8B	-2.15449	0.0531602
LDHB	1.73856	0.0532596
RAB7A	1.48083	0.0532609
CDC42	1.74508	0.05348
COLEC10	-0.994492	0.0537075
NCL	-0.943458	0.0541511
LIPC	-1.64695	0.0543183
RAB10	1.30111	0.0543628
MXRA5	-1.18877	0.0545245
STIP1	1.68537	0.0549133
IGHV3-74	0.0797737	0.0553965
FLOT2	1.79477	0.0554687
PDIA3	1.46166	0.0556348
COL4A1	-1.04267	0.0557093
IGF1	-1.18589	0.0557824
S100A4	1.75353	0.0558007
VCL	1.66143	0.0558035
PLXNA4	1.78059	0.0560155
COPA	1.77514	0.0561223
CRTAC1	-0.975972	0.056206
TRIP10	0.512848	0.056383
NACA	0.881075	0.0564157
ATP6V1A	1.12625	0.0567471
B2M	0.835049	0.0568384
SERPINB1	1.64852	0.057021
PGK1	1.31982	0.0571098
RAP1B	1.60642	0.0572985
SRC	0.740577	0.0573577
METAP2	0.506448	0.0574822
MPO	-1.20056	0.0576019
ALDH16A1	1.51756	0.0576812
PDLIM7	1.06522	0.0577318
LAMP1	1.9608	0.0580287
APOA4	0.593804	0.0580931
ATRN	0.77616	0.0580951
AFM	0.39724	0.058421
TUBB4B	1.17294	0.0586849
CFD	-1.60434	0.0587003
ACADVL	1.37211	0.0588351
MENT	-1.24831	0.0590468
SMIM1	1.89369	0.059048
CISD2	1.30453	0.0593131
C6	-2.15574	0.0593721
TMEM109	1.11769	0.0594104
ZYX	1.40581	0.0595504
SAR1A	1.83667	0.0596084
DNM2	0.887708	0.059611
HBB	0.802377	0.0597248
FLOT1	1.81373	0.059776
KRT72	-0.418291	0.0602879
ACTR3	1.34456	0.0603834
LRP1	-2.04319	0.0605242
ADAMDEC1	0.837693	0.060564
AMY2A	0.798659	0.0608173
BPIFB1	-1.30219	0.0610013
ARF1;ARF3	1.71135	0.0611213
ALDOA	1.71394	0.0612681
PPIA	1.78386	0.061735
CCT5	1.46498	0.0618801
NRP1	-1.25986	0.0619605
VCAN	-1.37907	0.0620947
PFN1	1.51867	0.0621259
CALR	1.65587	0.0621622
PCBP1	1.38721	0.0623676
HBD	0.699383	0.0625512
TYMP	1.05746	0.0625927
TNFSF13	-0.578582	0.0626275
DENR	0.828707	0.0630374
HLA-C	1.10798	0.0632111
IGHD	-0.832185	0.0632171
SPTB	1.35732	0.0635096
GOLT1B	1.21362	0.0635631
GNAI2	1.56221	0.0636389
SSR4	1.28418	0.063961
ATE1	1.66668	0.0639992
RAP2B	1.75967	0.0640362
CHMP6	1.87841	0.0643095
MYL6	1.66847	0.0646131
GUCY1A1	1.39484	0.0646521
HTATIP2	-0.190523	0.064818
EEF1D	1.53381	0.0648699
MYH9	1.73488	0.065153
POSTN	-1.35055	0.0653662
MYL9	1.6973	0.0653695
LDHA	1.69195	0.0655265
RTN3	1.3935	0.0655865
CSTA	1.34863	0.0656774
ATP5F1D	1.35921	0.0657706
ATP2A2	1.41191	0.0659325
CAP1	1.43473	0.0663092
TPM4	1.51796	0.0663754
PSMB3	1.15568	0.0664027
ALDH9A1	1.71567	0.0666975
MCAM	1.27607	0.0668086
TREML1	1.31257	0.0668275
WDR11	0.890959	0.0668622
COL4A2	-0.885827	0.0675688
RPS5	-0.353267	0.0677529
PA2G4	0.96363	0.0680107
PDGFD	-0.527913	0.0681032
BRK1	1.33971	0.0681209
TTR	0.463698	0.0681601
EIF2S3	0.929032	0.0683114
STOM	1.43493	0.0684963
HDGF	-0.442224	0.0687032
AP2B1	1.67754	0.0687058
HLA-B	1.35201	0.0687227
KPNB1	1.49452	0.0687926
CTSA	1.07209	0.0688869
APOA1	-1.43503	0.0689152
HSPA5	1.51743	0.0691204
PDGFRL	-0.93132	0.069239
CALM1	1.59463	0.0697226
BCAP31	1.49849	0.0700558
VASP	1.2582	0.0700837
G6PD	1.77887	0.0700916
NSF	1.73204	0.0701148
AP2A1	1.96688	0.0701751
GAPDH	1.5476	0.0713346
DPP4	-0.568164	0.0714815
ACTN1	1.39463	0.0714862
CXCL9	-0.707277	0.0718321
COL1A2	0.733388	0.0722021
TMEM43	1.57453	0.0723307
HSPA8	1.57044	0.0724975
PSMA7	1.74964	0.0725203
BSG	1.59091	0.0725393
PPP1CA	1.07667	0.0729261
PLBD1	0.531089	0.0729611
PEPD	1.56418	0.0729985
LGALS1	1.43998	0.0730502
NIBAN2	-1.2066	0.073115
ACLY	1.4059	0.0732432
ROCK2	1.44052	0.0734272
ACTN4	1.54131	0.0734681
SEPTIN7	1.5565	0.0734768
RHOA	1.70732	0.0735384
SACM1L	1.47003	0.0735628
TPM3	1.53817	0.0736009
ARL6IP5	1.28391	0.0736457
SBSN	1.09803	0.0740173
ATL3	1.31819	0.0740632
SPON1	-1.28205	0.074076
GP5	1.34467	0.0740958
GDPD3	-0.851798	0.0747261
SEPTIN2	1.39786	0.0749631
LUM	0.539931	0.0750119
PRDX3	1.58667	0.0750449
MOGS	1.18311	0.0753876
CHRDL2	-1.05382	0.0754849
SPARCL1	-1.0256	0.075752
MSN	1.27177	0.0757749
ICAM1	0.886989	0.0759227
SPARC	1.12081	0.0763408
FHL1	1.77002	0.0765263
PZP	0.778497	0.0767063
IGLV6-57	0.641388	0.0767491
ACTBL2	0.91245	0.0768537
PRDX4	1.51871	0.0770209
RAB6A	1.0555	0.0771729
ILK	1.38849	0.0771876
DBN1	1.41052	0.0774482
CKAP5	1.35617	0.0774668
FAM177A1	0.489719	0.0777845
MPP1	1.50593	0.0780112
LY6G6F	1.51892	0.0782627
CORO1C	1.42948	0.0785038
PDGFB	-0.612233	0.0786357
CTSD	1.44558	0.07872
RAB14	1.46396	0.0787433
CS	1.34598	0.0788194
RAB11B	1.29686	0.0789528
DNASE1L3	-2.05076	0.0790207
PRKCB	1.78387	0.0791726
TF	0.475912	0.0793242
HDLBP	1.04304	0.0793606
ADD1	1.74801	0.0793861
TIMP3	-0.791652	0.0795066
IDH2	1.58909	0.0798466
CALD1	1.18784	0.0799047
TNFAIP8	1.69417	0.080072
ACTB	1.45184	0.0801335
HIST3H2BB	-0.788992	0.0801971
STXBP2	1.67768	0.0802312
MBL2	-1.06319	0.0802808
UBAP2L	0.715165	0.0803561
AK1	1.21105	0.0804456
LGALS3BP	0.528466	0.0804715
HSPA1A	1.61246	0.0805498
MYL12A	1.73355	0.0807885
IGHV1-46	0.51825	0.0810699
FUS	-0.754693	0.0816706
RDH11	1.36776	0.0816939
PLEC	1.08306	0.0817054
GSTP1	1.10397	0.0819013
HMGB1	1.24449	0.0819477
GLG1	-0.732839	0.0819558
RECK	1.42488	0.0819824
EIF3J	0.866033	0.082183
TGFB1I1	1.32558	0.0826462
GP1BB	1.36659	0.0830587
CD47	1.88245	0.083181
CLTC	1.4826	0.0835938
NAPA	1.393	0.0837284
CD9	1.34877	0.0837923
PTPRC	1.71214	0.0838667
ITGB3	1.40567	0.0839028
FYB1	1.40186	0.0841234
SLC25A5	1.32061	0.0843322
ACTR2	1.20699	0.0843989
HK1	1.30941	0.0847775
MPDU1	1.5458	0.0848337
EWSR1	-0.786171	0.0849515
ATP2A3	1.6379	0.0850108
ARPC5	1.44487	0.085069
ACO2	1.3519	0.0850988
MRS2	-0.512099	0.0851245
PHB	1.93036	0.0851572
ESYT1	1.31561	0.0854089
VCP	1.55917	0.085523
GP9	1.413	0.0855612
ITGA2B	1.3941	0.085613
YWHAH	1.43154	0.0857267
EPB41	1.35355	0.0857623
ARPC4	1.52448	0.085845
SOD2	1.99582	0.0862613
ME2	1.39254	0.0862744
ACTA1	1.48377	0.0864285
TPP1	1.16257	0.0864391
SEPTIN11	1.29303	0.08675
CARS	0.751493	0.0871608
RAB8A	1.95374	0.0871816
HSPD1	1.827	0.0873871
COX4I1	1.34253	0.0875749
ATP5F1A	1.51927	0.0876677
PRDX5	2.01493	0.0878733
CA1	0.691095	0.0880875
IGKV1-17	-0.246125	0.0883141
GP1BA	1.49472	0.0883621
RHOF	0.926243	0.0884035
PODXL	0.374436	0.0884497
CTTN	1.37177	0.0886686
NAP1L4	0.830065	0.0889587
DTD1	0.222645	0.0889929
RAB1B	1.21978	0.0890391
TLN1	1.44332	0.0891221
TUBB1	1.35401	0.089219
RPN2	1.3659	0.0892264
EHD3	1.21943	0.0894446
RAP1A	1.778	0.0894801
CLTA	1.74007	0.0899135
TUBA4A	1.44575	0.0899444
INF2	1.11279	0.0903124
RAB27B	1.5323	0.090385
IMPDH2	1.19368	0.0904332
PIP4K2A	1.34023	0.0904613
NAP1L1	1.13238	0.0907915
CCT3	1.4338	0.0909552
CFP	-1.2284	0.0911238
PGLYRP2	0.58196	0.0913627
CDH1	-1.06127	0.0914471
DECR1	0.884012	0.0914504
MCTS1	0.946777	0.0915209
ANK1	1.40695	0.0916317
CYFIP1	1.48673	0.0919217
NME2	2.01621	0.0919549
F11R	1.64247	0.0919904
RPL11	0.873141	0.0921823
ANPEP	-0.54257	0.0922356
EIF4B	1.07926	0.0922912
CNN2	1.43412	0.0924693
GOT2	1.66449	0.0926509
PRKAR1A	1.30249	0.0926634
PGRMC2	1.36094	0.0927987
PECAM1	1.65333	0.093188
PSAP	0.826695	0.0934623
PARVB	1.31367	0.0936828
PPP2R1A	1.41629	0.0937104
TUBB	1.36971	0.094
FLNA	1.34563	0.0940436
HSP90B1	1.41589	0.0940838
YARS	1.35378	0.0940991
MDH2	1.64929	0.0941595
PSMB6	1.48665	0.0944436
PSME1	1.03005	0.094476
HNRNPD	-0.942391	0.0948269
AP2M1	1.53705	0.0950686
RAB8B	1.46872	0.0951468
PSMD2	1.61089	0.0952765
CANX	1.22353	0.0955175
BIN2	1.21915	0.0958534
SLC3A2	1.34981	0.0960011
CAPNS1	0.826774	0.0961902
ARPC2	1.3787	0.0964833
IGKV6D-21	0.581355	0.0965448
PAICS	1.2635	0.0966223
C3orf85	0.582401	0.0967712
HBG1	0.649379	0.0968145
HNRNPK	0.798968	0.0969168
CAPZB	1.39064	0.0971043
TPM1	1.25989	0.0972161
ANTXR1	-0.878917	0.0974403
TUBA3E	1.236	0.0977025
PDIA6	2.08583	0.0978723
PDIA5	1.22427	0.0981036
CCT2	2.02732	0.0986135
CTSH	-0.254649	0.098864
HSD17B4	1.47971	0.0988999
EHD1	1.37179	0.0991226
RNH1	1.60179	0.0994263
TUBA1C	1.44565	0.0994472
TCP1	1.63041	0.100468
ITGA6	1.26545	0.100825
RAB5C	0.869308	0.100913
ATP5F1B	1.68178	0.101435
SUB1	-1.16182	0.101666
GPX1	1.56417	0.101673
PHB2	1.39501	0.10168
LECT2	-1.42614	0.101683
GPD2	1.62632	0.101714
VDAC2	1.94063	0.102147
KRAS	1.18123	0.102197
CSRP1	1.30667	0.102451
PDHB	1.23888	0.10272
ABI1	1.3685	0.102906
BLVRB	0.946853	0.103052
IGE_HUMAN	0.423232	0.103142
TJP2	1.43135	0.103307
S100A16	-0.691621	0.103513
CD99L2	1.55006	0.10365
NCCRP1	-0.595843	0.103676
WDR1	1.53357	0.104357
HSPB1	1.31832	0.104779
LMAN2	1.45181	0.104785
HSP90AA1	1.23914	0.104808
KIF2A	0.768696	0.105114
RTN4	1.61553	0.106427
VDAC3	1.82059	0.107172
CORO1B	1.15882	0.10768
GC	0.627284	0.107784
SPRR1A	-0.546318	0.108236
EIF2S2	1.65859	0.10828
RAC1	1.42034	0.108298
KLKB1	-0.615976	0.108703
FERMT2	1.88479	0.109034
EIF4G1	1.01136	0.109127
YWHAG	1.50408	0.10921
DOCK8	1.25451	0.109382
LIMS1	1.47955	0.109499
RPN1	1.4961	0.110079
PMM2	0.788216	0.110195
COL14A1	-1.0869	0.110423
TUBA8	1.28646	0.110748
RAB2A	1.18757	0.110751
MPIG6B	1.25825	0.110817
SAR1B	0.917064	0.110845
IGFBP3	-0.921161	0.111135
FAT1	1.21574	0.111445
SKP1	1.41554	0.111553
MLEC	1.36597	0.1118
RASA3	1.21828	0.111848
ADD2	1.18378	0.111993
NAGK	1.23444	0.112778
TMED9	1.03485	0.112784
CREG1	0.191425	0.113057
MYOC	-0.958241	0.113453
PSTPIP2	1.57952	0.113549
CALML5	1.09779	0.113643
ENDOD1	0.816923	0.113652
PGRMC1	1.08203	0.113946
PTPRJ	1.53507	0.114014
ATP5MG	1.19086	0.114077
PDLIM1	1.45055	0.114096
SFRP2	-1.09793	0.11434
EMC7	1.10653	0.114475
LCN1	1.02842	0.115053
IQGAP2	1.05154	0.11619
APOA5	-1.18294	0.116417
TAOK3	1.33261	0.117073
HSPA9	1.15716	0.117712
YOD1	0.459855	0.118263
B3GNT5	1.10164	0.118796
CAMP	0.367414	0.118828
TUBAL3	1.28129	0.119076
GNB2	1.4791	0.119201
SERPINC1	0.380132	0.119308
SPTA1	1.30048	0.120009
CD27	-1.02371	0.120092
PTBP1	1.31491	0.120814
RSU1	1.33839	0.120841
EIF2S1	1.03349	0.121352
SHBG	0.511907	0.122053
EZR	-1.09788	0.122436
GDF15	-0.5686	0.122971
DDX1	1.16463	0.123053
METTL7A	1.03851	0.123273
PDAP1	0.66586	0.123309
EIF3B	0.43457	0.123658
TBXAS1	1.04051	0.12395
SNAP23	1.18288	0.124938
TNIK	1.34137	0.125207
TGM1	-0.700276	0.125235
CAVIN2	1.47708	0.125358
SLC2A3	1.42564	0.125772
CAPZA1	1.52815	0.127288
KRT86	-1.14529	0.12739
HLA-A	0.329333	0.127435
ALYREF	-0.888481	0.128396
EFEMP1	1.3193	0.128704
ABCF1	0.733138	0.129329
MAOB	1.33948	0.129558
LCN2	-0.852854	0.131138
SLC4A1	1.35918	0.131281
MYL1	1.46712	0.131733
ITGAM	1.71867	0.132392
ARF4	0.874229	0.133563
DIAPH1	1.51205	0.133679
GYPC	1.65993	0.133844
WDR26	0.859902	0.134554
SAA4	-0.61497	0.136225
ADH1B	-0.797706	0.13624
PLEK	1.13224	0.13633
PGD	1.14862	0.136483
ITPR1	1.28623	0.137451
SYPL1	1.19917	0.138044
PCBP2	1.41806	0.138754
SYNGR2	1.41623	0.139737
ITIH3	-0.577777	0.14141
CD44	0.848261	0.141692
TUFM	0.557926	0.142397
CCT4	1.60484	0.142862
PLEKHF2	1.14478	0.14312
RAB21	1.52537	0.143831
IGHA2	-0.558173	0.144076
SNX2	1.06284	0.144917
TARS	0.683935	0.145162
CD109	1.69975	0.14547
TMOD1	0.895013	0.145554
MYH14	1.39812	0.145596
IPO7	1.25361	0.145626
ATP1A1	1.1815	0.145627
EIF5	1.38413	0.145689
CHRDL1	-0.381496	0.146603
GPNMB	-0.458663	0.146629
IGHV3-43D;IGHV3-9	0.35744	0.146789
CD36	1.55653	0.147307
DKK3	-1.55513	0.147354
RALA	0.981727	0.147962
GAPVD1	1.18976	0.148029
EIF4A1	1.57403	0.148719
OXSR1	1.21287	0.14885
SEPTIN6	1.34333	0.150273
CPNE3	0.503725	0.15163
APOE	-1.12058	0.152594
OLFM1	-0.747578	0.152675
PSMC3	1.12731	0.152849
STX7	1.64912	0.153336
CSNK1A1	0.869996	0.154177
IGD_HUMAN	-0.561514	0.154345
PPIB	1.12398	0.154363
CSE1L	1.26914	0.154841
GSDMA	0.290233	0.155018
APOC2	-0.963355	0.155469
PSMC2	1.14878	0.155829
CYCS	1.19465	0.156141
KRT28	-0.623284	0.156194
APRT	1.43694	0.157111
ARHGAP4	1.12368	0.158605
CFB	-0.745645	0.158905
A2M	0.359259	0.158973
RPL7A	0.526104	0.159425
IGKV2-28;IGKV2D-28	0.431468	0.159614
DDX3X	0.806731	0.160091
BDNF	-0.518754	0.160763
AP3B1	1.38574	0.161413
UGT2B4	0.622111	0.161485
RTRAF	1.09723	0.162067
RAB6B	1.62488	0.16208
SYNCRIP	0.874051	0.162576
PDCD10	1.38544	0.162756
PABPC1	0.509043	0.163233
MACF1	0.678382	0.163455
GRK6	1.18645	0.163592
CYB5R3	0.934745	0.163784
AMOTL2	0.880471	0.165532
LIMK1	0.603945	0.165892
GGCT	0.576768	0.166752
DCD	0.675282	0.166758
KRT23	-0.679821	0.167025
SNRPB;SNRPN	-1.03639	0.167254
FERMT3	1.31242	0.167797
RPS4X	1.30156	0.167951
FN1	-0.925381	0.168042
SARS	1.08487	0.16988
IGHV3-72	-0.220154	0.169942
AHNAK2	0.544618	0.170355
EIF1AY	0.515967	0.170711
SEPTIN9	1.24792	0.171177
CNBP	-0.210288	0.172195
UBE2O	1.24101	0.173337
VIM	1.41761	0.173604
NAA25	-0.26638	0.173721
FETUB	0.309294	0.173972
CDH5	1.04167	0.174119
CCL21	-1.02862	0.174668
LMNA	0.901967	0.174784
CPB2	-0.574385	0.175359
SEPTIN5	1.26382	0.175722
THBS1	-0.734677	0.175873
PTPN6	0.990979	0.177023
ARHGAP18	1.10691	0.178621
ANTXR2	-0.655286	0.178648
PLCB3	1.22192	0.179191
FLG	0.843141	0.180297
EPB42	0.984458	0.180361
RPS20	1.33587	0.180473
CCT6A	1.37713	0.180792
DLST	0.647011	0.181461
THBS4	0.827028	0.18183
CAMK1	0.891644	0.182181
ERP44	1.13282	0.182565
FGB	-1.50412	0.18358
DDOST	1.01643	0.184604
VARS	0.916168	0.186809
MASP2	0.487209	0.187049
FGG	-1.37383	0.187821
C1S	0.227989	0.188085
VDAC1	1.46785	0.189616
KRT78	-0.428337	0.189921
DARS	1.28185	0.191144
LACRT	0.897051	0.191211
DDX17	0.331427	0.191846
MNDA	-0.986324	0.193897
MESD	0.893964	0.195615
CHST13	1.45102	0.19667
SERPINB5	-0.400635	0.196883
MDK	-0.437925	0.197116
SDR9C7	-0.32116	0.198934
CCN2	-0.580816	0.19904
CCT8	1.21755	0.200289
NOMO2	0.842771	0.200941
IGLV4-69	1.56627	0.201579
LIPG	-0.736302	0.202428
CLINT1	0.908951	0.202491
EIF3F	0.601327	0.203474
SERPINF2	-0.166566	0.204963
MARCKS	-0.402533	0.206768
SBF2	0.479064	0.207171
MIF	1.47491	0.207195
FBLN7	-1.02372	0.20761
SERPINE2	-0.598125	0.208093
LPA	-0.281412	0.208808
CD8A	-0.712004	0.209943
ITIH1	-0.69434	0.210165
PROS1	-0.950662	0.210465
CTSC	1.10735	0.210732
PFKP	1.25686	0.212871
IGFBP6	-0.688685	0.213456
SLC2A1	0.864531	0.213981
LRRC47	0.91471	0.214717
TALDO1	0.780768	0.214835
EIF3A	0.593434	0.214884
GRN	0.157624	0.215274
IGHV3-30;IGHV3-30-5	0.233213	0.216439
IGHV3-15	-0.418993	0.216568
HSP90AB1	0.953572	0.21666
HPX	0.308774	0.221058
BIN1	-0.777624	0.224272
ASPRV1	-1.00458	0.225276
IGKV1-33;IGKV1D-33	-0.436514	0.225531
VPS13A	1.44892	0.226149
HAL	0.216771	0.227204
OTOG	0.819138	0.227699
KPRP	-0.294324	0.227778
ALDH1A1	0.918048	0.227977
VAPA	1.06752	0.228373
MMRN2	1.45693	0.228697
MMRN1	-0.620589	0.230057
CEMIP	-0.680415	0.23016
RETN	-1.09511	0.232857
CTSB	1.26164	0.233467
DIPK2A	-0.903202	0.234977
COL12A1	-0.566116	0.235511
PACSIN2	1.14436	0.238403
RHCE	1.01703	0.242545
ASPH	1.20673	0.243356
LYN	0.95383	0.243621
ATP6AP2	1.02605	0.245173
FABP5	-0.639961	0.245864
KRT17	-0.807401	0.247196
ELN	-0.937519	0.247297
IGKV3-15	0.285689	0.24793
FGA	-1.22509	0.249631
CRIP1	0.111512	0.24967
CNDP1	0.162319	0.249983
PXDNL	0.734477	0.250055
RPS13	0.839484	0.251441
FKBP3	0.969956	0.252224
ATP11C	-0.764619	0.253513
SEMA3B	-0.142271	0.255426
IGHM	-0.369506	0.255768
CFHR4	-0.476344	0.256659
CRISPLD2	-0.759595	0.258721
PSMD8	0.954251	0.259833
IARS	0.534325	0.262143
LOR	0.263698	0.263439
CAND1	0.694458	0.264447
SHC1	1.0468	0.264814
SRSF1	0.574578	0.265211
SERPINB3	-1.02587	0.265287
NPEPPS	1.08357	0.266109
GTPBP1	0.822175	0.267036
ITIH2	-0.699094	0.267713
BZW1	1.02862	0.26824
AHCY	1.15328	0.268937
ICAM2	1.20713	0.269023
TNXB	0.552431	0.274538
SSB	0.154516	0.275783
C8A	-0.394481	0.277061
EPRS	-0.365077	0.277162
IGA2_HUMAN	0.158295	0.277916
SPP2	-0.788864	0.283286
ITGB2	0.554461	0.28605
P4HB	1.06898	0.286058
PTGDS	-0.437168	0.286798
VCAM1	-0.945983	0.28717
SERPINB12	-0.637479	0.289993
IGHV3-43	0.604089	0.290122
PDIA4	0.93469	0.292752
PSMB1	0.782008	0.295588
GGT5	-0.661366	0.298065
SERPINB2	-0.415941	0.298705
IGHV2-26	-0.616247	0.301326
CRISPLD1	-0.387018	0.301613
CP	-0.375175	0.302165
ITM2B	1.1226	0.30368
SERPINA6	0.273815	0.30976
GNG2	-1.24819	0.310147
APCS	-0.536184	0.311548
GARS	0.454329	0.314404
NPNT	-0.76909	0.315365
NOTUM	-0.77429	0.318878
GFAP	0.368464	0.321183
GSR	0.987893	0.321651
IGFBP5	-0.487033	0.322083
CLEC3B	-0.588106	0.323454
F11	-0.236559	0.323807
PRSS2	0.803855	0.323853
RARS	0.619597	0.325798
RDX	0.570634	0.326495
ICAM3	0.490862	0.326742
RBM3	0.909962	0.32827
TOR1A	1.18967	0.328982
SUCLG1	0.947596	0.331602
CFH	-0.506639	0.332669
LSM4	-0.252326	0.334325
VIT	-0.649313	0.336201
MYH10	1.08677	0.336696
ALOX12B	-0.218066	0.337895
GPX3	-0.401644	0.341328
C3	-0.238268	0.344007
XIRP2	-0.609947	0.344324
BZW2	0.611533	0.346592
RPSA	0.717844	0.347984
GEMIN2	0.867711	0.351999
HMGB2	0.398854	0.352632
MASP1	0.539431	0.355023
PIGR	-0.688943	0.356033
IQSEC1	0.702136	0.357172
COL16A1	-0.378017	0.358137
RPS14	0.993558	0.35999
AHNAK	-0.889077	0.360208
IGKV1D-8	-0.290401	0.360474
EIF3C	0.572654	0.364146
CIRBP	0.471892	0.366411
BTD	0.311201	0.369897
BCHE	0.291088	0.37105
ADCY3	0.957355	0.371182
C1R	-0.384543	0.371978
IQGAP1	0.593128	0.372192
PLXDC2	0.890696	0.372353
ITIH4	-0.272536	0.373142
IGLV3-9	-0.168816	0.374693
RPS3	0.91109	0.375289
IGKV1D-16	0.791554	0.375424
PRNP	0.34248	0.376187
EIF5A	0.893886	0.378192
IGKV4-1	0.166886	0.379795
NDNF	-0.782487	0.38085
GALNT2	0.51007	0.381498
GLRX	1.14717	0.382981
RPS24	0.91832	0.383414
LCP1	0.551459	0.388899
GM2A	-0.396753	0.389596
MGP	-0.318557	0.390606
NID1	0.689826	0.390628
HNRNPAB	0.146455	0.390641
IMPAD1	0.267911	0.391436
ATPAF1	0.721904	0.391439
CLU	-0.408172	0.394493
ST13	0.843812	0.395011
MMP19	-0.55027	0.39975
RO60	0.798038	0.400571
XP32	-0.0932545	0.401263
TKT	0.657733	0.408009
IGLV2-8	0.441683	0.409909
RPS2	0.799122	0.412021
SPRR1B	-0.390254	0.412066
S100A14	-0.313327	0.41543
IGHV1-18	-0.163791	0.417528
EEF1A1;EEF1A1P5	0.721248	0.41797
RPS8	0.883943	0.418035
CHAD	-0.297398	0.418453
KRT80	-0.274328	0.419248
SERPINA12	-0.39821	0.419538
LY6G6C	0.702059	0.421017
IGKV3-20	0.213717	0.421464
CPM	-0.507497	0.426064
IGKV1-8	-0.157936	0.426247
CAPN1	0.143228	0.437692
CNST	0.531278	0.439482
MYH7	0.297627	0.44188
APEX1	0.685094	0.44332
RPLP0	0.806832	0.444936
F13B	0.247289	0.446173
FLG2	0.188921	0.448258
PLXDC1	-0.44996	0.448819
IGKV3D-15	-0.242324	0.45144
KRT71	-0.20908	0.455799
COL5A3	0.814852	0.456303
MANF	0.460332	0.456845
BPIFA1	-0.466015	0.457544
MAL2	0.400336	0.458099
A1BG	-0.098278	0.45958
IGHV3-23	-0.151908	0.461645
IGHV4-34	0.12823	0.46264
RTCB	0.485506	0.46518
IGKV1-5	0.22284	0.466261
DEFA1;DEFA3	0.115167	0.468973
STK10	0.511838	0.471136
PRTN3	0.553932	0.476754
ABI3BP	-0.538076	0.47739
IGKV1-27	0.150319	0.477551
KRT9	-0.337649	0.477929
MAN1A1	0.419967	0.477996
IGHV6-1	-0.12505	0.478853
KRTDAP	-0.275036	0.479115
RPS19	0.578132	0.483417
IGKV1-12;IGKV1D-12	0.446677	0.488116
DNAJB9	-0.810844	0.488958
KRT77	-0.247421	0.489518
KRT31	-0.792126	0.491086
PSAPL1	-0.658061	0.49487
F5	-0.274886	0.499836
CD248	-0.254523	0.501172
SPRR2E	-0.312142	0.504743
OLFML1	-0.453021	0.507503
AGER	-0.402854	0.507886
IGKV2-24	-0.21481	0.508555
IGF2R	-0.0996799	0.508838
EIF6	0.742399	0.512195
IGHV5-51	0.123278	0.513722
ASPN	-0.555716	0.518187
COL6A1	-0.544067	0.519993
A2ML1	-0.353979	0.521019
RNASE7	-0.346061	0.523057
SPRR2G	-0.191202	0.525215
APP	0.386517	0.525697
CCN3	-0.760724	0.528292
ZG16B	0.413431	0.530803
JCHAIN	-0.282026	0.531724
APOA2	-0.169316	0.53194
UBAC1	0.160911	0.534403
PSMA3	0.565547	0.536731
S100A11	-0.354063	0.538666
OIT3	0.266265	0.539042
AGL	-0.278064	0.550394
TGM3	-0.337145	0.551143
CAPN2	-0.0571558	0.551585
CTSS	-0.154208	0.551742
ARG1	-0.252294	0.555612
DOCK2	0.436267	0.556313
RPS10	0.499197	0.558154
IDE	0.23604	0.561123
IGLV1-40	0.473164	0.561177
IGKV6-21	0.287552	0.563721
IGHA1	-0.102501	0.564298
ALOXE3	-0.147218	0.56432
SNRPD3	-0.380464	0.565811
IGHV1-3	-0.0845897	0.566986
WARS	0.316033	0.572644
KNG1	-0.119235	0.573823
DNAJA4	-0.427518	0.574166
RPS9	0.548976	0.574869
DHH	0.347842	0.576242
APOC3	-0.448539	0.576262
PRXL2A	-0.455243	0.576356
NAA15	-0.229237	0.581625
MUCL1	0.103378	0.583479
PIN4	0.352324	0.586496
C8G	-0.139173	0.593788
SERPINA1	0.180403	0.593815
ORM1	0.113221	0.593867
RPS25	0.584185	0.59705
IGKV3D-20	0.117783	0.599256
LTF	-0.591814	0.602496
RPL22	0.294341	0.602932
LSM3	-0.189423	0.60323
IGHG2	0.101084	0.604412
RPL29	0.243461	0.605421
CTHRC1	-0.409587	0.608166
SOST	0.223813	0.608295
THY1	-0.529369	0.610701
DOCK7	0.126487	0.617693
IGHV1-8	-0.0763284	0.619072
DSC1	0.264835	0.621484
IGKV1-6	0.15431	0.629997
C1RL	0.147725	0.633151
AOC3	0.63492	0.63437
C7	-0.170507	0.635984
COLEC11	-0.115432	0.63865
RELN	0.127595	0.641172
HIST1H1E	-0.451909	0.642985
APOH	-0.309759	0.643059
RPS3A	0.223494	0.646101
CHID1	-0.205922	0.646922
CTSG	-0.379995	0.646948
IGLC2	-0.0754785	0.647625
STK24	-0.359062	0.648036
IGLV3-21	-0.0406418	0.64845
ANXA2	-0.279481	0.652923
KRT6C	-0.27734	0.65343
IGLV3-19	-0.0896365	0.654483
VAT1	0.255999	0.656216
S100A7	-0.400854	0.656443
RPS7	0.303389	0.657133
CTSL	-0.372125	0.657256
DNAJA1	0.392663	0.658363
NPM1	-0.145515	0.659787
IGKC	-0.0655076	0.660436
DSG1	0.204866	0.662997
KRT6A	-0.26132	0.664649
GBA	-0.146758	0.665521
FCGR3A	-0.0968669	0.66885
C2	-0.138687	0.673272
SERPINA7	0.0794321	0.678673
IGLL1	-0.0572795	0.68222
CPA4	0.137201	0.682274
GCC2	-0.0698363	0.684333
IGLL5	0.0982828	0.684695
IGHV3-64D	-0.102053	0.689054
PRPS1	0.290668	0.693855
C5	-0.139416	0.694842
HIST1H1B	-0.172278	0.698312
LPL	0.245645	0.700365
EEF2	0.0923702	0.700627
KRT3	-0.122989	0.701723
PHGDH	0.308131	0.706343
DSP	0.245179	0.707741
IGKV3-11	-0.117646	0.708539
EMILIN1	0.208966	0.710203
IVD	-0.0585565	0.713888
HPSE	-0.154878	0.716269
RNASE3	-0.250045	0.71733
KRT1	-0.144588	0.718064
CST3	0.0995549	0.718192
LGALS7	-0.34626	0.72134
KRT33B	0.347372	0.722783
IGLV2-18	0.0846216	0.725736
PLIN1	-0.167084	0.729481
LTBP1	-0.171584	0.729889
IGHV3-49	-0.106374	0.730975
MMP3	-0.175539	0.732407
NRROS	0.264937	0.736256
SNRPD2	-0.20653	0.737086
SERPINB7	0.143259	0.738973
AZU1	-0.232144	0.740646
SAE1	-0.0515396	0.741137
PCDH12	0.152958	0.743704
RPL4	0.207946	0.744375
RPL6	-0.205616	0.745252
SRSF7	0.264657	0.750451
DNAJC3	0.132661	0.75154
IGLV3-27	-0.118521	0.753115
RPS16	0.280228	0.753439
CNP	0.278571	0.754331
CCL5	-0.115451	0.759385
BPI	-0.343955	0.764517
KLK7	-0.106602	0.766901
HMOX1	-0.1662	0.769926
SVEP1	0.159613	0.77179
SERPINA4	0.0530205	0.772647
FRZB	-0.0979565	0.775187
IL36G	0.270941	0.777306
CETP	-0.142636	0.781219
PKP1	0.192143	0.783713
EEF1B2	0.145908	0.786322
GPC1	-0.173938	0.786415
ST3GAL6	0.0274321	0.796865
CTSV	-0.273334	0.80094
RBP4	0.178117	0.806503
COL6A3	-0.121816	0.809989
BTF3L4	0.140139	0.812246
KRT2	-0.0891952	0.812289
KRT5	-0.110785	0.812446
KRT16	0.148216	0.817517
BTF3	0.0690114	0.818408
SERPIND1	0.0722097	0.82037
COL6A2	0.307132	0.822696
RAN	0.0809176	0.825155
SERPINA3	-0.0654618	0.825707
HHIP	0.134687	0.835087
CASP14	0.0984811	0.839809
IGHV2-5	-0.0210267	0.840783
NARS	0.130141	0.840876
HP	-0.0803732	0.842993
COG4	-0.0294648	0.850029
CRIP2	0.148635	0.850195
PERP	-0.0741576	0.850683
FBLN1	0.0627923	0.851942
MARCKSL1	-0.0222773	0.852796
C4A	-0.0429233	0.853222
ANGPTL8	-0.117911	0.853227
NAA20	-0.023313	0.858487
APOBR	-0.124797	0.858639
CFI	-0.0574226	0.859351
NPL	0.0415158	0.859531
GLTPD2	-0.175162	0.862569
SPINK5	-0.0853431	0.862616
RAPGEF1	0.168202	0.867091
IGLV5-45	0.0592811	0.869376
NDUFS1	-0.029676	0.869698
IFI27	-0.0587721	0.878985
IGK_HUMAN	0.052214	0.884385
KRT14	0.0701315	0.887415
PADI4	-0.119374	0.889269
HNRNPA3	-0.0385061	0.891549
PDGFC	0.100515	0.893056
CDSN	0.047165	0.896711
MAN2A1	0.0628107	0.896978
PCSK6	-0.0611699	0.90367
KRT15	-0.0188518	0.904164
TFRC	-0.109592	0.905788
IGG1_HUMAN	0.015684	0.906686
PTPRS	-0.0650684	0.909712
F2	0.0235507	0.91276
IGKV2-29	-0.0222329	0.915001
PBXIP1	-0.0730442	0.917171
FCN2	0.0186629	0.91951
IGHG1	0.0205615	0.920653
HNRNPA2B1	-0.102102	0.921339
PIP	-0.0314731	0.928343
RPL7	0.0638739	0.93063
KRT6B	0.0250962	0.933689
RPL12	-0.0348971	0.935671
LRG1	-0.0239989	0.935929
FCGBP	0.0271894	0.939998
KRT13	0.0146821	0.943137
FAP	-0.0435716	0.94413
F8	-0.0500631	0.94647
IGHG4	-0.0101756	0.947594
ANGPTL6	-0.0227919	0.949135
SCRN3	0.109312	0.949746
IGHV3-7	-0.026083	0.950606
POF1B	0.0245944	0.956328
FBN1	0.0403721	0.959882
OAF	0.0207752	0.967855
TRPV2	0.0532366	0.969458
SERPINE1	-0.0242182	0.970155
INHBB	-0.0375447	0.970239
DNAJB11	-0.00740221	0.989407
KRT10	0.00385334	0.991017
IGLV1-47	-0.0027403	0.992442
JUP	0.00416201	0.994192
ANXA1	0.00170116	0.997957
DSC3	0.00160509	0.99817
TGFB1	-0.000716895	0.99845

## Sheet: Table S4b
#Term	Database	ID	Input number	Background number	P-Value	Corrected P-Value	Input	Hyperlink
extracellular exosome	Gene Ontology	GO:0070062	126	2085	6.52974e-91	1.4274e-87	MFGE8|LYPLA1|GANAB|IGHG3|TPI1|PRDX1|TXNDC5|LBP|PEBP4|HYOU1|PARK7|LYZ|APEH|TAGLN2|RNASE1|RAB5A|IDH1|HLA-DRB1|CXCL12|DNAJA2|ORM2|EEF1G|H2AFX|H2AFY|PKM|DDAH2|ERAP1|QSOX1|PCMT1|GPLD1|ANXA5|APOD|APOB|HRNR|CCT7|CEACAM5|TTN|C4B|PCOLCE|PROCR|IGFBP2|IGFBP7|UBA1|F12|FTL|GSTO1|TOLLIP|AZGP1|CD14|VWF|MINPP1|SERPINA10|ALAD|GDI2|SERPING1|RAC2|HTRA1|ARF6|PSMA2|C9|PSMA1|PSMA6|S100A8|PSMA4|S100A9|HNRNPC|GGH|UGGT1|…	http://amigo.geneontology.org/amigo/term/GO:0070062
extracellular region	Gene Ontology	GO:0005576	118	1843	7.55019e-87	8.25236e-84	PCSK9|MFGE8|IGHG3|APOC4|APOC1|TXNDC5|SFTPB|HYOU1|LYZ|PLA2G7|INHBC|APEH|TAGLN2|RNASE4|IDH1|CXCL10|CXCL12|ORM2|C1QC|IGLV3-25|C1QA|ANGPTL3|HGFAC|PKM|FCN3|CRP|ALB|QSOX1|IGKV1-16|C1QB|GPLD1|HABP2|APOD|APOB|HRNR|C4BPA|C4BPB|APOM|ERFE|CEACAM5|TTN|C4B|PCOLCE|PLTP|PROCR|IGF2|PLA1A|IGFBP2|IGFBP7|IGFBP4|F12|F10|FTL|C6orf120|ANG|TOLLIP|AZGP1|CD14|VWF|PROC|ALAD|SCGB3A2|ERAP1|GDI2|SERPING1|SRGN|HTRA1|PPBP|PSMA…	http://amigo.geneontology.org/amigo/term/GO:0005576
extracellular space	Gene Ontology	GO:0005615	111	1572	3.11491e-85	2.26973e-82	PCSK9|MFGE8|IGHG3|TPI1|IGKV2-40|SFTPB|LYZ|INHBC|FGFBP2|H2BFS|RNASE4|HLA-DRB1|CXCL10|CXCL14|SFRP4|ORM2|C1QC|IGLV3-25|TFPI2|IHH|PLTP|HGFAC|FCN3|CRP|ALB|QSOX1|IGKV1-16|GPLD1|HABP2|APOF|APOD|APOB|C4BPA|C4BPB|ERFE|C4B|PCOLCE|ANGPTL3|PROCR|IGF2|PLA1A|IGFBP2|IGFBP7|IGFBP4|F12|F10|ANG|AZGP1|CD14|PROC|SERPINA10|SERPINA11|SCGB3A2|ERAP1|ADAMTS13|SERPING1|SRGN|HTRA1|IGLV3-10|PPBP|C9|S100A9|S100A8|TFPI|GGH|IN…	http://amigo.geneontology.org/amigo/term/GO:0005615
protein binding	Gene Ontology	GO:0005515	173	11779	1.55038e-39	8.4728e-37	PCSK9|SFTPB|LYPLA1|GANAB|MST1|TPI1|APOC1|AGT|TXNDC5|LBP|PEBP4|HYOU1|PARK7|FGFBP2|APEH|TAGLN2|RNASE1|RAB5A|RNASE4|COG3|HLA-DRB1|COQ8A|CXCL10|CXCL12|CXCL14|DNAJA2|INPP5D|SFRP4|VPS4A|EEF1G|H2AFX|APOC4|C1QA|SRPX|IHH|PRKCSH|HGFAC|PKM|DDAH2|HIRIP3|FCN3|CRP|ALB|ITGA2|RPS27A|PCMT1|H2AFY|PRG4|RAC2|APOD|APOB|ADAMTSL4|C4BPA|C4BPB|CCT7|HTRA1|CEACAM5|TTN|PCOLCE|PROCR|IGF2|IGFBP2|COCH|IGFBP7|IGFBP4|UBA1|GDI2|F…	http://amigo.geneontology.org/amigo/term/GO:0005515
collagen-containing extracellular matrix	Gene Ontology	GO:0062023	41	370	5.59587e-37	2.44651e-34	MFGE8|C1QC|ECM1|SERPING1|AHSG|HTRA1|LAMA5|SERPINA5|ADAMTSL4|AMBP|S100A9|INHBE|PCOLCE|COCH|FCN3|ANXA5|S100A8|ANXA7|COL18A1|PLAT|SERPINF1|IGFBP7|F12|CXCL12|SLPI|VTN|SFRP1|HRNR|ORM2|F7|AZGP1|F9|RARRES2|C1QB|C1QA|SRPX|PLG|ANGPTL3|TGFBI|VWF|PKM	http://amigo.geneontology.org/amigo/term/GO:0062023
endoplasmic reticulum lumen	Gene Ontology	GO:0005788	27	296	1.59772e-22	4.98945e-20	ERAP1|PCSK9|MFGE8|QSOX1|GANAB|ADAMTS13|PRKCSH|AHSG|SERPINA10|TXNDC5|APOB|ADAMTSL4|HYOU1|APOL1|UGGT1|PDGFA|COL18A1|CES1|IGFBP7|IGFBP4|F10|ARSG|F7|F9|ALB|MINPP1|PROC	http://amigo.geneontology.org/amigo/term/GO:0005788
blood microparticle	Gene Ontology	GO:0072562	21	141	9.14764e-22	2.49959e-19	YWHAZ|FCN3|C1QB|CFHR1|ORM2|IGHG3|HPR|ALB|IGLV3-25|VTN|PLG|C9|SERPING1|APOL1|C4B|C4BPA|AMBP|C1QC|PON1|CD5L|AHSG	http://amigo.geneontology.org/amigo/term/GO:0072562
neutrophil degranulation	Gene Ontology	GO:0043312	31	482	1.58504e-21	3.84989e-19	ALAD|CD59|CAT|AHSG|TXNDC5|ASAH1|HRNR|LYZ|PSMA2|PPBP|PFKL|S100A9|S100A8|APEH|GGH|PKM|SLPI|QSOX1|IDH1|LAMP2|DYNC1H1|GDI2|FTL|C6orf120|SELL|ORM2|TOLLIP|PNP|CD14|CPN1|ILF2	http://amigo.geneontology.org/amigo/term/GO:0043312
platelet degranulation	Gene Ontology	GO:0002576	20	124	2.11659e-21	4.62687e-19	IGF2|PDGFA|SELENOP|ANXA5|ORM2|AHSG|RARRES2|QSOX1|ALB|ECM1|PLG|PPBP|SERPING1|TTN|SRGN|TAGLN2|SELP|VWF|OLA1|LAMP2	http://amigo.geneontology.org/amigo/term/GO:0002576
blood coagulation	Gene Ontology	GO:0007596	20	173	8.17706e-19	1.625e-16	SERPINA10|RAB5A|SERPINA5|F7|F9|ITGA2|CD59|TFPI2|DOCK11|PLG|VWF|HGFAC|TFPI|F12|ANXA5|F10|PLAT|PROC|C4BPB|PROCR	http://amigo.geneontology.org/amigo/term/GO:0007596
regulation of complement activation	Gene Ontology	GO:0030449	17	113	6.50433e-18	1.18487e-15	CFHR2|C1QC|CFHR1|CFHR5|C4BPA|C4BPB|CD59|IGKV1-16|IGLV3-25|C1QA|VTN|C9|SERPING1|C4B|IGHG3|CD5L|C1QB	http://amigo.geneontology.org/amigo/term/GO:0030449
cellular protein metabolic process	Gene Ontology	GO:0044267	20	198	9.20998e-18	1.45425e-15	IGF2|IGFBP2|SERPINA10|RPS27A|APOB|IGFALS|MFGE8|SFTPB|QSOX1|ALB|LYZ|PCSK9|PLG|PRKCSH|IGFBP7|IGFBP4|TGFBI|PROC|APOL1|AHSG	http://amigo.geneontology.org/amigo/term/GO:0044267
cytosol	Gene Ontology	GO:0005829	84	5095	9.31362e-18	1.45425e-15	ACP5|ERAP1|ALAD|YWHAE|PARK7|LYPLA1|UBA1|PCMT1|PRDX2|PRDX1|CAT|CCT7|TPI1|CORO1A|AKAP13|RAB5A|AGT|RAC2|DOCK11|SPTBN1|YWHAB|YWHAZ|LBP|APOB|S100A9|HARS|BID|MST1|HTRA1|PSMA2|COG3|PFKL|PSMA6|TTN|PSMA4|APEH|PSMC1|TAGLN2|HNRNPC|GGH|BLMH|H2BFS|PSMA1|PLS3|RPS27A|ANXA5|HGFAC|ANXA7|RAB1A|GNB4|IDH1|SFRP1|GNB1|DMTN|CES1|ENO1|OLA1|ARF6|CFL1|DYNC1H1|GDI2|AIMP1|CIDEB|FTL|S100A8|DNAJA2|RCC2|GSTO1|INPP5D|TOLLIP|ADH…	http://amigo.geneontology.org/amigo/term/GO:0005829
high-density lipoprotein particle	Gene Ontology	GO:0034364	10	22	3.70487e-15	5.39923e-13	APOF|APOB|LCAT|APOM|PON1|PLA2G7|APOC4|PLTP|APOC1|APOL1	http://amigo.geneontology.org/amigo/term/GO:0034364
post-translational protein modification	Gene Ontology	GO:0043687	21	342	1.51492e-14	2.06976e-12	PCSK9|SERPINA10|APOB|RAB5A|PSMA4|MFGE8|RAB1A|PSMA1|QSOX1|ALB|PSMA2|PRKCSH|PSMA6|IGFBP7|IGFBP4|PSMC1|PSMB4|PROC|PSMB2|APOL1|AHSG	http://amigo.geneontology.org/amigo/term/GO:0043687
platelet alpha granule lumen	Gene Ontology	GO:0031093	12	66	6.81218e-14	8.75966e-12	IGF2|PDGFA|ORM2|QSOX1|ALB|PLG|PPBP|SERPING1|AHSG|SRGN|VWF|OLA1	http://amigo.geneontology.org/amigo/term/GO:0031093
membrane	Gene Ontology	GO:0016020	46	2075	7.6006e-14	9.2305e-12	ERAP1|MFGE8|CD59|GANAB|CAT|CORO1A|AKAP13|SRPX|LBP|HLA-DRB1|SERPINA5|HYOU1|BID|ARF6|PFKL|MADCAM1|YWHAB|PSMC1|HNRNPC|YWHAE|ITGB1|UGT2B7|APMAP|RPS27A|ANXA5|ANXA7|HNRNPA1|GNB1|ENO1|OLA1|LAMP2|CFL1|DYNC1H1|GDI2|AIMP1|FTL|DNAJA2|RCC2|MGAT1|EEF1G|RBMX|HSPE1|CPN1|PSMB2|ILF3|ILF2	http://amigo.geneontology.org/amigo/term/GO:0016020
calcium ion binding	Gene Ontology	GO:0005509	26	693	6.06427e-13	6.65931e-11	CRP|MYL4|PRKCSH|HABP2|SMOC1|PROC|HRNR|PLA2G12B|S100A9|TTN|S100A8|PLS3|ANXA5|ANXA7|PLA2G2A|F12|F10|SELL|F7|F9|PON1|ADAMTS13|NOTCH3|IHH|CPN1|SELP	http://amigo.geneontology.org/amigo/term/GO:0005509
identical protein binding	Gene Ontology	GO:0042802	37	1456	6.09269e-13	6.65931e-11	CRP|ALAD|DCXR|PRDX1|CAT|CCT7|RBMX|AGT|HARS|HTRA1|YWHAZ|PARK7|MST1|LYZ|PFKL|CEACAM5|TTN|APEH|HNRNPC|PKM|CFHR2|CFHR1|CFHR5|IDH1|VTN|YWHAB|VWF|CIDEB|FTL|SFRP1|PNP|ALB|NOTCH3|BLMH|TGFBI|CPN1|YWHAE	http://amigo.geneontology.org/amigo/term/GO:0042802
inflammatory response	Gene Ontology	GO:0006954	20	381	1.02086e-12	1.06267e-10	CRP|CCL14|CCL16|TOLLIP|CCL18|PARK7|RARRES2|CD14|LYZ|AIMP1|PLA2G2A|PPBP|S100A9|ECM1|IGFBP4|CXCL10|SELP|S100A8|CD5L|C4B	http://amigo.geneontology.org/amigo/term/GO:0006954
cell surface	Gene Ontology	GO:0009986	24	598	1.26542e-12	1.25737e-10	PCSK9|ITGA2|CD59|AIMP1|ADAMTS13|SRPX|AMBP|CEACAM5|TFPI|PROCR|ITGB1|PDGFA|APMAP|HLA-DRB1|PLAT|ENO1|SFRP1|SFRP4|NOTCH3|PLG|ADGRG6|CD14|ANGPTL3|CD5L	http://amigo.geneontology.org/amigo/term/GO:0009986
complement activation, classical pathway	Gene Ontology	GO:0006958	14	156	3.65248e-12	3.47144e-10	C1QC|CRP|C4BPA|C4BPB|IGKV1-16|IGLV3-25|C1QA|IGHG3|C9|SERPING1|C4B|IGHV4-28|IGHV1-45|C1QB	http://amigo.geneontology.org/amigo/term/GO:0006958
cholesterol metabolic process	Gene Ontology	GO:0008203	11	75	6.22615e-12	5.53145e-10	APOF|PCSK9|APOB|PON1|LCAT|CAT|CES1|ANGPTL3|APOC1|CPN2|APOL1	http://amigo.geneontology.org/amigo/term/GO:0008203
heparin binding	Gene Ontology	GO:0008201	14	163	6.32599e-12	5.53145e-10	SELL|SERPINA10|ANG|APOB|RNASE4|ECM2|VTN|SFRP1|ANGPTL3|PCOLCE|CXCL10|PCOLCE2|SELP|SERPINA5	http://amigo.geneontology.org/amigo/term/GO:0008201
serine-type endopeptidase activity	Gene Ontology	GO:0004252	14	169	9.93994e-12	8.3572e-10	PCSK9|HABP2|F7|HPR|PLAT|PLG|F12|HGFAC|F9|APEH|F10|PROC|HTRA1|CD5L	http://amigo.geneontology.org/amigo/term/GO:0004252
integrin binding	Gene Ontology	GO:0005178	13	142	1.73339e-11	1.4034e-09	ITGB1|IGF2|MFGE8|ANXA7|ITGA2|ECM2|VTN|ADAMTS13|ANGPTL3|TGFBI|VWF|CXCL12|LAMA5	http://amigo.geneontology.org/amigo/term/GO:0005178
plasma membrane	Gene Ontology	GO:0005886	67	4619	2.16367e-11	1.65285e-09	ERAP1|PCSK9|LYPLA1|ITGA2|CD59|IGKV1-16|CAT|ARF6|CORO1A|RAC2|HTRA1|IGKV2-40|LBP|APOB|PCYOX1|C4BPA|C4BPB|AMBP|CD14|DCXR|C9|CEACAM5|S100A8|C4B|TFPI|S100A9|PROCR|ITGB1|PLS3|RPS27A|RAB5A|ANXA7|IGLV3-10|COG3|HLA-DRB1|GNB1|DMTN|PLA2G2A|ENO1|PARK7|LAMP2|GDE1|F12|MADCAM1|F10|RUNDC3A|SELL|RCC2|SFRP1|INPP5D|F7|CD99|AZGP1|F9|ADH4|IGLV3-25|NOTCH3|PLG|ADGRG6|IHH|TGFBI|CPN1|YWHAE|SELP|BASP1|CD5L|VPS4A	http://amigo.geneontology.org/amigo/term/GO:0005886
cadherin binding	Gene Ontology	GO:0045296	17	305	2.2143e-11	1.65285e-09	YWHAZ|ITGB1|RAB1A|EEF1G|IDH1|PCMT1|PRDX1|NOTCH3|ENO1|OLA1|YWHAB|LASP1|TAGLN2|YWHAE|PARK7|SPTBN1|PKM	http://amigo.geneontology.org/amigo/term/GO:0045296
cytoplasm	Gene Ontology	GO:0005737	67	4624	2.26833e-11	1.65285e-09	ERAP1|PCSK9|YWHAE|LYPLA1|RPS27A|PCMT1|PRDX2|PRDX1|CAT|LASP1|GPLD1|RAB5A|RAC2|SPTBN1|YWHAZ|LBP|APOD|CCT7|HRNR|HARS|PARK7|MST1|PSMA2|PLA2G7|PSMA1|PSMA6|PSMA4|YWHAB|S100A9|PKM|BLMH|ITGB1|PLS3|ANXA5|ANXA7|GNB4|IDH1|HNRNPA1|GNB1|PLAT|CES1|ENO1|OLA1|ARF6|CFL1|UBA1|GDI2|APOB|CXCL12|FTL|GSTO1|SFRP4|TOLLIP|CD99|PNP|ALB|DBT|ADGRG6|BASP1|CORO1A|CD5L|EEF1G|CPN1|PSMB4|PSMB2|ILF3|VPS4A	http://amigo.geneontology.org/amigo/term/GO:0005737
proteolysis	Gene Ontology	GO:0006508	19	434	7.50865e-11	5.29481e-09	ERAP1|SFRP1|HABP2|ADAMTSL4|F10|F9|PARK7|PCOLCE|PLAT|PLG|F12|ADAMTS13|HTRA1|BLMH|HGFAC|APEH|CPN1|PROC|GGH	http://amigo.geneontology.org/amigo/term/GO:0006508
negative regulation of canonical Wnt signaling pathway	Gene Ontology	GO:0090090	13	176	2.08885e-10	1.38371e-08	IGFBP2|SFRP1|CCL14|IGFBP4|SFRP4|MST1|PSMA2|PSMA1|PSMA6|PSMA4|PSMC1|PSMB4|PSMB2	http://amigo.geneontology.org/amigo/term/GO:0090090
cell adhesion	Gene Ontology	GO:0007155	19	478	3.56164e-10	2.28993e-08	ITGB1|SELL|VTN|MFGE8|LBP|AZGP1|ITGA2|AMBP|ARF6|IGFALS|SRPX|COL18A1|IGFBP7|HABP2|MADCAM1|TGFBI|VWF|CXCL12|SELP	http://amigo.geneontology.org/amigo/term/GO:0007155
secretory granule lumen	Gene Ontology	GO:0034774	11	114	3.82392e-10	2.38831e-08	ALAD|AHSG|PNP|IDH1|CAT|PSMA2|PFKL|S100A9|S100A8|GDI2|PKM	http://amigo.geneontology.org/amigo/term/GO:0034774
negative regulation of endopeptidase activity	Gene Ontology	GO:0010951	12	149	4.16491e-10	2.52902e-08	SLPI|SERPINA10|SERPINA11|SERPINA5|AMBP|TFPI2|VTN|SERPING1|SERPINF1|AHSG|C4B|TFPI	http://amigo.geneontology.org/amigo/term/GO:0010951
innate immune response	Gene Ontology	GO:0045087	20	558	6.80244e-10	3.96845e-08	SLPI|RARRES2|CRP|TOLLIP|C4BPA|C4BPB|CORO1A|C1QB|C1QA|IGHG3|CD14|SERPING1|S100A9|S100A8|C4B|IGHV4-28|F12|IGHV1-45|C1QC|APOL1	http://amigo.geneontology.org/amigo/term/GO:0045087
azurophil granule lumen	Gene Ontology	GO:0035578	10	90	6.8985e-10	3.96845e-08	ORM2|TOLLIP|HRNR|LYZ|FTL|DYNC1H1|GDI2|TXNDC5|GGH|C6orf120	http://amigo.geneontology.org/amigo/term/GO:0035578
collagen binding	Gene Ontology	GO:0005518	9	67	1.08618e-09	6.08816e-08	PDGFA|ITGA2|VTN|ADGRG6|PCOLCE|TGFBI|VWF|PCOLCE2|COCH	http://amigo.geneontology.org/amigo/term/GO:0005518
signaling receptor binding	Gene Ontology	GO:0005102	16	353	1.52947e-09	8.35853e-08	APOF|IGFBP2|ANG|CCL14|CFL1|F7|PARK7|RARRES2|PLAT|PLG|ANGPTL3|IGFBP4|DMTN|CXCL10|CXCL12|RNASE4	http://amigo.geneontology.org/amigo/term/GO:0005102
melanosome	Gene Ontology	GO:0042470	10	99	1.61892e-09	8.63162e-08	YWHAZ|ITGB1|GANAB|RAB5A|RAB1A|PRDX1|SERPINF1|YWHAB|GGH|YWHAE	http://amigo.geneontology.org/amigo/term/GO:0042470
endoplasmic reticulum	Gene Ontology	GO:0005783	26	1018	1.98087e-09	1.031e-07	ERAP1|PCSK9|LYPLA1|CAT|PRKCSH|APOC1|TXNDC5|APOD|ASAH1|HYOU1|PARK7|TFPI|UGGT1|RAB1A|VTN|PLA2G2A|AIMP1|CES1|ARSG|EEF1G|ALB|SRPX|SSR1|VWF|MINPP1|PROC	http://amigo.geneontology.org/amigo/term/GO:0005783
extracellular matrix structural constituent	Gene Ontology	GO:0005201	11	137	2.32732e-09	1.18315e-07	LAMA5|MFGE8|COL18A1|TFPI2|SRPX|ECM1|PCOLCE|TGFBI|VWF|VTN|IGFBP7	http://amigo.geneontology.org/amigo/term/GO:0005201
regulation of mRNA stability	Gene Ontology	GO:0043488	10	111	4.50479e-09	2.23806e-07	YWHAZ|RPS27A|PSMA2|PSMA1|PSMA6|PSMA4|YWHAB|PSMC1|PSMB4|PSMB2	http://amigo.geneontology.org/amigo/term/GO:0043488
endopeptidase activity	Gene Ontology	GO:0004175	9	81	4.99694e-09	2.4274e-07	PLG|F9|PSMA2|PSMA1|PSMA6|PSMA4|CPN1|PSMB4|PSMB2	http://amigo.geneontology.org/amigo/term/GO:0004175
proteasome core complex	Gene Ontology	GO:0005839	6	20	1.06037e-08	4.83203e-07	PSMA2|PSMA1|PSMA6|PSMA4|PSMB4|PSMB2	http://amigo.geneontology.org/amigo/term/GO:0005839
very-low-density lipoprotein particle	Gene Ontology	GO:0034361	6	20	1.06037e-08	4.83203e-07	APOB|PCYOX1|APOM|APOC4|APOC1|APOL1	http://amigo.geneontology.org/amigo/term/GO:0034361
protein homodimerization activity	Gene Ontology	GO:0042803	20	660	1.06101e-08	4.83203e-07	PDGFA|AGT|GLIPR2|RNASE4|ST6GAL1|AMBP|IDH1|ANG|PON1|MST1|PON3|CAT|ENO1|TPI1|CORO1A|AIMP1|CEACAM5|HNRNPC|HARS|PARK7	http://amigo.geneontology.org/amigo/term/GO:0042803
ficolin-1-rich granule lumen	Gene Ontology	GO:1904813	10	123	1.12648e-08	5.02547e-07	ALAD|ASAH1|PNP|IDH1|CAT|PSMA2|PFKL|APEH|PKM|ILF2	http://amigo.geneontology.org/amigo/term/GO:1904813
threonine-type endopeptidase activity	Gene Ontology	GO:0004298	6	21	1.35633e-08	5.92986e-07	PSMA2|PSMA1|PSMA6|PSMA4|PSMB4|PSMB2	http://amigo.geneontology.org/amigo/term/GO:0004298
complement activation	Gene Ontology	GO:0006956	9	92	1.39335e-08	5.9723e-07	FCN3|CFHR1|C1QC|IGKV1-16|IGLV3-25|C1QA|IGHG3|C4B|C1QB	http://amigo.geneontology.org/amigo/term/GO:0006956
focal adhesion	Gene Ontology	GO:0005925	16	418	1.51464e-08	6.36731e-07	YWHAZ|ITGB1|CD59|ANXA5|HYOU1|ITGA2|CD99|ARF6|CAT|LASP1|YWHAB|CFL1|GDI2|RAC2|YWHAE|PROCR	http://amigo.geneontology.org/amigo/term/GO:0005925
interleukin-1-mediated signaling pathway	Gene Ontology	GO:0070498	9	94	1.65675e-08	6.8333e-07	TOLLIP|RPS27A|PSMA2|PSMA1|PSMA6|PSMA4|PSMC1|PSMB4|PSMB2	http://amigo.geneontology.org/amigo/term/GO:0070498
proteasomal ubiquitin-independent protein catabolic process	Gene Ontology	GO:0010499	6	22	1.71737e-08	6.95216e-07	PSMA2|PSMA1|PSMA6|PSMA4|PSMB4|PSMB2	http://amigo.geneontology.org/amigo/term/GO:0010499
serine-type endopeptidase inhibitor activity	Gene Ontology	GO:0004867	9	98	2.31694e-08	9.20877e-07	SLPI|SERPINA10|SERPINA11|SERPINA5|AMBP|TFPI2|SERPING1|SERPINF1|TFPI	http://amigo.geneontology.org/amigo/term/GO:0004867
regulation of transcription from RNA polymerase II promoter in response to hypoxia	Gene Ontology	GO:0061418	8	70	2.96494e-08	1.15739e-06	RPS27A|PSMA2|PSMA1|PSMA6|PSMA4|PSMC1|PSMB4|PSMB2	http://amigo.geneontology.org/amigo/term/GO:0061418
signal transduction	Gene Ontology	GO:0007165	24	1013	3.42754e-08	1.29183e-06	ERAP1|ECM1|AIMP1|PRG4|RAC2|YWHAZ|MST1|ERFE|MADCAM1|ANXA5|HLA-DRB1|GNB1|IGFBP2|IGFBP4|GDI2|CXCL10|CXCL12|CXCL14|INPP5D|TOLLIP|CCL18|SCGB3A1|IGFALS|ANGPTL3	http://amigo.geneontology.org/amigo/term/GO:0007165
external side of plasma membrane	Gene Ontology	GO:0009897	15	392	4.32956e-08	1.60414e-06	ITGB1|SELL|HLA-DRB1|ANXA5|SERPINA5|MFGE8|AZGP1|ITGA2|IGHV4-28|IGHG3|CD14|CXCL10|IGHV1-45|CXCL12|SELP	http://amigo.geneontology.org/amigo/term/GO:0009897
RNA binding	Gene Ontology	GO:0003723	28	1366	4.66323e-08	1.69203e-06	GANAB|PCSK9|UBA1|PRDX1|CORO1A|SPTBN1|YWHAZ|LBP|C4BPA|RPL23|PSMA1|PSMA6|APEH|PSMC1|HNRNPC|PKM|RPS27A|ANXA7|HNRNPA1|ENO1|DYNC1H1|GDI2|RCC2|RBMX|HSPE1|YWHAE|ILF3|ILF2	http://amigo.geneontology.org/amigo/term/GO:0003723
extracellular matrix	Gene Ontology	GO:0031012	12	233	4.72158e-08	1.69203e-06	ADAMTSL4|COL18A1|RARRES2|IHH|ECM1|ECM2|ADAMTS13|GPLD1|IGFALS|TGFBI|TFPI2|AHSG	http://amigo.geneontology.org/amigo/term/GO:0031012
chemokine activity	Gene Ontology	GO:0008009	7	48	4.83732e-08	1.70555e-06	CCL14|CCL16|CCL18|PPBP|CXCL10|CXCL12|CXCL14	http://amigo.geneontology.org/amigo/term/GO:0008009
angiogenesis	Gene Ontology	GO:0001525	12	238	5.88926e-08	2.04348e-06	YWHAZ|PDGFA|ERAP1|ANG|RNASE4|MFGE8|COL18A1|APOD|ECM1|AIMP1|ANGPTL3|TGFBI	http://amigo.geneontology.org/amigo/term/GO:0001525
regulation of cellular amino acid metabolic process	Gene Ontology	GO:0006521	7	51	7.05583e-08	2.41001e-06	PSMA2|PSMA1|PSMA6|PSMA4|PSMC1|PSMB4|PSMB2	http://amigo.geneontology.org/amigo/term/GO:0006521
anaphase-promoting complex-dependent catabolic process	Gene Ontology	GO:0031145	8	82	9.19958e-08	3.09389e-06	RPS27A|PSMA2|PSMA1|PSMA6|PSMA4|PSMC1|PSMB4|PSMB2	http://amigo.geneontology.org/amigo/term/GO:0031145
extracellular matrix organization	Gene Ontology	GO:0030198	12	252	1.06527e-07	3.52832e-06	ITGB1|PDGFA|LAMA5|ADAMTSL4|COL18A1|ITGA2|ECM2|VTN|ADAMTS13|MADCAM1|TGFBI|VWF	http://amigo.geneontology.org/amigo/term/GO:0030198
tertiary granule lumen	Gene Ontology	GO:1904724	7	55	1.13021e-07	3.68751e-06	ASAH1|IDH1|QSOX1|LYZ|PPBP|GGH|ILF2	http://amigo.geneontology.org/amigo/term/GO:1904724
response to hypoxia	Gene Ontology	GO:0001666	10	160	1.16132e-07	3.7333e-06	TXN|ANG|ALAD|RNASE4|PLAT|F7|ITGA2|CAT|CXCL12|PKM	http://amigo.geneontology.org/amigo/term/GO:0001666
immune response	Gene Ontology	GO:0006955	15	427	1.26017e-07	3.99236e-06	IGKV2-40|SLPI|IGLV3-10|AZGP1|PNP|HLA-DRB1|IGKV1-16|IGLV3-25|VTN|CCL18|PPBP|MADCAM1|CXCL10|CXCL12|C1QC	http://amigo.geneontology.org/amigo/term/GO:0006955
receptor-mediated endocytosis	Gene Ontology	GO:0006898	10	163	1.36777e-07	4.23061e-06	IGKV1-16|APOB|HYOU1|HPR|ALB|IGLV3-25|SCGB3A2|CD14|AMBP|APOL1	http://amigo.geneontology.org/amigo/term/GO:0006898
phospholipid metabolic process	Gene Ontology	GO:0006644	7	57	1.41279e-07	4.23061e-06	PCSK9|PLA2G12B|LCAT|PLA2G2A|PRG4|ANGPTL3|GDE1	http://amigo.geneontology.org/amigo/term/GO:0006644
proteasome complex	Gene Ontology	GO:0000502	7	57	1.41279e-07	4.23061e-06	PSMA2|PSMA1|PSMA6|PSMA4|PSMC1|PSMB4|PSMB2	http://amigo.geneontology.org/amigo/term/GO:0000502
negative regulation of G2/M transition of mitotic cell cycle	Gene Ontology	GO:0010972	7	57	1.41279e-07	4.23061e-06	PSMA2|PSMA1|PSMA6|PSMA4|PSMC1|PSMB4|PSMB2	http://amigo.geneontology.org/amigo/term/GO:0010972
proteasomal protein catabolic process	Gene Ontology	GO:0010498	6	34	1.64494e-07	4.85924e-06	PSMA2|PSMA1|PSMA6|PSMA4|PSMB4|PSMB2	http://amigo.geneontology.org/amigo/term/GO:0010498
basement membrane	Gene Ontology	GO:0005604	8	93	2.26305e-07	6.59605e-06	ANG|RNASE4|COL18A1|VTN|SERPINF1|TGFBI|SMOC1|LAMA5	http://amigo.geneontology.org/amigo/term/GO:0005604
vesicle	Gene Ontology	GO:0031982	10	173	2.30779e-07	6.63795e-06	YWHAZ|RPS27A|RAC2|F7|CD59|BASP1|CFL1|GDI2|TAGLN2|PKM	http://amigo.geneontology.org/amigo/term/GO:0031982
specific granule lumen	Gene Ontology	GO:0035580	7	62	2.39039e-07	6.69922e-06	SLPI|ORM2|TOLLIP|QSOX1|LYZ|GGH|ILF2	http://amigo.geneontology.org/amigo/term/GO:0035580
NIK/NF-kappaB signaling	Gene Ontology	GO:0038061	7	62	2.39039e-07	6.69922e-06	PSMA2|PSMA1|PSMA6|PSMA4|PSMC1|PSMB4|PSMB2	http://amigo.geneontology.org/amigo/term/GO:0038061
high-density lipoprotein particle remodeling	Gene Ontology	GO:0034375	5	18	2.60335e-07	7.11365e-06	LCAT|PLTP|APOM|ALB|APOC1	http://amigo.geneontology.org/amigo/term/GO:0034375
antioxidant activity	Gene Ontology	GO:0016209	5	18	2.60335e-07	7.11365e-06	S100A9|APOM|ALB|PRDX2|CAT	http://amigo.geneontology.org/amigo/term/GO:0016209
lipid metabolic process	Gene Ontology	GO:0006629	9	140	4.02838e-07	1.06097e-05	APOF|UGT2B7|APOD|APOC1|PLA1A|APOC4|PLTP|GDE1|CPN1	http://amigo.geneontology.org/amigo/term/GO:0006629
regulation of hematopoietic stem cell differentiation	Gene Ontology	GO:1902036	7	69	4.66982e-07	1.20097e-05	PSMA2|PSMA1|PSMA6|PSMA4|PSMC1|PSMB4|PSMB2	http://amigo.geneontology.org/amigo/term/GO:1902036
endoplasmic reticulum to Golgi vesicle-mediated transport	Gene Ontology	GO:0006888	10	188	4.77333e-07	1.21331e-05	F7|HYOU1|RAB1A|F9|CD59|COG3|DYNC1H1|F10|PROC|SPTBN1	http://amigo.geneontology.org/amigo/term/GO:0006888
positive regulation of canonical Wnt signaling pathway	Gene Ontology	GO:0090263	9	145	5.32259e-07	1.32218e-05	SFRP1|SFRP4|PSMA2|PSMA1|PSMA6|PSMA4|PSMC1|PSMB4|PSMB2	http://amigo.geneontology.org/amigo/term/GO:0090263
zymogen activation	Gene Ontology	GO:0031638	5	22	6.12164e-07	1.49412e-05	F12|HPR|HGFAC|CD5L|F9	http://amigo.geneontology.org/amigo/term/GO:0031638
protease binding	Gene Ontology	GO:0002020	8	107	6.15145e-07	1.49412e-05	ITGB1|SELL|SERPINA5|ADAMTSL4|RPS27A|ECM1|TTN|VWF	http://amigo.geneontology.org/amigo/term/GO:0002020
negative regulation of apoptotic process	Gene Ontology	GO:0043066	15	487	6.32154e-07	1.51856e-05	YWHAZ|SFRP1|ANXA5|TXNDC5|BID|RPS27A|ALB|PRDX2|CAT|IHH|CEACAM5|CFL1|PROC|PARK7|DDAH2	http://amigo.geneontology.org/amigo/term/GO:0043066
proteasome core complex, alpha-subunit complex	Gene Ontology	GO:0019773	4	8	6.66269e-07	1.58311e-05	PSMA2|PSMA1|PSMA6|PSMA4	http://amigo.geneontology.org/amigo/term/GO:0019773
phospholipid binding	Gene Ontology	GO:0005543	8	109	7.01757e-07	1.64951e-05	APOB|APOM|PON1|PLA2G2A|PLA2G7|ANXA5|F10|SPTBN1	http://amigo.geneontology.org/amigo/term/GO:0005543
antigen processing and presentation of exogenous peptide antigen via MHC class I, TAP-dependent	Gene Ontology	GO:0002479	7	75	7.87034e-07	1.83027e-05	PSMA2|PSMA1|PSMA6|PSMA4|PSMC1|PSMB4|PSMB2	http://amigo.geneontology.org/amigo/term/GO:0002479
neutrophil chemotaxis	Gene Ontology	GO:0030593	7	77	9.27927e-07	2.13521e-05	CCL14|CCL16|CCL18|PPBP|S100A9|S100A8|CXCL10	http://amigo.geneontology.org/amigo/term/GO:0030593
cytolysis by host of symbiont cells	Gene Ontology	GO:0051838	4	9	9.57735e-07	2.18084e-05	CFHR2|CFHR1|APOL1|CFHR5	http://amigo.geneontology.org/amigo/term/GO:0051838
laminin binding	Gene Ontology	GO:0043236	5	25	1.06445e-06	2.39884e-05	ITGB1|ADGRG6|ITGA2|ECM1|LBP	http://amigo.geneontology.org/amigo/term/GO:0043236
MAPK cascade	Gene Ontology	GO:0000165	11	261	1.15014e-06	2.56551e-05	PDGFA|PSMA2|PSMA1|PSMA6|PSMA4|YWHAB|PSMC1|PSMB4|PSMB2|SPTBN1|YWHAE	http://amigo.geneontology.org/amigo/term/GO:0000165
regulation of mitotic cell cycle phase transition	Gene Ontology	GO:1901990	7	80	1.17853e-06	2.60229e-05	PSMA2|PSMA1|PSMA6|PSMA4|PSMC1|PSMB4|PSMB2	http://amigo.geneontology.org/amigo/term/GO:1901990
cholesterol homeostasis	Gene Ontology	GO:0042632	7	84	1.59874e-06	3.42633e-05	PCSK9|APOB|PLA2G12B|APOM|LCAT|CES1|ANGPTL3	http://amigo.geneontology.org/amigo/term/GO:0042632
Fc-epsilon receptor signaling pathway	Gene Ontology	GO:0038095	9	171	1.95439e-06	4.14787e-05	IGKV1-16|IGLV3-25|PSMA2|PSMA1|PSMA6|PSMA4|PSMC1|PSMB4|PSMB2	http://amigo.geneontology.org/amigo/term/GO:0038095
cell-cell signaling	Gene Ontology	GO:0007267	10	224	2.16926e-06	4.55962e-05	PDGFA|CCL16|CCL18|C1QA|AIMP1|IHH|S100A9|FGFBP2|CXCL10|CXCL14	http://amigo.geneontology.org/amigo/term/GO:0007267
response to drug	Gene Ontology	GO:0042493	11	280	2.21234e-06	4.60587e-05	TXN|APOD|SFRP1|ALAD|COL18A1|PNP|ITGA2|CAT|IGFBP2|BLMH|GGH	http://amigo.geneontology.org/amigo/term/GO:0042493
T cell receptor signaling pathway	Gene Ontology	GO:0050852	9	174	2.23956e-06	4.61857e-05	INPP5D|HLA-DRB1|PSMA2|PSMA1|PSMA6|PSMA4|PSMC1|PSMB4|PSMB2	http://amigo.geneontology.org/amigo/term/GO:0050852
Wnt signaling pathway, planar cell polarity pathway	Gene Ontology	GO:0060071	7	89	2.29371e-06	4.68603e-05	PSMA2|PSMA1|PSMA6|PSMA4|PSMC1|PSMB4|PSMB2	http://amigo.geneontology.org/amigo/term/GO:0060071
SCF-dependent proteasomal ubiquitin-dependent protein catabolic process	Gene Ontology	GO:0031146	7	92	2.82038e-06	5.70865e-05	PSMA2|PSMA1|PSMA6|PSMA4|PSMC1|PSMB4|PSMB2	http://amigo.geneontology.org/amigo/term/GO:0031146
enzyme binding	Gene Ontology	GO:0019899	12	353	3.23518e-06	6.48816e-05	SLPI|YWHAE|PARK7|H2AFX|H2AFY|ECM1|CAT|PLG|LAMP2|YWHAB|NOTCH3|TTN	http://amigo.geneontology.org/amigo/term/GO:0019899
response to lipopolysaccharide	Gene Ontology	GO:0032496	8	137	3.535e-06	6.96173e-05	SLPI|ACP5|APOB|PRDX2|S100A9|S100A8|ALAD|SELP	http://amigo.geneontology.org/amigo/term/GO:0032496
cell-matrix adhesion	Gene Ontology	GO:0007160	7	96	3.67626e-06	7.17526e-05	ITGB1|ITGA2|ECM2|VTN|ADAMTS13|ANGPTL3|MADCAM1	http://amigo.geneontology.org/amigo/term/GO:0007160
lipid transport	Gene Ontology	GO:0006869	6	61	3.72286e-06	7.20191e-05	APOF|APOD|SERPINA5|APOC4|PLTP|APOL1	http://amigo.geneontology.org/amigo/term/GO:0006869
protein domain specific binding	Gene Ontology	GO:0019904	10	239	3.77121e-06	7.23147e-05	YWHAZ|RCC2|VPS4A|HNRNPA1|RBMX|PLG|BASP1|LAMP2|YWHAB|YWHAE	http://amigo.geneontology.org/amigo/term/GO:0019904
integrin-mediated signaling pathway	Gene Ontology	GO:0007229	7	97	3.92107e-06	7.45343e-05	ITGB1|RCC2|LAMA5|ITGA2|ADAMTS13|ANGPTL3|MADCAM1	http://amigo.geneontology.org/amigo/term/GO:0007229
positive regulation of blood coagulation	Gene Ontology	GO:0030194	4	14	4.00074e-06	7.4749e-05	F12|F7|PRDX2|DMTN	http://amigo.geneontology.org/amigo/term/GO:0030194
low-density lipoprotein particle	Gene Ontology	GO:0034362	4	14	4.00074e-06	7.4749e-05	APOF|PLA2G7|APOM|APOB	http://amigo.geneontology.org/amigo/term/GO:0034362
leukocyte migration	Gene Ontology	GO:0050900	9	192	4.82184e-06	8.85761e-05	ITGB1|SELL|INPP5D|IGKV1-16|IGLV3-25|AIMP1|CEACAM5|APOB|SELP	http://amigo.geneontology.org/amigo/term/GO:0050900
chemokine-mediated signaling pathway	Gene Ontology	GO:0070098	6	67	6.15795e-06	0.000112177	CCL14|CCL16|CCL18|PPBP|CXCL10|CXCL12	http://amigo.geneontology.org/amigo/term/GO:0070098
phosphatidylcholine metabolic process	Gene Ontology	GO:0046470	4	16	6.27347e-06	0.000113337	PLA2G2A|PON1|GPLD1|LCAT	http://amigo.geneontology.org/amigo/term/GO:0046470
osteoblast differentiation	Gene Ontology	GO:0001649	7	106	6.80197e-06	0.000120887	IGF2|SFRP1|RBMX|IHH|CAT|HSPE1|HNRNPC	http://amigo.geneontology.org/amigo/term/GO:0001649
RNA phosphodiester bond hydrolysis	Gene Ontology	GO:0090501	4	17	7.71217e-06	0.0001338	AZGP1|RNASE1|ANG|RNASE4	http://amigo.geneontology.org/amigo/term/GO:0090501
blood coagulation, intrinsic pathway	Gene Ontology	GO:0007597	4	17	7.71217e-06	0.0001338	F12|F9|VWF|SERPING1	http://amigo.geneontology.org/amigo/term/GO:0007597
lysosome	Gene Ontology	GO:0005764	10	262	8.19601e-06	0.000141075	ACP5|ARSG|PEBP4|ASAH1|SFTPB|PCYOX1|CAT|PCSK9|LAMP2|VPS4A	http://amigo.geneontology.org/amigo/term/GO:0005764
defense response to bacterium	Gene Ontology	GO:0042742	9	209	9.28089e-06	0.0001585	RAB1A|LYZ|IGHG3|PPBP|S100A9|S100A8|IGHV4-28|IGHV1-45|COCH	http://amigo.geneontology.org/amigo/term/GO:0042742
cell communication	Gene Ontology	GO:0007154	4	18	9.38048e-06	0.000158893	CCL18|ANG|RNASE4|CCL16	http://amigo.geneontology.org/amigo/term/GO:0007154
retina homeostasis	Gene Ontology	GO:0001895	5	41	9.44928e-06	0.000158893	AZGP1|ALB|PRDX1|LYZ|IGHG3	http://amigo.geneontology.org/amigo/term/GO:0001895
stimulatory C-type lectin receptor signaling pathway	Gene Ontology	GO:0002223	7	112	9.56257e-06	0.000159571	PSMA2|PSMA1|PSMA6|PSMA4|PSMC1|PSMB4|PSMB2	http://amigo.geneontology.org/amigo/term/GO:0002223
perinuclear region of cytoplasm	Gene Ontology	GO:0048471	16	697	1.04658e-05	0.00017293	ITGB1|APOD|PCSK9|CCL14|HRNR|TOLLIP|ITGA2|DMTN|PLA2G2A|VPS4A|SERPINF1|AKAP13|YWHAB|CIDEB|PARK7|PROCR	http://amigo.geneontology.org/amigo/term/GO:0048471
response to hormone	Gene Ontology	GO:0009725	5	42	1.05213e-05	0.00017293	TXN|ANG|ANGPTL3|RNASE4|SFRP4	http://amigo.geneontology.org/amigo/term/GO:0009725
cell-substrate adhesion	Gene Ontology	GO:0031589	4	19	1.13005e-05	0.000181639	ITGB1|ITGA2|CORO1A|VWF	http://amigo.geneontology.org/amigo/term/GO:0031589
lipoprotein metabolic process	Gene Ontology	GO:0042157	4	19	1.13005e-05	0.000181639	PCSK9|APOM|APOL1|APOC1	http://amigo.geneontology.org/amigo/term/GO:0042157
leukocyte tethering or rolling	Gene Ontology	GO:0050901	4	19	1.13005e-05	0.000181639	ITGB1|SELL|SELP|MADCAM1	http://amigo.geneontology.org/amigo/term/GO:0050901
cellular oxidant detoxification	Gene Ontology	GO:0098869	6	76	1.20958e-05	0.000193002	GSTO1|PARK7|APOM|ALB|CAT|S100A9	http://amigo.geneontology.org/amigo/term/GO:0098869
leukocyte activation	Gene Ontology	GO:0045321	3	5	1.26003e-05	0.00019816	PRDX2|TOLLIP|PRDX1	http://amigo.geneontology.org/amigo/term/GO:0045321
positive regulation of protein kinase B signaling	Gene Ontology	GO:0051897	8	166	1.34881e-05	0.00020775	ITGB1|PDGFA|RAC2|F7|PARK7|CPN1|IGF2|F10	http://amigo.geneontology.org/amigo/term/GO:0051897
protein folding	Gene Ontology	GO:0006457	8	166	1.34881e-05	0.00020775	GANAB|GNB4|QSOX1|GNB1|CCT7|PRKCSH|HSPE1|PSMC1	http://amigo.geneontology.org/amigo/term/GO:0006457
fibrinolysis	Gene Ontology	GO:0042730	4	20	1.34952e-05	0.00020775	F12|PLG|SERPING1|PLAT	http://amigo.geneontology.org/amigo/term/GO:0042730
tumor necrosis factor-mediated signaling pathway	Gene Ontology	GO:0033209	7	121	1.53979e-05	0.000235383	PSMA2|PSMA1|PSMA6|PSMA4|PSMC1|PSMB4|PSMB2	http://amigo.geneontology.org/amigo/term/GO:0033209
cellular response to interleukin-1	Gene Ontology	GO:0071347	6	80	1.59113e-05	0.000241035	SFRP1|CCL14|CCL16|CCL18|RBMX|TFPI	http://amigo.geneontology.org/amigo/term/GO:0071347
ribonuclease activity	Gene Ontology	GO:0004540	4	21	1.59882e-05	0.000241035	AZGP1|RNASE1|ANG|RNASE4	http://amigo.geneontology.org/amigo/term/GO:0004540
cellular response to tumor necrosis factor	Gene Ontology	GO:0071356	7	125	1.88021e-05	0.000277894	SFRP1|APOB|ASAH1|CCL16|CCL18|ADAMTS13|CCL14	http://amigo.geneontology.org/amigo/term/GO:0071356
arylesterase activity	Gene Ontology	GO:0004064	3	6	1.88144e-05	0.000277894	APMAP|PON1|PON3	http://amigo.geneontology.org/amigo/term/GO:0004064
very-low-density lipoprotein particle clearance	Gene Ontology	GO:0034447	3	6	1.88144e-05	0.000277894	APOC4|APOB|APOC1	http://amigo.geneontology.org/amigo/term/GO:0034447
autophagy	Gene Ontology	GO:0006914	7	126	1.97437e-05	0.000289663	TOLLIP|ANXA7|RAB1A|PARK7|SRPX|S100A9|S100A8	http://amigo.geneontology.org/amigo/term/GO:0006914
Golgi apparatus	Gene Ontology	GO:0005794	19	1002	2.15631e-05	0.000314246	SLPI|GANAB|PCSK9|CCL14|MGAT1|RAB1A|QSOX1|ALB|ARF6|CAT|SRGN|CD14|ANGPTL3|AHSG|COG3|GDI2|AIMP1|PROC|CXCL14	http://amigo.geneontology.org/amigo/term/GO:0005794
transmembrane transport	Gene Ontology	GO:0055085	10	296	2.26184e-05	0.000327442	AZGP1|RPS27A|DMTN|PSMA2|PSMA1|PSMA6|PSMA4|PSMC1|PSMB4|PSMB2	http://amigo.geneontology.org/amigo/term/GO:0055085
nucleus	Gene Ontology	GO:0005634	56	5208	2.48046e-05	0.000356729	ALAD|YWHAE|DCXR|ITGA2|RPS27A|PRDX1|AIMP1|TPI1|CORO1A|AKAP13|HIRIP3|LAMA5|YWHAZ|LBP|ASAH1|HRNR|S100A9|PLTP|MST1|PSMA2|PSMA1|PSMA6|S100A8|PSMA4|YWHAB|PSMC1|HNRNPC|GGH|PKM|H2BFS|RNASE4|ANXA7|H2AFX|HNRNPA1|ENO1|PARK7|VPS4A|CFL1|UBA1|CXCL12|ANG|SFRP4|AZGP1|PNP|ALB|H2AFY|RBMX|BASP1|SPP1|BLMH|EEF1G|CPN1|PSMB4|PSMB2|ILF3|ILF2	http://amigo.geneontology.org/amigo/term/GO:0005634
phospholipase inhibitor activity	Gene Ontology	GO:0004859	3	7	2.67554e-05	0.000379788	ANGPTL3|ANXA5|APOC1	http://amigo.geneontology.org/amigo/term/GO:0004859
negative regulation of inflammatory response to antigenic stimulus	Gene Ontology	GO:0002862	3	7	2.67554e-05	0.000379788	PSMA1|HLA-DRB1|PSMB4	http://amigo.geneontology.org/amigo/term/GO:0002862
actin cytoskeleton	Gene Ontology	GO:0015629	9	245	3.10799e-05	0.000438326	ANG|RAB5A|RNASE4|NOTCH3|AKAP13|CFL1|DMTN|HNRNPC|ILF3	http://amigo.geneontology.org/amigo/term/GO:0015629
positive regulation of protein insertion into mitochondrial membrane involved in apoptotic signaling pathway	Gene Ontology	GO:1900740	4	26	3.38097e-05	0.000473769	YWHAZ|YWHAB|BID|YWHAE	http://amigo.geneontology.org/amigo/term/GO:1900740
extracellular vesicle	Gene Ontology	GO:1903561	5	55	3.51008e-05	0.000488728	GNB1|MGAT1|PCMT1|MFGE8|PKM	http://amigo.geneontology.org/amigo/term/GO:1903561
synapse pruning	Gene Ontology	GO:0098883	3	8	3.66213e-05	0.000503486	C1QC|C1QB|C1QA	http://amigo.geneontology.org/amigo/term/GO:0098883
spherical high-density lipoprotein particle	Gene Ontology	GO:0034366	3	8	3.66213e-05	0.000503486	HPR|APOM|PON1	http://amigo.geneontology.org/amigo/term/GO:0034366
canonical glycolysis	Gene Ontology	GO:0061621	4	27	3.86315e-05	0.000521287	ENO1|TPI1|PFKL|PKM	http://amigo.geneontology.org/amigo/term/GO:0061621
lipid transporter activity	Gene Ontology	GO:0005319	4	27	3.86315e-05	0.000521287	APOF|APOD|APOM|APOC4	http://amigo.geneontology.org/amigo/term/GO:0005319
extracellular matrix binding	Gene Ontology	GO:0050840	4	28	4.39375e-05	0.000589248	ADGRG6|SMOC1|TGFBI|VTN	http://amigo.geneontology.org/amigo/term/GO:0050840
defense response to Gram-positive bacterium	Gene Ontology	GO:0050830	6	97	4.4358e-05	0.00059126	H2BFS|ACP5|CRP|RARRES2|LYZ|PLA2G2A	http://amigo.geneontology.org/amigo/term/GO:0050830
response to ethanol	Gene Ontology	GO:0045471	6	98	4.68337e-05	0.000620476	ALAD|ADH4|CAT|CD14|S100A8|GGH	http://amigo.geneontology.org/amigo/term/GO:0045471
cell redox homeostasis	Gene Ontology	GO:0045454	5	59	4.80319e-05	0.000632517	RAC2|TXN|TXNDC5|PRDX2|PRDX1	http://amigo.geneontology.org/amigo/term/GO:0045454
collagen trimer	Gene Ontology	GO:0005581	5	60	5.17752e-05	0.000677728	COL18A1|FCN3|C1QC|C1QB|C1QA	http://amigo.geneontology.org/amigo/term/GO:0005581
Golgi lumen	Gene Ontology	GO:0005796	6	101	5.49314e-05	0.000710533	PDGFA|F7|F9|VTN|F10|PROC	http://amigo.geneontology.org/amigo/term/GO:0005796
response to oxidative stress	Gene Ontology	GO:0006979	6	101	5.49314e-05	0.000710533	TXN|ALAD|IDH1|SELENOP|PRDX2|PRDX1	http://amigo.geneontology.org/amigo/term/GO:0006979
protein polyubiquitination	Gene Ontology	GO:0000209	9	267	5.90966e-05	0.000759913	RPS27A|PSMA2|PSMA1|PSMA6|BLMH|PSMA4|PSMC1|PSMB4|PSMB2	http://amigo.geneontology.org/amigo/term/GO:0000209
antimicrobial humoral immune response mediated by antimicrobial peptide	Gene Ontology	GO:0061844	5	62	5.99347e-05	0.000766183	H2BFS|CXCL10|PPBP|S100A9|CXCL14	http://amigo.geneontology.org/amigo/term/GO:0061844
positive regulation of apoptotic process	Gene Ontology	GO:0043065	10	335	6.20149e-05	0.000788166	ITGB1|SFRP1|INPP5D|SFRP4|ADAMTSL4|BID|RPS27A|MST1|GPLD1|AKAP13	http://amigo.geneontology.org/amigo/term/GO:0043065
chaperone binding	Gene Ontology	GO:0051087	6	104	6.41114e-05	0.000805445	DNAJA2|HYOU1|ALB|PLG|HSPE1|VWF	http://amigo.geneontology.org/amigo/term/GO:0051087
response to virus	Gene Ontology	GO:0009615	6	104	6.41114e-05	0.000805445	APOB|EEF1G|PSMA2|ENO1|CFL1|CXCL12	http://amigo.geneontology.org/amigo/term/GO:0009615
response to estradiol	Gene Ontology	GO:0032355	6	105	6.74295e-05	0.000842291	APOB|F7|CAT|IGFBP2|IHH|TFPI	http://amigo.geneontology.org/amigo/term/GO:0032355
lipopolysaccharide binding	Gene Ontology	GO:0001530	4	33	7.87723e-05	0.00097286	PSMA1|CD14|PSMB4|SELP	http://amigo.geneontology.org/amigo/term/GO:0001530
glycolytic process	Gene Ontology	GO:0006096	4	33	7.87723e-05	0.00097286	ENO1|TPI1|PFKL|PKM	http://amigo.geneontology.org/amigo/term/GO:0006096
hepatocyte apoptotic process	Gene Ontology	GO:0097284	3	11	7.96918e-05	0.000978687	BID|MST1|ARF6	http://amigo.geneontology.org/amigo/term/GO:0097284
GTPase binding	Gene Ontology	GO:0051020	4	34	8.76159e-05	0.00106999	ENO1|GNB1|SPTBN1|AIMP1	http://amigo.geneontology.org/amigo/term/GO:0051020
growth factor activity	Gene Ontology	GO:0008083	7	162	9.06827e-05	0.00110129	IGF2|PDGFA|PPBP|INHBC|ANGPTL3|INHBE|CXCL12	http://amigo.geneontology.org/amigo/term/GO:0008083
phosphoprotein binding	Gene Ontology	GO:0051219	4	35	9.71593e-05	0.00116698	YWHAB|PRKCSH|YWHAE|PLAT	http://amigo.geneontology.org/amigo/term/GO:0051219
positive regulation of cell migration	Gene Ontology	GO:0030335	8	227	0.000113124	0.00134397	ITGB1|PDGFA|F7|COL18A1|CORO1A|ANGPTL3|F10|CXCL12	http://amigo.geneontology.org/amigo/term/GO:0030335
very-low-density lipoprotein particle assembly	Gene Ontology	GO:0034379	3	13	0.000121491	0.00142021	APOC4|APOB|APOC1	http://amigo.geneontology.org/amigo/term/GO:0034379
negative regulation of blood coagulation	Gene Ontology	GO:0030195	3	13	0.000121491	0.00142021	VTN|PROC|TFPI	http://amigo.geneontology.org/amigo/term/GO:0030195
chemotaxis	Gene Ontology	GO:0006935	6	119	0.000130052	0.0015122	CCL16|CCL18|RARRES2|CXCL10|CXCL12|CXCL14	http://amigo.geneontology.org/amigo/term/GO:0006935
regulation of filopodium assembly	Gene Ontology	GO:0051489	3	14	0.000146855	0.00168076	RAB5A|ARF6|DMTN	http://amigo.geneontology.org/amigo/term/GO:0051489
platelet dense granule lumen	Gene Ontology	GO:0031089	3	14	0.000146855	0.00168076	SELENOP|RARRES2|ECM1	http://amigo.geneontology.org/amigo/term/GO:0031089
intracellular membrane-bounded organelle	Gene Ontology	GO:0043231	15	788	0.000153866	0.00175183	UGT2B7|GANAB|APOB|VTN|PRKCSH|AMBP|QSOX1|PON1|PON3|CAT|PLG|GPLD1|PSMA4|RAC2|AGT	http://amigo.geneontology.org/amigo/term/GO:0043231
endopeptidase inhibitor activity	Gene Ontology	GO:0004866	4	40	0.000156537	0.00177039	SLPI|AHSG|C4B|TFPI	http://amigo.geneontology.org/amigo/term/GO:0004866
negative regulation of protein binding	Gene Ontology	GO:0032091	5	77	0.000157116	0.00177039	SLPI|CFHR2|PARK7|CFHR1|CFHR5	http://amigo.geneontology.org/amigo/term/GO:0032091
response to heat	Gene Ontology	GO:0009408	4	41	0.000170983	0.00191677	DNAJA2|CD14|CXCL12|IGFBP7	http://amigo.geneontology.org/amigo/term/GO:0009408
CXCR chemokine receptor binding	Gene Ontology	GO:0045236	3	15	0.000175426	0.00193746	CXCL10|PPBP|CXCL12	http://amigo.geneontology.org/amigo/term/GO:0045236
endocytic vesicle lumen	Gene Ontology	GO:0071682	3	15	0.000175426	0.00193746	APOB|SCGB3A2|HYOU1	http://amigo.geneontology.org/amigo/term/GO:0071682
proteasome-mediated ubiquitin-dependent protein catabolic process	Gene Ontology	GO:0043161	7	181	0.000175488	0.00193746	PSMA2|PSMA1|PSMA6|PSMA4|PSMC1|PSMB4|PSMB2	http://amigo.geneontology.org/amigo/term/GO:0043161
protein-containing complex	Gene Ontology	GO:0032991	13	623	0.000178379	0.00195948	CFHR2|CFHR1|SERPINA5|TOLLIP|CFHR5|ALB|MST1|CAT|CORO1A|RBMX|HNRNPC|ILF3|UGGT1	http://amigo.geneontology.org/amigo/term/GO:0032991
positive regulation of inflammatory response	Gene Ontology	GO:0050729	5	81	0.00019658	0.00214862	PLA2G2A|PLA2G7|ITGA2|S100A9|S100A8	http://amigo.geneontology.org/amigo/term/GO:0050729
apoptotic process	Gene Ontology	GO:0006915	12	546	0.000198968	0.0021639	PCSK9|INPP5D|C6orf120|ADAMTSL4|MST1|AIMP1|CD14|CEACAM5|S100A8|S100A9|CIDEB|CD5L	http://amigo.geneontology.org/amigo/term/GO:0006915
single-stranded RNA binding	Gene Ontology	GO:0003727	4	43	0.000202725	0.00217234	HNRNPC|HNRNPA1|ILF3|RBMX	http://amigo.geneontology.org/amigo/term/GO:0003727
protein targeting	Gene Ontology	GO:0006605	4	43	0.000202725	0.00217234	YWHAZ|YWHAB|LAMP2|YWHAE	http://amigo.geneontology.org/amigo/term/GO:0006605
substantia nigra development	Gene Ontology	GO:0021762	4	43	0.000202725	0.00217234	H2BFS|GNB4|BASP1|YWHAE	http://amigo.geneontology.org/amigo/term/GO:0021762
MHC class II protein complex binding	Gene Ontology	GO:0023026	3	16	0.000207373	0.00218105	HLA-DRB1|YWHAE|PKM	http://amigo.geneontology.org/amigo/term/GO:0023026
low-density lipoprotein particle remodeling	Gene Ontology	GO:0034374	3	16	0.000207373	0.00218105	PLA2G2A|PLA2G7|APOB	http://amigo.geneontology.org/amigo/term/GO:0034374
negative regulation of bone mineralization	Gene Ontology	GO:0030502	3	16	0.000207373	0.00218105	SRGN|AHSG|ECM1	http://amigo.geneontology.org/amigo/term/GO:0030502
response to toxic substance	Gene Ontology	GO:0009636	5	82	0.000207529	0.00218105	CES1|ADAMTS13|PON1|BLMH|PON3	http://amigo.geneontology.org/amigo/term/GO:0009636
toll-like receptor signaling pathway	Gene Ontology	GO:0002224	4	44	0.000220093	0.00229106	S100A9|CD14|APOB|S100A8	http://amigo.geneontology.org/amigo/term/GO:0002224
positive regulation of protein secretion	Gene Ontology	GO:0050714	4	44	0.000220093	0.00229106	ANG|TTN|RNASE4|ARF6	http://amigo.geneontology.org/amigo/term/GO:0050714
membrane organization	Gene Ontology	GO:0061024	6	133	0.000231818	0.00240168	YWHAZ|APOB|RPS27A|YWHAB|RAB5A|YWHAE	http://amigo.geneontology.org/amigo/term/GO:0061024
response to organic cyclic compound	Gene Ontology	GO:0014070	4	45	0.000238505	0.00245931	TXN|SFRP1|PSMB2|ANXA7	http://amigo.geneontology.org/amigo/term/GO:0014070
animal organ morphogenesis	Gene Ontology	GO:0009887	6	134	0.000240967	0.00246927	IGF2|PDGFA|LAMA5|SFTPB|COL18A1|ITGA2	http://amigo.geneontology.org/amigo/term/GO:0009887
low-density lipoprotein particle binding	Gene Ontology	GO:0030169	3	17	0.000242861	0.00246927	CRP|PCSK9|PLTP	http://amigo.geneontology.org/amigo/term/GO:0030169
reverse cholesterol transport	Gene Ontology	GO:0043691	3	17	0.000242861	0.00246927	CES1|APOM|LCAT	http://amigo.geneontology.org/amigo/term/GO:0043691
actin filament	Gene Ontology	GO:0005884	5	87	0.00026941	0.00271396	PLS3|CORO1A|RAC2|AKAP13|DMTN	http://amigo.geneontology.org/amigo/term/GO:0005884
positive regulation of cell division	Gene Ontology	GO:0051781	4	47	0.000278614	0.00278989	IGF2|PDGFA|PPBP|CAT	http://amigo.geneontology.org/amigo/term/GO:0051781
negative regulation of focal adhesion assembly	Gene Ontology	GO:0051895	3	18	0.000282052	0.00278989	APOD|RCC2|DMTN	http://amigo.geneontology.org/amigo/term/GO:0051895
cytolysis	Gene Ontology	GO:0019835	3	18	0.000282052	0.00278989	PLA2G2A|C9|LYZ	http://amigo.geneontology.org/amigo/term/GO:0019835
response to fatty acid	Gene Ontology	GO:0070542	3	18	0.000282052	0.00278989	ALAD|PON1|CAT	http://amigo.geneontology.org/amigo/term/GO:0070542
protein deubiquitination	Gene Ontology	GO:0016579	8	262	0.000290506	0.00285319	RPS27A|PSMA2|PSMA1|PSMA6|PSMA4|PSMC1|PSMB4|PSMB2	http://amigo.geneontology.org/amigo/term/GO:0016579
antigen binding	Gene Ontology	GO:0003823	6	139	0.000291062	0.00285319	FCN3|IGKV1-16|IGLV3-25|IGHG3|IGHV4-28|IGHV1-45	http://amigo.geneontology.org/amigo/term/GO:0003823
positive regulation of monocyte chemotaxis	Gene Ontology	GO:0090026	3	19	0.000325105	0.0031446	CXCL10|CXCL12|PLA2G7	http://amigo.geneontology.org/amigo/term/GO:0090026
insulin-like growth factor binding	Gene Ontology	GO:0005520	3	19	0.000325105	0.0031446	IGFBP7|IGFALS|HTRA1	http://amigo.geneontology.org/amigo/term/GO:0005520
early endosome	Gene Ontology	GO:0005769	8	267	0.000328384	0.00316232	PCSK9|RAB5A|ASAH1|RAB1A|CORO1A|ANGPTL3|VPS4A|APOB	http://amigo.geneontology.org/amigo/term/GO:0005769
positive regulation of cholesterol efflux	Gene Ontology	GO:0010875	3	20	0.000372176	0.00356832	CES1|PLTP|PON1	http://amigo.geneontology.org/amigo/term/GO:0010875
positive regulation of ERK1 and ERK2 cascade	Gene Ontology	GO:0070374	7	207	0.000385167	0.00366076	PDGFA|GLIPR2|CCL16|CCL18|HLA-DRB1|PLA2G2A|CCL14	http://amigo.geneontology.org/amigo/term/GO:0070374
actin filament binding	Gene Ontology	GO:0051015	7	208	0.000396077	0.00374816	PLS3|DMTN|MYL4|CORO1A|TTN|CFL1|LASP1	http://amigo.geneontology.org/amigo/term/GO:0051015
serine-type peptidase activity	Gene Ontology	GO:0008236	4	52	0.000399762	0.00376672	PLG|HTRA1|HGFAC|F7	http://amigo.geneontology.org/amigo/term/GO:0008236
protein-containing complex binding	Gene Ontology	GO:0044877	9	349	0.000410564	0.0038519	ITGB1|TXN|GNB4|ITGA2|GNB1|VPS4A|YWHAB|PARK7|SPTBN1	http://amigo.geneontology.org/amigo/term/GO:0044877
protein autoprocessing	Gene Ontology	GO:0016540	3	21	0.000423416	0.00392198	F12|IHH|PCSK9	http://amigo.geneontology.org/amigo/term/GO:0016540
low-density lipoprotein particle receptor binding	Gene Ontology	GO:0050750	3	21	0.000423416	0.00392198	CRP|PCSK9|APOB	http://amigo.geneontology.org/amigo/term/GO:0050750
cell adhesion mediated by integrin	Gene Ontology	GO:0033627	3	21	0.000423416	0.00392198	ITGB1|ITGA2|VTN	http://amigo.geneontology.org/amigo/term/GO:0033627
cortical actin cytoskeleton	Gene Ontology	GO:0030864	4	53	0.000427871	0.00394652	LASP1|CORO1A|AKAP13|CFL1	http://amigo.geneontology.org/amigo/term/GO:0030864
glutamatergic synapse	Gene Ontology	GO:0098978	9	354	0.000453687	0.00416706	YWHAZ|ITGB1|ARF6|PLAT|PLG|CORO1A|SRGN|SPTBN1|YWHAE	http://amigo.geneontology.org/amigo/term/GO:0098978
antimicrobial humoral response	Gene Ontology	GO:0019730	4	54	0.000457361	0.00418323	PLA2G2A|S100A9|S100A8|LYZ	http://amigo.geneontology.org/amigo/term/GO:0019730
copper ion binding	Gene Ontology	GO:0005507	4	55	0.000488272	0.00444735	PARK7|ANG|ALB|RNASE4	http://amigo.geneontology.org/amigo/term/GO:0005507
protein processing	Gene Ontology	GO:0016485	4	56	0.000520642	0.0047225	F12|SRGN|ADAMTS13|F7	http://amigo.geneontology.org/amigo/term/GO:0016485
cholesterol efflux	Gene Ontology	GO:0033344	3	23	0.000538997	0.00480917	APOM|APOB|APOC1	http://amigo.geneontology.org/amigo/term/GO:0033344
artery morphogenesis	Gene Ontology	GO:0048844	3	23	0.000538997	0.00480917	APOB|ANGPTL3|NOTCH3	http://amigo.geneontology.org/amigo/term/GO:0048844
leukocyte chemotaxis	Gene Ontology	GO:0030595	3	23	0.000538997	0.00480917	CXCL10|PPBP|CORO1A	http://amigo.geneontology.org/amigo/term/GO:0030595
bone resorption	Gene Ontology	GO:0045453	3	23	0.000538997	0.00480917	ACP5|IHH|RAC2	http://amigo.geneontology.org/amigo/term/GO:0045453
endosome membrane	Gene Ontology	GO:0010008	7	220	0.000547346	0.00486381	APOB|RPS27A|CCL14|CD14|VPS4A|UBA1|RAB5A	http://amigo.geneontology.org/amigo/term/GO:0010008
protein self-association	Gene Ontology	GO:0043621	4	57	0.000554508	0.00490751	PCSK9|AGT|TTN|DMTN	http://amigo.geneontology.org/amigo/term/GO:0043621
positive regulation of receptor internalization	Gene Ontology	GO:0002092	3	24	0.000603626	0.0052993	PCSK9|CCL14|SFRP4	http://amigo.geneontology.org/amigo/term/GO:0002092
positive regulation of wound healing	Gene Ontology	GO:0090303	3	24	0.000603626	0.0052993	ITGB1|VTN|DMTN	http://amigo.geneontology.org/amigo/term/GO:0090303
rough endoplasmic reticulum	Gene Ontology	GO:0005791	4	59	0.000626887	0.0054815	F12|PCSK9|HGFAC|PKM	http://amigo.geneontology.org/amigo/term/GO:0005791
aging	Gene Ontology	GO:0007568	6	163	0.000655589	0.00570963	APOD|C1QA|CAT|IGFBP2|SERPING1|SERPINF1	http://amigo.geneontology.org/amigo/term/GO:0007568
phagocytosis	Gene Ontology	GO:0006909	4	60	0.000665478	0.00577276	ITGB1|CD14|CORO1A|RAB5A	http://amigo.geneontology.org/amigo/term/GO:0006909
cellular response to interleukin-4	Gene Ontology	GO:0071353	3	25	0.000673	0.00581493	ADAMTS13|CORO1A|ALAD	http://amigo.geneontology.org/amigo/term/GO:0071353
viral process	Gene Ontology	GO:0016032	10	456	0.000682032	0.00586977	CXCL12|H2AFX|HNRNPA1|AMBP|C1QA|PSMA4|YWHAB|PSMB4|PSMB2|YWHAE	http://amigo.geneontology.org/amigo/term/GO:0016032
cell migration	Gene Ontology	GO:0016477	7	232	0.000741364	0.00635538	ITGB1|ANG|RNASE4|RAB1A|VTN|CORO1A|LAMA5	http://amigo.geneontology.org/amigo/term/GO:0016477
response to symbiotic bacterium	Gene Ontology	GO:0009609	2	5	0.000776066	0.00642606	C4BPA|C4BPB	http://amigo.geneontology.org/amigo/term/GO:0009609
negative regulation of hypoxia-induced intrinsic apoptotic signaling pathway	Gene Ontology	GO:1903298	2	5	0.000776066	0.00642606	ENO1|HYOU1	http://amigo.geneontology.org/amigo/term/GO:1903298
Toll-like receptor 4 binding	Gene Ontology	GO:0035662	2	5	0.000776066	0.00642606	S100A9|S100A8	http://amigo.geneontology.org/amigo/term/GO:0035662
peptidyl-cysteine S-nitrosylation	Gene Ontology	GO:0018119	2	5	0.000776066	0.00642606	S100A9|S100A8	http://amigo.geneontology.org/amigo/term/GO:0018119
collagen binding involved in cell-matrix adhesion	Gene Ontology	GO:0098639	2	5	0.000776066	0.00642606	ITGB1|ITGA2	http://amigo.geneontology.org/amigo/term/GO:0098639
glycosphingolipid binding	Gene Ontology	GO:0043208	2	5	0.000776066	0.00642606	SELL|SELP	http://amigo.geneontology.org/amigo/term/GO:0043208
thioredoxin peroxidase activity	Gene Ontology	GO:0008379	2	5	0.000776066	0.00642606	PRDX2|PRDX1	http://amigo.geneontology.org/amigo/term/GO:0008379
lipoprotein biosynthetic process	Gene Ontology	GO:0042158	2	5	0.000776066	0.00642606	APOB|LCAT	http://amigo.geneontology.org/amigo/term/GO:0042158
oxidoreductase activity, acting on peroxide as acceptor	Gene Ontology	GO:0016684	2	5	0.000776066	0.00642606	PARK7|CAT	http://amigo.geneontology.org/amigo/term/GO:0016684
retinoid metabolic process	Gene Ontology	GO:0001523	4	63	0.00079132	0.00652764	APOB|APOM|RARRES2|ADH4	http://amigo.geneontology.org/amigo/term/GO:0001523
hydrogen peroxide catabolic process	Gene Ontology	GO:0042744	3	27	0.000826528	0.00676701	PRDX2|PRDX1|CAT	http://amigo.geneontology.org/amigo/term/GO:0042744
hippo signaling	Gene Ontology	GO:0035329	3	27	0.000826528	0.00676701	YWHAB|MST1|YWHAE	http://amigo.geneontology.org/amigo/term/GO:0035329
protein targeting to peroxisome	Gene Ontology	GO:0006625	4	64	0.000836754	0.00682517	IDH1|AGT|RPS27A|CAT	http://amigo.geneontology.org/amigo/term/GO:0006625
triglyceride homeostasis	Gene Ontology	GO:0070328	3	28	0.000910946	0.00737529	PLA2G12B|APOC4|ANGPTL3	http://amigo.geneontology.org/amigo/term/GO:0070328
CCR chemokine receptor binding	Gene Ontology	GO:0048020	3	28	0.000910946	0.00737529	CCL18|CCL14|CCL16	http://amigo.geneontology.org/amigo/term/GO:0048020
response to glucose	Gene Ontology	GO:0009749	4	67	0.000984067	0.0079379	PFKL|TXN|GPLD1|APOM	http://amigo.geneontology.org/amigo/term/GO:0009749
cellular response to hormone stimulus	Gene Ontology	GO:0032870	3	29	0.00100064	0.00796039	IGFBP2|CPN2|IGFBP7	http://amigo.geneontology.org/amigo/term/GO:0032870
mitochondrion	Gene Ontology	GO:0005739	18	1258	0.00101418	0.00796039	YWHAZ|TXN|BID|UBA1|RPL23|CAT|PARK7|DBT|DDAH2|HSPE1|COQ8A|YWHAB|CPN2|YWHAE|HARS|IDH1|ILF3|PKM	http://amigo.geneontology.org/amigo/term/GO:0005739
pyruvate biosynthetic process	Gene Ontology	GO:0042866	2	6	0.00103055	0.00796039	AGT|PKM	http://amigo.geneontology.org/amigo/term/GO:0042866
negative regulation of lipoprotein lipase activity	Gene Ontology	GO:0051005	2	6	0.00103055	0.00796039	ANGPTL3|APOC1	http://amigo.geneontology.org/amigo/term/GO:0051005
positive regulation of plasminogen activation	Gene Ontology	GO:0010756	2	6	0.00103055	0.00796039	F12|ENO1	http://amigo.geneontology.org/amigo/term/GO:0010756
arachidonic acid binding	Gene Ontology	GO:0050544	2	6	0.00103055	0.00796039	S100A9|S100A8	http://amigo.geneontology.org/amigo/term/GO:0050544
complement binding	Gene Ontology	GO:0001848	2	6	0.00103055	0.00796039	CD59|C4B	http://amigo.geneontology.org/amigo/term/GO:0001848
regulation of hydrogen peroxide metabolic process	Gene Ontology	GO:0010310	2	6	0.00103055	0.00796039	RAC2|PRDX2	http://amigo.geneontology.org/amigo/term/GO:0010310
platelet dense granule membrane	Gene Ontology	GO:0031088	2	6	0.00103055	0.00796039	SELP|LAMP2	http://amigo.geneontology.org/amigo/term/GO:0031088
negative regulation of receptor-mediated endocytosis	Gene Ontology	GO:0048261	2	6	0.00103055	0.00796039	ARF6|APOC1	http://amigo.geneontology.org/amigo/term/GO:0048261
G-protein gamma-subunit binding	Gene Ontology	GO:0031682	2	6	0.00103055	0.00796039	GNB4|GNB1	http://amigo.geneontology.org/amigo/term/GO:0031682
positive regulation of alkaline phosphatase activity	Gene Ontology	GO:0010694	2	6	0.00103055	0.00796039	ITGA2|GPLD1	http://amigo.geneontology.org/amigo/term/GO:0010694
epithelial cell differentiation	Gene Ontology	GO:0030855	4	68	0.00103697	0.00798176	CES1|TAGLN2|ANXA7|TOLLIP	http://amigo.geneontology.org/amigo/term/GO:0030855
negative regulation of smooth muscle cell proliferation	Gene Ontology	GO:0048662	3	30	0.00109572	0.00831685	APOD|ANG|RNASE4	http://amigo.geneontology.org/amigo/term/GO:0048662
protein N-linked glycosylation via asparagine	Gene Ontology	GO:0018279	3	30	0.00109572	0.00831685	MGAT1|ST6GAL1|UGGT1	http://amigo.geneontology.org/amigo/term/GO:0018279
phosphatidylcholine binding	Gene Ontology	GO:0031210	3	30	0.00109572	0.00831685	PLTP|SERPINA5|APOC1	http://amigo.geneontology.org/amigo/term/GO:0031210
response to zinc ion	Gene Ontology	GO:0010043	3	31	0.00119633	0.00904906	ALAD|GGH|S100A8	http://amigo.geneontology.org/amigo/term/GO:0010043
cellular response to starvation	Gene Ontology	GO:0009267	4	72	0.00126864	0.00953002	PCSK9|SFRP1|ALB|LAMP2	http://amigo.geneontology.org/amigo/term/GO:0009267
activation of protein kinase B activity	Gene Ontology	GO:0032148	3	32	0.00130258	0.00971819	PARK7|ANG|RNASE4	http://amigo.geneontology.org/amigo/term/GO:0032148
lymphocyte chemotaxis	Gene Ontology	GO:0048247	3	32	0.00130258	0.00971819	CCL18|CCL14|CCL16	http://amigo.geneontology.org/amigo/term/GO:0048247
mRNA cleavage	Gene Ontology	GO:0006379	2	7	0.00131962	0.00981189	ANG|RNASE4	http://amigo.geneontology.org/amigo/term/GO:0006379
positive regulation of endothelial cell proliferation	Gene Ontology	GO:0001938	4	73	0.00133176	0.00986855	CXCL12|RNASE4|ECM1|ANG	http://amigo.geneontology.org/amigo/term/GO:0001938
positive regulation of cell population proliferation	Gene Ontology	GO:0008284	10	501	0.00136268	0.0100635	DNAJA2|ITGB1|SFRP1|RAC2|PDGFA|COL18A1|CCL14|SSR1|CXCL10|IGF2	http://amigo.geneontology.org/amigo/term/GO:0008284
phagocytic vesicle membrane	Gene Ontology	GO:0030670	4	74	0.00139704	0.0102826	RAC2|CORO1A|RAB5A|LAMP2	http://amigo.geneontology.org/amigo/term/GO:0030670
triglyceride metabolic process	Gene Ontology	GO:0006641	3	33	0.00141457	0.0103767	PCSK9|CAT|APOC1	http://amigo.geneontology.org/amigo/term/GO:0006641
regulation of actin cytoskeleton organization	Gene Ontology	GO:0032956	4	75	0.00146452	0.0107072	PDGFA|CORO1A|RAC2|DMTN	http://amigo.geneontology.org/amigo/term/GO:0032956
blood circulation	Gene Ontology	GO:0008015	3	34	0.00153244	0.0111424	CXCL10|CXCL12|SERPING1	http://amigo.geneontology.org/amigo/term/GO:0008015
liver development	Gene Ontology	GO:0001889	4	76	0.00153425	0.0111424	PCSK9|PRKCSH|ARF6|PKM	http://amigo.geneontology.org/amigo/term/GO:0001889
ossification	Gene Ontology	GO:0001503	4	77	0.00160624	0.0114371	ACP5|GPLD1|ECM1|MINPP1	http://amigo.geneontology.org/amigo/term/GO:0001503
spectrin-associated cytoskeleton	Gene Ontology	GO:0014731	2	8	0.00164284	0.0114371	SPTBN1|DMTN	http://amigo.geneontology.org/amigo/term/GO:0014731
extrinsic component of external side of plasma membrane	Gene Ontology	GO:0031232	2	8	0.00164284	0.0114371	PLG|PCSK9	http://amigo.geneontology.org/amigo/term/GO:0031232
insulin-like growth factor II binding	Gene Ontology	GO:0031995	2	8	0.00164284	0.0114371	IGFBP2|IGFBP4	http://amigo.geneontology.org/amigo/term/GO:0031995
diacylglycerol biosynthetic process	Gene Ontology	GO:0006651	2	8	0.00164284	0.0114371	ANG|RNASE4	http://amigo.geneontology.org/amigo/term/GO:0006651
positive regulation of fibroblast apoptotic process	Gene Ontology	GO:2000271	2	8	0.00164284	0.0114371	BID|SFRP1	http://amigo.geneontology.org/amigo/term/GO:2000271
regulation of steroid biosynthetic process	Gene Ontology	GO:0050810	2	8	0.00164284	0.0114371	ASAH1|IGFBP7	http://amigo.geneontology.org/amigo/term/GO:0050810
chronic inflammatory response	Gene Ontology	GO:0002544	2	8	0.00164284	0.0114371	S100A9|S100A8	http://amigo.geneontology.org/amigo/term/GO:0002544
autocrine signaling	Gene Ontology	GO:0035425	2	8	0.00164284	0.0114371	S100A9|S100A8	http://amigo.geneontology.org/amigo/term/GO:0035425
homotypic cell-cell adhesion	Gene Ontology	GO:0034109	2	8	0.00164284	0.0114371	CEACAM5|CD99	http://amigo.geneontology.org/amigo/term/GO:0034109
chylomicron remnant clearance	Gene Ontology	GO:0034382	2	8	0.00164284	0.0114371	APOB|APOC1	http://amigo.geneontology.org/amigo/term/GO:0034382
1-alkyl-2-acetylglycerophosphocholine esterase activity	Gene Ontology	GO:0003847	2	8	0.00164284	0.0114371	PLA2G7|LCAT	http://amigo.geneontology.org/amigo/term/GO:0003847
regulation of insulin-like growth factor receptor signaling pathway	Gene Ontology	GO:0043567	2	8	0.00164284	0.0114371	IGFBP2|IGFBP4	http://amigo.geneontology.org/amigo/term/GO:0043567
positive regulation of intrinsic apoptotic signaling pathway	Gene Ontology	GO:2001244	3	35	0.00165628	0.0114941	BID|S100A9|S100A8	http://amigo.geneontology.org/amigo/term/GO:2001244
calcium-dependent protein binding	Gene Ontology	GO:0048306	4	78	0.00168056	0.0116256	S100A9|SELP|S100A8|ANXA7	http://amigo.geneontology.org/amigo/term/GO:0048306
lipid catabolic process	Gene Ontology	GO:0016042	4	79	0.00175723	0.0121177	CES1|PLA2G2A|PLA1A|PLA2G12B	http://amigo.geneontology.org/amigo/term/GO:0016042
acute-phase response	Gene Ontology	GO:0006953	3	36	0.00178621	0.0122788	CRP|AHSG|ORM2	http://amigo.geneontology.org/amigo/term/GO:0006953
placenta development	Gene Ontology	GO:0001890	3	37	0.00192232	0.013091	ANG|RNASE4|HTRA1	http://amigo.geneontology.org/amigo/term/GO:0001890
response to vitamin E	Gene Ontology	GO:0033197	2	9	0.00199978	0.0133685	ALAD|CAT	http://amigo.geneontology.org/amigo/term/GO:0033197
opsonization	Gene Ontology	GO:0008228	2	9	0.00199978	0.0133685	CRP|C4B	http://amigo.geneontology.org/amigo/term/GO:0008228
NADP metabolic process	Gene Ontology	GO:0006739	2	9	0.00199978	0.0133685	DCXR|IDH1	http://amigo.geneontology.org/amigo/term/GO:0006739
acid phosphatase activity	Gene Ontology	GO:0003993	2	9	0.00199978	0.0133685	ACP5|MINPP1	http://amigo.geneontology.org/amigo/term/GO:0003993
cellular response to stress	Gene Ontology	GO:0033554	2	9	0.00199978	0.0133685	PRDX2|PRDX1	http://amigo.geneontology.org/amigo/term/GO:0033554
hemostasis	Gene Ontology	GO:0007599	2	9	0.00199978	0.0133685	VWF|ANXA7	http://amigo.geneontology.org/amigo/term/GO:0007599
Schaffer collateral - CA1 synapse	Gene Ontology	GO:0098685	4	84	0.00217722	0.0144225	ITGB1|PLG|SRGN|PLAT	http://amigo.geneontology.org/amigo/term/GO:0098685
cell population proliferation	Gene Ontology	GO:0008283	5	142	0.00222706	0.014708	TGFBI|ITGA2|GNB1|PRDX1|ANXA7	http://amigo.geneontology.org/amigo/term/GO:0008283
activation of cysteine-type endopeptidase activity involved in apoptotic process	Gene Ontology	GO:0006919	4	86	0.00236303	0.0155032	BID|S100A9|S100A8|HSPE1	http://amigo.geneontology.org/amigo/term/GO:0006919
positive regulation of alpha-beta T cell differentiation	Gene Ontology	GO:0046638	2	10	0.00239001	0.0155032	PNP|IHH	http://amigo.geneontology.org/amigo/term/GO:0046638
protein localization to endosome	Gene Ontology	GO:0036010	2	10	0.00239001	0.0155032	ARF6|TOLLIP	http://amigo.geneontology.org/amigo/term/GO:0036010
response to selenium ion	Gene Ontology	GO:0010269	2	10	0.00239001	0.0155032	APOB|ALAD	http://amigo.geneontology.org/amigo/term/GO:0010269
peptidase activator activity	Gene Ontology	GO:0016504	2	10	0.00239001	0.0155032	PCOLCE|PCOLCE2	http://amigo.geneontology.org/amigo/term/GO:0016504
autolysosome	Gene Ontology	GO:0044754	2	10	0.00239001	0.0155032	FTL|LAMP2	http://amigo.geneontology.org/amigo/term/GO:0044754
immunoglobulin complex	Gene Ontology	GO:0019814	4	87	0.00245991	0.0159093	IGKV2-40|IGLV3-10|IGKV1-16|IGLV3-25	http://amigo.geneontology.org/amigo/term/GO:0019814
animal organ regeneration	Gene Ontology	GO:0031100	3	42	0.00269925	0.0172738	CXCL12|F7|PKM	http://amigo.geneontology.org/amigo/term/GO:0031100
ubiquitin protein ligase binding	Gene Ontology	GO:0031625	7	294	0.00275875	0.0172738	YWHAZ|TOLLIP|BID|RPS27A|TPI1|DBT|YWHAE	http://amigo.geneontology.org/amigo/term/GO:0031625
vesicle-mediated transport	Gene Ontology	GO:0016192	5	150	0.00280031	0.0172738	GDI2|RAB1A|CPN1|ARF6|VPS4A	http://amigo.geneontology.org/amigo/term/GO:0016192
regulation of cell shape	Gene Ontology	GO:0008360	5	150	0.00280031	0.0172738	COCH|CORO1A|RAC2|ANXA7|DMTN	http://amigo.geneontology.org/amigo/term/GO:0008360
positive regulation of leukocyte migration	Gene Ontology	GO:0002687	2	11	0.00281312	0.0172738	ITGA2|MADCAM1	http://amigo.geneontology.org/amigo/term/GO:0002687
response to amine	Gene Ontology	GO:0014075	2	11	0.00281312	0.0172738	ADAMTS13|ITGA2	http://amigo.geneontology.org/amigo/term/GO:0014075
leukocyte migration involved in inflammatory response	Gene Ontology	GO:0002523	2	11	0.00281312	0.0172738	S100A9|S100A8	http://amigo.geneontology.org/amigo/term/GO:0002523
RAGE receptor binding	Gene Ontology	GO:0050786	2	11	0.00281312	0.0172738	S100A9|S100A8	http://amigo.geneontology.org/amigo/term/GO:0050786
phosphatidylethanolamine binding	Gene Ontology	GO:0008429	2	11	0.00281312	0.0172738	PLTP|MFGE8	http://amigo.geneontology.org/amigo/term/GO:0008429
proteasome core complex, beta-subunit complex	Gene Ontology	GO:0019774	2	11	0.00281312	0.0172738	PSMB4|PSMB2	http://amigo.geneontology.org/amigo/term/GO:0019774
mesodermal cell differentiation	Gene Ontology	GO:0048333	2	11	0.00281312	0.0172738	ITGB1|ITGA2	http://amigo.geneontology.org/amigo/term/GO:0048333
homeostatic process	Gene Ontology	GO:0042592	2	11	0.00281312	0.0172738	ANG|RNASE4	http://amigo.geneontology.org/amigo/term/GO:0042592
ferric iron binding	Gene Ontology	GO:0008199	2	11	0.00281312	0.0172738	ACP5|FTL	http://amigo.geneontology.org/amigo/term/GO:0008199
actin filament capping	Gene Ontology	GO:0051693	2	11	0.00281312	0.0172738	SPTBN1|DMTN	http://amigo.geneontology.org/amigo/term/GO:0051693
virion assembly	Gene Ontology	GO:0019068	2	11	0.00281312	0.0172738	RAB1A|RPS27A	http://amigo.geneontology.org/amigo/term/GO:0019068
oligosaccharide binding	Gene Ontology	GO:0070492	2	11	0.00281312	0.0172738	SELL|SELP	http://amigo.geneontology.org/amigo/term/GO:0070492
positive chemotaxis	Gene Ontology	GO:0050918	3	43	0.00287457	0.0175525	CXCL10|CORO1A|CCL16	http://amigo.geneontology.org/amigo/term/GO:0050918
monocyte chemotaxis	Gene Ontology	GO:0002548	3	43	0.00287457	0.0175525	CCL18|CCL14|CCL16	http://amigo.geneontology.org/amigo/term/GO:0002548
protein heterodimerization activity	Gene Ontology	GO:0046982	7	297	0.00291396	0.0177435	ITGB1|PDGFA|CFHR5|H2BFS|H2AFX|H2AFY|YWHAE	http://amigo.geneontology.org/amigo/term/GO:0046982
regulation of immune response	Gene Ontology	GO:0050776	6	221	0.00293761	0.0178378	ITGB1|SELL|CD99|IGKV1-16|IGLV3-25|MADCAM1	http://amigo.geneontology.org/amigo/term/GO:0050776
phagocytosis, recognition	Gene Ontology	GO:0006910	4	94	0.00321553	0.019258	IGHV1-45|IGHG3|MFGE8|IGHV4-28	http://amigo.geneontology.org/amigo/term/GO:0006910
lysosomal lumen	Gene Ontology	GO:0043202	4	94	0.00321553	0.019258	APOB|TXNDC5|ASAH1|LAMP2	http://amigo.geneontology.org/amigo/term/GO:0043202
negative regulation of peptidyl-tyrosine phosphorylation	Gene Ontology	GO:0050732	2	12	0.00326869	0.0193118	SFRP1|DMTN	http://amigo.geneontology.org/amigo/term/GO:0050732
positive regulation of extrinsic apoptotic signaling pathway via death domain receptors	Gene Ontology	GO:1902043	2	12	0.00326869	0.0193118	SFRP1|MST1	http://amigo.geneontology.org/amigo/term/GO:1902043
negative regulation of immune response	Gene Ontology	GO:0050777	2	12	0.00326869	0.0193118	AMBP|INPP5D	http://amigo.geneontology.org/amigo/term/GO:0050777
positive regulation of positive chemotaxis	Gene Ontology	GO:0050927	2	12	0.00326869	0.0193118	ITGA2|F7	http://amigo.geneontology.org/amigo/term/GO:0050927
nuclear export	Gene Ontology	GO:0051168	2	12	0.00326869	0.0193118	HNRNPA1|AKAP13	http://amigo.geneontology.org/amigo/term/GO:0051168
cellular response to interferon-gamma	Gene Ontology	GO:0071346	4	95	0.00333499	0.019545	CCL18|ADAMTS13|CCL14|CCL16	http://amigo.geneontology.org/amigo/term/GO:0071346
cellular response to oxidative stress	Gene Ontology	GO:0034599	4	95	0.00333499	0.019545	PARK7|PRDX2|PRDX1|CAT	http://amigo.geneontology.org/amigo/term/GO:0034599
RNA metabolic process	Gene Ontology	GO:0016070	3	46	0.00344198	0.0201181	HNRNPC|HNRNPA1|RBMX	http://amigo.geneontology.org/amigo/term/GO:0016070
cellular response to lipopolysaccharide	Gene Ontology	GO:0071222	5	158	0.0034734	0.0202324	CD14|CXCL10|ADAMTS13|PPBP|TFPI	http://amigo.geneontology.org/amigo/term/GO:0071222
positive regulation of GTPase activity	Gene Ontology	GO:0043547	7	307	0.00348005	0.0202324	ITGB1|SFRP1|CCL14|CCL16|CCL18|GDI2|DOCK11	http://amigo.geneontology.org/amigo/term/GO:0043547
positive regulation of NF-kappaB transcription factor activity	Gene Ontology	GO:0051092	5	159	0.00356501	0.0206111	S100A9|RPS27A|PSMA6|S100A8|CAT	http://amigo.geneontology.org/amigo/term/GO:0051092
kinase binding	Gene Ontology	GO:0019900	4	97	0.0035829	0.0206111	PLG|PARK7|PFKL|TOLLIP	http://amigo.geneontology.org/amigo/term/GO:0019900
negative regulation of cell population proliferation	Gene Ontology	GO:0008285	8	394	0.00365167	0.0207356	SFRP1|SFRP4|AZGP1|MST1|PLG|COL18A1|GPLD1|IGFBP7	http://amigo.geneontology.org/amigo/term/GO:0008285
hormone activity	Gene Ontology	GO:0005179	4	98	0.00371142	0.0207356	IGF2|ERFE|INHBC|INHBE	http://amigo.geneontology.org/amigo/term/GO:0005179
positive regulation of fibroblast migration	Gene Ontology	GO:0010763	2	13	0.00375631	0.0207356	ITGB1|DMTN	http://amigo.geneontology.org/amigo/term/GO:0010763
response to arsenic-containing substance	Gene Ontology	GO:0046685	2	13	0.00375631	0.0207356	ALAD|SERPINF1	http://amigo.geneontology.org/amigo/term/GO:0046685
removal of superoxide radicals	Gene Ontology	GO:0019430	2	13	0.00375631	0.0207356	PRDX2|PRDX1	http://amigo.geneontology.org/amigo/term/GO:0019430
negative regulation of substrate adhesion-dependent cell spreading	Gene Ontology	GO:1900025	2	13	0.00375631	0.0207356	RCC2|DMTN	http://amigo.geneontology.org/amigo/term/GO:1900025
complement activation, alternative pathway	Gene Ontology	GO:0006957	2	13	0.00375631	0.0207356	C9|CFHR5	http://amigo.geneontology.org/amigo/term/GO:0006957
interstitial matrix	Gene Ontology	GO:0005614	2	13	0.00375631	0.0207356	ECM2|ADAMTSL4	http://amigo.geneontology.org/amigo/term/GO:0005614
insulin-like growth factor I binding	Gene Ontology	GO:0031994	2	13	0.00375631	0.0207356	IGFBP2|IGFBP4	http://amigo.geneontology.org/amigo/term/GO:0031994
acute inflammatory response	Gene Ontology	GO:0002526	2	13	0.00375631	0.0207356	HPR|S100A8	http://amigo.geneontology.org/amigo/term/GO:0002526
polysaccharide binding	Gene Ontology	GO:0030247	2	13	0.00375631	0.0207356	HLA-DRB1|VTN	http://amigo.geneontology.org/amigo/term/GO:0030247
chylomicron	Gene Ontology	GO:0042627	2	13	0.00375631	0.0207356	APOB|APOC1	http://amigo.geneontology.org/amigo/term/GO:0042627
rRNA transcription	Gene Ontology	GO:0009303	2	13	0.00375631	0.0207356	ANG|RNASE4	http://amigo.geneontology.org/amigo/term/GO:0009303
response to reactive oxygen species	Gene Ontology	GO:0000302	2	13	0.00375631	0.0207356	APOD|CAT	http://amigo.geneontology.org/amigo/term/GO:0000302
positive regulation of peptidase activity	Gene Ontology	GO:0010952	2	13	0.00375631	0.0207356	PCOLCE|PCOLCE2	http://amigo.geneontology.org/amigo/term/GO:0010952
membrane raft	Gene Ontology	GO:0045121	6	237	0.00409609	0.0224412	ITGB1|INPP5D|PARK7|CD14|LAMP2|RAB5A	http://amigo.geneontology.org/amigo/term/GO:0045121
lysosomal membrane	Gene Ontology	GO:0005765	7	318	0.00419564	0.0229292	PCSK9|GNB4|HLA-DRB1|GNB1|GPLD1|LAMP2|UBA1	http://amigo.geneontology.org/amigo/term/GO:0005765
actin cytoskeleton organization	Gene Ontology	GO:0030036	5	166	0.00425554	0.0231474	PDGFA|CORO1A|RAC2|CFL1|DMTN	http://amigo.geneontology.org/amigo/term/GO:0030036
platelet activation	Gene Ontology	GO:0030168	4	102	0.00425676	0.0231474	YWHAZ|ADAMTS13|GNB1|VWF	http://amigo.geneontology.org/amigo/term/GO:0030168
detection of mechanical stimulus involved in sensory perception of pain	Gene Ontology	GO:0050966	2	14	0.00427557	0.0231921	ITGA2|CXCL12	http://amigo.geneontology.org/amigo/term/GO:0050966
negative regulation of neuron death	Gene Ontology	GO:1901215	3	50	0.00429829	0.0232001	PSMC1|PARK7|SERPINF1	http://amigo.geneontology.org/amigo/term/GO:1901215
peroxisomal matrix	Gene Ontology	GO:0005782	3	52	0.00477055	0.0255443	IDH1|AGT|CAT	http://amigo.geneontology.org/amigo/term/GO:0005782
positive regulation of fat cell differentiation	Gene Ontology	GO:0045600	3	52	0.00477055	0.0255443	SFRP1|RARRES2|MST1	http://amigo.geneontology.org/amigo/term/GO:0045600
lipase activity	Gene Ontology	GO:0016298	2	15	0.00482607	0.0255443	LYPLA1|PLA1A	http://amigo.geneontology.org/amigo/term/GO:0016298
platelet alpha granule	Gene Ontology	GO:0031091	2	15	0.00482607	0.0255443	VWF|SERPINA5	http://amigo.geneontology.org/amigo/term/GO:0031091
peptide catabolic process	Gene Ontology	GO:0043171	2	15	0.00482607	0.0255443	ADAMTS13|ERAP1	http://amigo.geneontology.org/amigo/term/GO:0043171
positive regulation of T cell migration	Gene Ontology	GO:2000406	2	15	0.00482607	0.0255443	CXCL10|CXCL12	http://amigo.geneontology.org/amigo/term/GO:2000406
negative regulation of intrinsic apoptotic signaling pathway in response to DNA damage	Gene Ontology	GO:1902230	2	15	0.00482607	0.0255443	BID|CXCL12	http://amigo.geneontology.org/amigo/term/GO:1902230
nuclear matrix	Gene Ontology	GO:0016363	4	109	0.00533666	0.0281107	PSMA6|BASP1|SPP1|CFL1	http://amigo.geneontology.org/amigo/term/GO:0016363
positive regulation of MAPK cascade	Gene Ontology	GO:0043410	4	109	0.00533666	0.0281107	IGF2|PDGFA|HLA-DRB1|IGFBP4	http://amigo.geneontology.org/amigo/term/GO:0043410
astrocyte development	Gene Ontology	GO:0014002	2	16	0.0054074	0.0282114	S100A9|S100A8	http://amigo.geneontology.org/amigo/term/GO:0014002
apolipoprotein binding	Gene Ontology	GO:0034185	2	16	0.0054074	0.0282114	PLG|PCSK9	http://amigo.geneontology.org/amigo/term/GO:0034185
lipoxygenase pathway	Gene Ontology	GO:0019372	2	16	0.0054074	0.0282114	PON1|PON3	http://amigo.geneontology.org/amigo/term/GO:0019372
cellular response to prostaglandin E stimulus	Gene Ontology	GO:0071380	2	16	0.0054074	0.0282114	SFRP1|GNB1	http://amigo.geneontology.org/amigo/term/GO:0071380
IRE1-mediated unfolded protein response	Gene Ontology	GO:0036498	3	55	0.00553563	0.0285398	SSR1|SPP1|HYOU1	http://amigo.geneontology.org/amigo/term/GO:0036498
glucose metabolic process	Gene Ontology	GO:0006006	3	55	0.00553563	0.0285398	IGF2|DCXR|APOD	http://amigo.geneontology.org/amigo/term/GO:0006006
positive regulation of protein localization to plasma membrane	Gene Ontology	GO:1903078	3	55	0.00553563	0.0285398	ITGB1|ARF6|SPTBN1	http://amigo.geneontology.org/amigo/term/GO:1903078
phagocytosis, engulfment	Gene Ontology	GO:0006911	4	111	0.00567584	0.0291253	IGHV1-45|IGHG3|MFGE8|IGHV4-28	http://amigo.geneontology.org/amigo/term/GO:0006911
immunoglobulin production	Gene Ontology	GO:0002377	4	111	0.00567584	0.0291253	IGKV2-40|IGLV3-10|IGKV1-16|IGLV3-25	http://amigo.geneontology.org/amigo/term/GO:0002377
Golgi membrane	Gene Ontology	GO:0000139	10	616	0.00574854	0.0294293	PDGFA|HLA-DRB1|CD59|GLIPR2|ST6GAL1|RAB1A|QSOX1|NOTCH3|COG3|MGAT1	http://amigo.geneontology.org/amigo/term/GO:0000139
calcium-dependent phospholipid binding	Gene Ontology	GO:0005544	3	56	0.00580602	0.0296541	CPN1|ANXA5|ANXA7	http://amigo.geneontology.org/amigo/term/GO:0005544
cellular response to low-density lipoprotein particle stimulus	Gene Ontology	GO:0071404	2	17	0.00601917	0.0302481	CES1|ITGB1	http://amigo.geneontology.org/amigo/term/GO:0071404
negative regulation of cell-substrate adhesion	Gene Ontology	GO:0010812	2	17	0.00601917	0.0302481	PLG|DMTN	http://amigo.geneontology.org/amigo/term/GO:0010812
regulation of neuron apoptotic process	Gene Ontology	GO:0043523	2	17	0.00601917	0.0302481	PARK7|PCSK9	http://amigo.geneontology.org/amigo/term/GO:0043523
negative regulation of anoikis	Gene Ontology	GO:2000811	2	17	0.00601917	0.0302481	ITGB1|CEACAM5	http://amigo.geneontology.org/amigo/term/GO:2000811
N-glycan processing	Gene Ontology	GO:0006491	2	17	0.00601917	0.0302481	GANAB|PRKCSH	http://amigo.geneontology.org/amigo/term/GO:0006491
oxidation-reduction process	Gene Ontology	GO:0055114	9	525	0.00616423	0.030906	TXN|GSTO1|ADH4|PCYOX1|DCXR|QSOX1|PRDX2|PRDX1|CPN2	http://amigo.geneontology.org/amigo/term/GO:0055114
protein stabilization	Gene Ontology	GO:0050821	5	183	0.00632133	0.0316211	COG3|PARK7|MST1|LAMP2|CCT7	http://amigo.geneontology.org/amigo/term/GO:0050821
unfolded protein binding	Gene Ontology	GO:0051082	4	115	0.0063967	0.0319251	DNAJA2|CCT7|HSPE1|UGGT1	http://amigo.geneontology.org/amigo/term/GO:0051082
lamellipodium	Gene Ontology	GO:0030027	5	185	0.00660345	0.0327366	ITGB1|RAC2|CORO1A|ANGPTL3|CFL1	http://amigo.geneontology.org/amigo/term/GO:0030027
response to iron ion	Gene Ontology	GO:0010039	2	18	0.00666098	0.0327366	ALAD|C1QA	http://amigo.geneontology.org/amigo/term/GO:0010039
cellular response to cholesterol	Gene Ontology	GO:0071397	2	18	0.00666098	0.0327366	CES1|GPLD1	http://amigo.geneontology.org/amigo/term/GO:0071397
amino acid binding	Gene Ontology	GO:0016597	2	18	0.00666098	0.0327366	AGT|DDAH2	http://amigo.geneontology.org/amigo/term/GO:0016597
positive regulation of macrophage derived foam cell differentiation	Gene Ontology	GO:0010744	2	18	0.00666098	0.0327366	PLA2G2A|APOB	http://amigo.geneontology.org/amigo/term/GO:0010744
cell adhesion molecule binding	Gene Ontology	GO:0050839	3	59	0.00666414	0.0327366	ITGB1|SELL|TGFBI	http://amigo.geneontology.org/amigo/term/GO:0050839
positive regulation of epithelial cell proliferation	Gene Ontology	GO:0050679	3	59	0.00666414	0.0327366	IHH|SFRP1|HTRA1	http://amigo.geneontology.org/amigo/term/GO:0050679
response to glucocorticoid	Gene Ontology	GO:0051384	3	60	0.006966	0.0340664	IGFBP2|AGT|ALAD	http://amigo.geneontology.org/amigo/term/GO:0051384
actin binding	Gene Ontology	GO:0003779	6	266	0.0070102	0.034206	ITGB1|ANG|RNASE4|DMTN|CORO1A|SPTBN1	http://amigo.geneontology.org/amigo/term/GO:0003779
peptide binding	Gene Ontology	GO:0042277	3	61	0.00727586	0.0350738	ERAP1|ANG|RNASE4	http://amigo.geneontology.org/amigo/term/GO:0042277
regulation of growth	Gene Ontology	GO:0040008	3	61	0.00727586	0.0350738	IGFBP2|IHH|SELENOP	http://amigo.geneontology.org/amigo/term/GO:0040008
positive regulation of smooth muscle cell migration	Gene Ontology	GO:0014911	2	19	0.00733245	0.0350738	ITGA2|VTN	http://amigo.geneontology.org/amigo/term/GO:0014911
anchored component of external side of plasma membrane	Gene Ontology	GO:0031362	2	19	0.00733245	0.0350738	CD14|CD59	http://amigo.geneontology.org/amigo/term/GO:0031362
regulation of protein kinase activity	Gene Ontology	GO:0045859	2	19	0.00733245	0.0350738	RAC2|TTN	http://amigo.geneontology.org/amigo/term/GO:0045859
regulation of protein localization to plasma membrane	Gene Ontology	GO:1903076	2	19	0.00733245	0.0350738	VPS4A|SPTBN1	http://amigo.geneontology.org/amigo/term/GO:1903076
cholesterol transport	Gene Ontology	GO:0030301	2	19	0.00733245	0.0350738	APOB|LCAT	http://amigo.geneontology.org/amigo/term/GO:0030301
MyD88-independent toll-like receptor signaling pathway	Gene Ontology	GO:0002756	2	19	0.00733245	0.0350738	CD14|RPS27A	http://amigo.geneontology.org/amigo/term/GO:0002756
female gonad development	Gene Ontology	GO:0008585	2	19	0.00733245	0.0350738	IDH1|SFRP1	http://amigo.geneontology.org/amigo/term/GO:0008585
regulation of bone mineralization	Gene Ontology	GO:0030500	2	20	0.00803318	0.0380098	AHSG|ECM1	http://amigo.geneontology.org/amigo/term/GO:0030500
negative regulation of telomere maintenance via telomerase	Gene Ontology	GO:0032211	2	20	0.00803318	0.0380098	HNRNPC|HNRNPA1	http://amigo.geneontology.org/amigo/term/GO:0032211
cholesterol transfer activity	Gene Ontology	GO:0120020	2	20	0.00803318	0.0380098	PLTP|APOB	http://amigo.geneontology.org/amigo/term/GO:0120020
oocyte maturation	Gene Ontology	GO:0001556	2	20	0.00803318	0.0380098	ANG|RNASE4	http://amigo.geneontology.org/amigo/term/GO:0001556
cell migration involved in sprouting angiogenesis	Gene Ontology	GO:0002042	2	21	0.0087628	0.0406698	ITGB1|GPLD1	http://amigo.geneontology.org/amigo/term/GO:0002042
apoptotic cell clearance	Gene Ontology	GO:0043277	2	21	0.0087628	0.0406698	TXNDC5|MFGE8	http://amigo.geneontology.org/amigo/term/GO:0043277
protein disulfide isomerase activity	Gene Ontology	GO:0003756	2	21	0.0087628	0.0406698	QSOX1|TXNDC5	http://amigo.geneontology.org/amigo/term/GO:0003756
phosphatidylserine acyl-chain remodeling	Gene Ontology	GO:0036150	2	21	0.0087628	0.0406698	PLA2G2A|PLA1A	http://amigo.geneontology.org/amigo/term/GO:0036150
regulation of nitric-oxide synthase activity	Gene Ontology	GO:0050999	2	21	0.0087628	0.0406698	LYPLA1|DDAH2	http://amigo.geneontology.org/amigo/term/GO:0050999
cardiac muscle cell differentiation	Gene Ontology	GO:0055007	2	21	0.0087628	0.0406698	ITGB1|AKAP13	http://amigo.geneontology.org/amigo/term/GO:0055007
non-canonical Wnt signaling pathway	Gene Ontology	GO:0035567	2	21	0.0087628	0.0406698	SFRP1|SFRP4	http://amigo.geneontology.org/amigo/term/GO:0035567
vacuolar membrane	Gene Ontology	GO:0005774	2	21	0.0087628	0.0406698	YWHAB|VPS4A	http://amigo.geneontology.org/amigo/term/GO:0005774
muscle cell cellular homeostasis	Gene Ontology	GO:0046716	2	21	0.0087628	0.0406698	PLG|LAMP2	http://amigo.geneontology.org/amigo/term/GO:0046716
nucleosome	Gene Ontology	GO:0000786	3	66	0.00894681	0.0414359	H2BFS|H2AFX|H2AFY	http://amigo.geneontology.org/amigo/term/GO:0000786
mRNA binding	Gene Ontology	GO:0003729	5	200	0.00900619	0.0415349	SLPI|PARK7|HNRNPC|PKM|RBMX	http://amigo.geneontology.org/amigo/term/GO:0003729
defense response to virus	Gene Ontology	GO:0051607	5	200	0.00900619	0.0415349	RNASE1|CXCL10|FCN3|ILF3|AIMP1	http://amigo.geneontology.org/amigo/term/GO:0051607
cytokine-mediated signaling pathway	Gene Ontology	GO:0019221	6	282	0.00914501	0.042029	YWHAZ|ITGB1|INPP5D|LAMA5|RPS27A|CXCL10	http://amigo.geneontology.org/amigo/term/GO:0019221
in utero embryonic development	Gene Ontology	GO:0001701	5	202	0.00936655	0.0429251	ITGB1|IGF2|IHH|APOB|MGAT1	http://amigo.geneontology.org/amigo/term/GO:0001701
calcium-mediated signaling using intracellular calcium source	Gene Ontology	GO:0035584	2	22	0.00952093	0.0434504	SELP|DMTN	http://amigo.geneontology.org/amigo/term/GO:0035584
acrosomal membrane	Gene Ontology	GO:0002080	2	22	0.00952093	0.0434504	SERPINA5|PLA1A	http://amigo.geneontology.org/amigo/term/GO:0002080
positive regulation of angiogenesis	Gene Ontology	GO:0045766	4	131	0.00988163	0.044909	ITGB1|ERAP1|ANGPTL3|ECM1	http://amigo.geneontology.org/amigo/term/GO:0045766
positive regulation of mesenchymal cell proliferation	Gene Ontology	GO:0002053	2	23	0.0103072	0.0462659	PDGFA|IHH	http://amigo.geneontology.org/amigo/term/GO:0002053
cell projection assembly	Gene Ontology	GO:0030031	2	23	0.0103072	0.0462659	PDGFA|RAC2	http://amigo.geneontology.org/amigo/term/GO:0030031
tissue regeneration	Gene Ontology	GO:0042246	2	23	0.0103072	0.0462659	PLG|APOD	http://amigo.geneontology.org/amigo/term/GO:0042246
negative regulation of myoblast differentiation	Gene Ontology	GO:0045662	2	23	0.0103072	0.0462659	CXCL10|CXCL14	http://amigo.geneontology.org/amigo/term/GO:0045662
membrane protein ectodomain proteolysis	Gene Ontology	GO:0006509	2	23	0.0103072	0.0462659	ERAP1|RBMX	http://amigo.geneontology.org/amigo/term/GO:0006509
negative regulation of gene expression	Gene Ontology	GO:0010629	5	210	0.0109074	0.0488596	CPN1|SFRP1|SERPINF1|PARK7|ANXA7	http://amigo.geneontology.org/amigo/term/GO:0010629
positive regulation of insulin receptor signaling pathway	Gene Ontology	GO:0046628	2	24	0.0111212	0.0493123	IGF2|ERFE	http://amigo.geneontology.org/amigo/term/GO:0046628
arachidonic acid secretion	Gene Ontology	GO:0050482	2	24	0.0111212	0.0493123	PLA2G2A|PLA2G12B	http://amigo.geneontology.org/amigo/term/GO:0050482
response to cadmium ion	Gene Ontology	GO:0046686	2	24	0.0111212	0.0493123	ALAD|CAT	http://amigo.geneontology.org/amigo/term/GO:0046686
positive regulation of activated T cell proliferation	Gene Ontology	GO:0042104	2	24	0.0111212	0.0493123	IGFBP2|IGF2	http://amigo.geneontology.org/amigo/term/GO:0042104
low-density lipoprotein particle clearance	Gene Ontology	GO:0034383	2	24	0.0111212	0.0493123	PCSK9|APOB	http://amigo.geneontology.org/amigo/term/GO:0034383
RNA phosphodiester bond hydrolysis, endonucleolytic	Gene Ontology	GO:0090502	3	72	0.011225	0.0494716	RNASE1|ANG|RNASE4	http://amigo.geneontology.org/amigo/term/GO:0090502
drug binding	Gene Ontology	GO:0008144	3	72	0.011225	0.0494716	PNP|SFRP1|ALB	http://amigo.geneontology.org/amigo/term/GO:0008144
skeletal system development	Gene Ontology	GO:0001501	4	137	0.0114522	0.0502703	IGF2|IHH|AHSG|PRDX1	http://amigo.geneontology.org/amigo/term/GO:0001501
cytoskeleton organization	Gene Ontology	GO:0007010	4	138	0.0117287	0.0513805	HLA-DRB1|CFL1|SPTBN1|DMTN	http://amigo.geneontology.org/amigo/term/GO:0007010
fatty acid binding	Gene Ontology	GO:0005504	2	25	0.0119626	0.0515784	ALB|APOC1	http://amigo.geneontology.org/amigo/term/GO:0005504
retinoic acid binding	Gene Ontology	GO:0001972	2	25	0.0119626	0.0515784	UGT2B7|SERPINA5	http://amigo.geneontology.org/amigo/term/GO:0001972
negative regulation of osteoclast differentiation	Gene Ontology	GO:0045671	2	25	0.0119626	0.0515784	SFRP1|INPP5D	http://amigo.geneontology.org/amigo/term/GO:0045671
aminopeptidase activity	Gene Ontology	GO:0004177	2	25	0.0119626	0.0515784	ERAP1|BLMH	http://amigo.geneontology.org/amigo/term/GO:0004177
integrin complex	Gene Ontology	GO:0008305	2	25	0.0119626	0.0515784	ITGB1|ITGA2	http://amigo.geneontology.org/amigo/term/GO:0008305
M band	Gene Ontology	GO:0031430	2	25	0.0119626	0.0515784	ENO1|SPTBN1	http://amigo.geneontology.org/amigo/term/GO:0031430
positive regulation of collagen biosynthetic process	Gene Ontology	GO:0032967	2	25	0.0119626	0.0515784	ITGA2|IHH	http://amigo.geneontology.org/amigo/term/GO:0032967
glycosaminoglycan binding	Gene Ontology	GO:0005539	2	26	0.012831	0.054493	SERPINA5|HABP2	http://amigo.geneontology.org/amigo/term/GO:0005539
lysophospholipase activity	Gene Ontology	GO:0004622	2	26	0.012831	0.054493	LYPLA1|GDE1	http://amigo.geneontology.org/amigo/term/GO:0004622
regulation of glucose metabolic process	Gene Ontology	GO:0010906	2	26	0.012831	0.054493	ERFE|IGFBP4	http://amigo.geneontology.org/amigo/term/GO:0010906
ferrous iron binding	Gene Ontology	GO:0008198	2	26	0.012831	0.054493	ACP5|FTL	http://amigo.geneontology.org/amigo/term/GO:0008198
positive regulation of phosphorylation	Gene Ontology	GO:0042327	2	26	0.012831	0.054493	ANG|RNASE4	http://amigo.geneontology.org/amigo/term/GO:0042327
triglyceride lipase activity	Gene Ontology	GO:0004806	2	26	0.012831	0.054493	CES1|PLA1A	http://amigo.geneontology.org/amigo/term/GO:0004806
cell cortex	Gene Ontology	GO:0005938	4	142	0.0128771	0.054493	AKAP13|RAC2|ARF6|DYNC1H1	http://amigo.geneontology.org/amigo/term/GO:0005938
cell body	Gene Ontology	GO:0044297	3	76	0.0129128	0.054493	PARK7|GNB1|CCT7	http://amigo.geneontology.org/amigo/term/GO:0044297
virus receptor activity	Gene Ontology	GO:0001618	3	76	0.0129128	0.054493	ITGB1|LBP|ITGA2	http://amigo.geneontology.org/amigo/term/GO:0001618
smooth endoplasmic reticulum	Gene Ontology	GO:0005790	2	27	0.0137261	0.057153	APOB|HYOU1	http://amigo.geneontology.org/amigo/term/GO:0005790
bone morphogenesis	Gene Ontology	GO:0060349	2	27	0.0137261	0.057153	ACP5|SFRP4	http://amigo.geneontology.org/amigo/term/GO:0060349
biomineral tissue development	Gene Ontology	GO:0031214	2	27	0.0137261	0.057153	SRGN|ECM1	http://amigo.geneontology.org/amigo/term/GO:0031214
carboxylic ester hydrolase activity	Gene Ontology	GO:0052689	2	27	0.0137261	0.057153	CES1|LYPLA1	http://amigo.geneontology.org/amigo/term/GO:0052689
focal adhesion assembly	Gene Ontology	GO:0048041	2	27	0.0137261	0.057153	ITGA2|RCC2	http://amigo.geneontology.org/amigo/term/GO:0048041
cytokine production	Gene Ontology	GO:0001816	2	27	0.0137261	0.057153	S100A9|S100A8	http://amigo.geneontology.org/amigo/term/GO:0001816
actin monomer binding	Gene Ontology	GO:0003785	2	27	0.0137261	0.057153	MYL4|CORO1A	http://amigo.geneontology.org/amigo/term/GO:0003785
negative regulation of translation	Gene Ontology	GO:0017148	3	79	0.0142686	0.0591861	ANG|RNASE4|ILF3	http://amigo.geneontology.org/amigo/term/GO:0017148
phospholipase A2 activity	Gene Ontology	GO:0004623	2	28	0.0146475	0.0599616	PLA2G2A|PLA2G12B	http://amigo.geneontology.org/amigo/term/GO:0004623
positive regulation of release of cytochrome c from mitochondria	Gene Ontology	GO:0090200	2	28	0.0146475	0.0599616	BID|CIDEB	http://amigo.geneontology.org/amigo/term/GO:0090200
defense response to fungus	Gene Ontology	GO:0050832	2	28	0.0146475	0.0599616	S100A9|S100A8	http://amigo.geneontology.org/amigo/term/GO:0050832
spectrin binding	Gene Ontology	GO:0030507	2	28	0.0146475	0.0599616	GNB1|DMTN	http://amigo.geneontology.org/amigo/term/GO:0030507
viral life cycle	Gene Ontology	GO:0019058	2	28	0.0146475	0.0599616	RPS27A|VPS4A	http://amigo.geneontology.org/amigo/term/GO:0019058
proteolysis involved in cellular protein catabolic process	Gene Ontology	GO:0051603	2	28	0.0146475	0.0599616	PLG|PSMA6	http://amigo.geneontology.org/amigo/term/GO:0051603
condensed nuclear chromosome	Gene Ontology	GO:0000794	2	28	0.0146475	0.0599616	H2AFX|TTN	http://amigo.geneontology.org/amigo/term/GO:0000794
defense response to Gram-negative bacterium	Gene Ontology	GO:0050829	3	81	0.0152156	0.061939	RARRES2|SELP|LYZ	http://amigo.geneontology.org/amigo/term/GO:0050829
cellular response to calcium ion	Gene Ontology	GO:0071277	3	81	0.0152156	0.061939	CPN1|GPLD1|DMTN	http://amigo.geneontology.org/amigo/term/GO:0071277
positive regulation of cell growth	Gene Ontology	GO:0030307	3	81	0.0152156	0.061939	SFRP1|S100A9|S100A8	http://amigo.geneontology.org/amigo/term/GO:0030307
TRIF-dependent toll-like receptor signaling pathway	Gene Ontology	GO:0035666	2	29	0.0155949	0.0628974	CD14|RPS27A	http://amigo.geneontology.org/amigo/term/GO:0035666
heterotypic cell-cell adhesion	Gene Ontology	GO:0034113	2	29	0.0155949	0.0628974	ITGB1|MADCAM1	http://amigo.geneontology.org/amigo/term/GO:0034113
branching involved in blood vessel morphogenesis	Gene Ontology	GO:0001569	2	29	0.0155949	0.0628974	IHH|MST1	http://amigo.geneontology.org/amigo/term/GO:0001569
leukocyte cell-cell adhesion	Gene Ontology	GO:0007159	2	29	0.0155949	0.0628974	ITGB1|SELP	http://amigo.geneontology.org/amigo/term/GO:0007159
positive regulation of catalytic activity	Gene Ontology	GO:0043085	3	82	0.0157021	0.0629812	IGF2|YWHAB|APOC1	http://amigo.geneontology.org/amigo/term/GO:0043085
regulation of inflammatory response	Gene Ontology	GO:0050727	3	82	0.0157021	0.0629812	PARK7|PSMA6|AHSG	http://amigo.geneontology.org/amigo/term/GO:0050727
nucleosome assembly	Gene Ontology	GO:0006334	3	83	0.0161973	0.0648484	H2BFS|H2AFX|H2AFY	http://amigo.geneontology.org/amigo/term/GO:0006334
protein serine/threonine kinase activator activity	Gene Ontology	GO:0043539	2	30	0.0165678	0.0654924	IGF2|MST1	http://amigo.geneontology.org/amigo/term/GO:0043539
regulation of cytoskeleton organization	Gene Ontology	GO:0051493	2	30	0.0165678	0.0654924	S100A9|S100A8	http://amigo.geneontology.org/amigo/term/GO:0051493
negative regulation of insulin secretion	Gene Ontology	GO:0046676	2	30	0.0165678	0.0654924	SFRP1|PFKL	http://amigo.geneontology.org/amigo/term/GO:0046676
Wnt-protein binding	Gene Ontology	GO:0017147	2	30	0.0165678	0.0654924	SFRP1|SFRP4	http://amigo.geneontology.org/amigo/term/GO:0017147
platelet-derived growth factor receptor signaling pathway	Gene Ontology	GO:0048008	2	30	0.0165678	0.0654924	PDGFA|PLAT	http://amigo.geneontology.org/amigo/term/GO:0048008
response to axon injury	Gene Ontology	GO:0048678	2	30	0.0165678	0.0654924	TXN|APOD	http://amigo.geneontology.org/amigo/term/GO:0048678
female pregnancy	Gene Ontology	GO:0007565	3	84	0.0167012	0.0659003	IGFBP2|ITGA2|AMBP	http://amigo.geneontology.org/amigo/term/GO:0007565
nucleolus	Gene Ontology	GO:0005730	11	839	0.0169137	0.0666187	TXN|RCC2|ANG|RNASE4|RPS27A|H2AFY|OLA1|SPTBN1|HIRIP3|ILF3|ILF2	http://amigo.geneontology.org/amigo/term/GO:0005730
peptidase activity	Gene Ontology	GO:0008233	3	85	0.0172138	0.0676786	IHH|PARK7|HABP2	http://amigo.geneontology.org/amigo/term/GO:0008233
ribonucleoprotein complex	Gene Ontology	GO:1990904	4	156	0.0174516	0.0683262	RBMX|HNRNPA1|ILF3|ILF2	http://amigo.geneontology.org/amigo/term/GO:1990904
Flemming body	Gene Ontology	GO:0090543	2	31	0.017566	0.0683262	ARF6|VPS4A	http://amigo.geneontology.org/amigo/term/GO:0090543
response to amino acid	Gene Ontology	GO:0043200	2	31	0.017566	0.0683262	ALAD|CFL1	http://amigo.geneontology.org/amigo/term/GO:0043200
MyD88-dependent toll-like receptor signaling pathway	Gene Ontology	GO:0002755	2	31	0.017566	0.0683262	CD14|RPS27A	http://amigo.geneontology.org/amigo/term/GO:0002755
mitochondrial translation	Gene Ontology	GO:0032543	2	31	0.017566	0.0683262	HARS|RPL23	http://amigo.geneontology.org/amigo/term/GO:0032543
NF-kappaB binding	Gene Ontology	GO:0051059	2	31	0.017566	0.0683262	CPN1|PSMA6	http://amigo.geneontology.org/amigo/term/GO:0051059
positive regulation of phosphatidylinositol 3-kinase signaling	Gene Ontology	GO:0014068	3	86	0.0177351	0.0686176	PDGFA|SELP|CAT	http://amigo.geneontology.org/amigo/term/GO:0014068
insulin receptor signaling pathway	Gene Ontology	GO:0008286	3	86	0.0177351	0.0686176	IGF2|GPLD1|RARRES2	http://amigo.geneontology.org/amigo/term/GO:0008286
catalytic step 2 spliceosome	Gene Ontology	GO:0071013	3	86	0.0177351	0.0686176	HNRNPC|HNRNPA1|RBMX	http://amigo.geneontology.org/amigo/term/GO:0071013
immunoglobulin complex, circulating	Gene Ontology	GO:0042571	3	87	0.0182652	0.0705436	IGHV1-45|IGHG3|IGHV4-28	http://amigo.geneontology.org/amigo/term/GO:0042571
clathrin-coated endocytic vesicle membrane	Gene Ontology	GO:0030669	2	32	0.0185891	0.071542	HLA-DRB1|APOB	http://amigo.geneontology.org/amigo/term/GO:0030669
liver regeneration	Gene Ontology	GO:0097421	2	32	0.0185891	0.071542	IHH|VTN	http://amigo.geneontology.org/amigo/term/GO:0097421
P-body	Gene Ontology	GO:0000932	3	88	0.018804	0.0722417	PSMA2|PSMA6|PSMA4	http://amigo.geneontology.org/amigo/term/GO:0000932
viral entry into host cell	Gene Ontology	GO:0046718	3	89	0.0193516	0.074085	ITGB1|LBP|ITGA2	http://amigo.geneontology.org/amigo/term/GO:0046718
chemoattractant activity	Gene Ontology	GO:0042056	2	33	0.0196368	0.0742665	CXCL10|CCL16	http://amigo.geneontology.org/amigo/term/GO:0042056
actin filament polymerization	Gene Ontology	GO:0030041	2	33	0.0196368	0.0742665	ANG|RNASE4	http://amigo.geneontology.org/amigo/term/GO:0030041
cell fate specification	Gene Ontology	GO:0001708	2	33	0.0196368	0.0742665	ITGB1|IHH	http://amigo.geneontology.org/amigo/term/GO:0001708
lamellipodium assembly	Gene Ontology	GO:0030032	2	33	0.0196368	0.0742665	ITGB1|DMTN	http://amigo.geneontology.org/amigo/term/GO:0030032
heterotrimeric G-protein complex	Gene Ontology	GO:0005834	2	33	0.0196368	0.0742665	GNB4|GNB1	http://amigo.geneontology.org/amigo/term/GO:0005834
endonuclease activity	Gene Ontology	GO:0004519	2	33	0.0196368	0.0742665	ANG|RNASE4	http://amigo.geneontology.org/amigo/term/GO:0004519
dephosphorylation	Gene Ontology	GO:0016311	3	91	0.020473	0.0770292	ACP5|PON1|PON3	http://amigo.geneontology.org/amigo/term/GO:0016311
positive regulation of cell death	Gene Ontology	GO:0010942	2	34	0.0207087	0.0772512	HPR|CIDEB	http://amigo.geneontology.org/amigo/term/GO:0010942
positive regulation of telomere maintenance via telomerase	Gene Ontology	GO:0032212	2	34	0.0207087	0.0772512	HNRNPA1|CCT7	http://amigo.geneontology.org/amigo/term/GO:0032212
activation of phospholipase C activity	Gene Ontology	GO:0007202	2	34	0.0207087	0.0772512	ANG|RNASE4	http://amigo.geneontology.org/amigo/term/GO:0007202
positive regulation of insulin secretion involved in cellular response to glucose stimulus	Gene Ontology	GO:0035774	2	34	0.0207087	0.0772512	HLA-DRB1|GPLD1	http://amigo.geneontology.org/amigo/term/GO:0035774
secretory granule	Gene Ontology	GO:0030141	3	92	0.0210468	0.0782456	PLA2G2A|SRGN|PLAT	http://amigo.geneontology.org/amigo/term/GO:0030141
immunoglobulin receptor binding	Gene Ontology	GO:0034987	3	92	0.0210468	0.0782456	IGHV1-45|IGHG3|IGHV4-28	http://amigo.geneontology.org/amigo/term/GO:0034987
ATP binding	Gene Ontology	GO:0005524	16	1463	0.0214407	0.0795746	DNAJA2|CCL14|VPS4A|HYOU1|UBA1|MST1|CCT7|PFKL|TTN|HSPE1|DYNC1H1|PSMC1|COQ8A|HARS|OLA1|PKM	http://amigo.geneontology.org/amigo/term/GO:0005524
positive regulation of B cell activation	Gene Ontology	GO:0050871	3	93	0.0216295	0.0795994	IGHV1-45|IGHG3|IGHV4-28	http://amigo.geneontology.org/amigo/term/GO:0050871
spliceosomal complex	Gene Ontology	GO:0005681	3	93	0.0216295	0.0795994	HNRNPC|HNRNPA1|RBMX	http://amigo.geneontology.org/amigo/term/GO:0005681
postsynapse	Gene Ontology	GO:0098794	3	93	0.0216295	0.0795994	C1QC|C1QB|C1QA	http://amigo.geneontology.org/amigo/term/GO:0098794
positive regulation of epithelial cell migration	Gene Ontology	GO:0010634	2	35	0.0218045	0.0798402	ITGA2|GLIPR2	http://amigo.geneontology.org/amigo/term/GO:0010634
actin filament bundle assembly	Gene Ontology	GO:0051017	2	35	0.0218045	0.0798402	PLS3|DMTN	http://amigo.geneontology.org/amigo/term/GO:0051017
small GTPase mediated signal transduction	Gene Ontology	GO:0007264	3	94	0.0222209	0.0812288	GDI2|DOCK11|RUNDC3A	http://amigo.geneontology.org/amigo/term/GO:0007264
regulation of cell population proliferation	Gene Ontology	GO:0042127	4	169	0.0225044	0.082128	CXCL10|BID|LAMA5|SCGB3A1	http://amigo.geneontology.org/amigo/term/GO:0042127
negative regulation of inflammatory response	Gene Ontology	GO:0050728	3	95	0.022821	0.0831446	SERPINF1|PROC|ACP5	http://amigo.geneontology.org/amigo/term/GO:0050728
carbohydrate binding	Gene Ontology	GO:0030246	4	172	0.0237841	0.0862446	SELL|FCN3|GANAB|C4B	http://amigo.geneontology.org/amigo/term/GO:0030246
protein phosphorylation	Gene Ontology	GO:0006468	7	451	0.0240045	0.0862446	YWHAZ|CCL14|MST1|AKAP13|CFL1|COQ8A|ILF3	http://amigo.geneontology.org/amigo/term/GO:0006468
cellular response to insulin stimulus	Gene Ontology	GO:0032869	3	97	0.0240477	0.0862446	PCSK9|GPLD1|PKM	http://amigo.geneontology.org/amigo/term/GO:0032869
hair follicle development	Gene Ontology	GO:0001942	2	37	0.0240664	0.0862446	PDGFA|LAMA5	http://amigo.geneontology.org/amigo/term/GO:0001942
ureteric bud development	Gene Ontology	GO:0001657	2	37	0.0240664	0.0862446	SFRP1|CAT	http://amigo.geneontology.org/amigo/term/GO:0001657
positive regulation of smoothened signaling pathway	Gene Ontology	GO:0045880	2	37	0.0240664	0.0862446	IHH|SFRP1	http://amigo.geneontology.org/amigo/term/GO:0045880
positive regulation of cell-substrate adhesion	Gene Ontology	GO:0010811	2	37	0.0240664	0.0862446	ECM2|VTN	http://amigo.geneontology.org/amigo/term/GO:0010811
tRNA aminoacylation for protein translation	Gene Ontology	GO:0006418	2	37	0.0240664	0.0862446	HARS|AIMP1	http://amigo.geneontology.org/amigo/term/GO:0006418
translation	Gene Ontology	GO:0006412	4	173	0.0242203	0.0866541	LBP|RPS27A|HARS|RPL23	http://amigo.geneontology.org/amigo/term/GO:0006412
cellular calcium ion homeostasis	Gene Ontology	GO:0006874	3	98	0.0246742	0.0879897	CXCL12|CCL14|ANXA7	http://amigo.geneontology.org/amigo/term/GO:0006874
ruffle	Gene Ontology	GO:0001726	3	98	0.0246742	0.0879897	ITGB1|RAB5A|ARF6	http://amigo.geneontology.org/amigo/term/GO:0001726
ADP binding	Gene Ontology	GO:0043531	2	38	0.0252319	0.0892507	PKM|COQ8A	http://amigo.geneontology.org/amigo/term/GO:0043531
sarcomere organization	Gene Ontology	GO:0045214	2	38	0.0252319	0.0892507	ITGB1|TTN	http://amigo.geneontology.org/amigo/term/GO:0045214
cellular response to estradiol stimulus	Gene Ontology	GO:0071392	2	38	0.0252319	0.0892507	ITGA2|SFRP1	http://amigo.geneontology.org/amigo/term/GO:0071392
muscle filament sliding	Gene Ontology	GO:0030049	2	38	0.0252319	0.0892507	MYL4|TTN	http://amigo.geneontology.org/amigo/term/GO:0030049
calcium-dependent cell-cell adhesion via plasma membrane cell adhesion molecules	Gene Ontology	GO:0016339	2	38	0.0252319	0.0892507	SELL|SELP	http://amigo.geneontology.org/amigo/term/GO:0016339
negative regulation of signaling receptor activity	Gene Ontology	GO:2000272	2	39	0.0264199	0.0927031	PCSK9|ADH4	http://amigo.geneontology.org/amigo/term/GO:2000272
NADP binding	Gene Ontology	GO:0050661	2	39	0.0264199	0.0927031	IDH1|CAT	http://amigo.geneontology.org/amigo/term/GO:0050661
nucleosomal DNA binding	Gene Ontology	GO:0031492	2	39	0.0264199	0.0927031	HNRNPC|H2AFY	http://amigo.geneontology.org/amigo/term/GO:0031492
chondrocyte differentiation	Gene Ontology	GO:0002062	2	39	0.0264199	0.0927031	TGFBI|GPLD1	http://amigo.geneontology.org/amigo/term/GO:0002062
positive regulation of protein phosphorylation	Gene Ontology	GO:0001934	4	178	0.0264738	0.0927431	IGF2|HLA-DRB1|RARRES2|MST1	http://amigo.geneontology.org/amigo/term/GO:0001934
polysome	Gene Ontology	GO:0005844	2	40	0.0276303	0.0958727	PSMA1|PSMA6	http://amigo.geneontology.org/amigo/term/GO:0005844
chromatin silencing	Gene Ontology	GO:0006342	2	40	0.0276303	0.0958727	H2AFX|H2AFY	http://amigo.geneontology.org/amigo/term/GO:0006342
rRNA binding	Gene Ontology	GO:0019843	2	40	0.0276303	0.0958727	ANG|RNASE4	http://amigo.geneontology.org/amigo/term/GO:0019843
establishment of protein localization	Gene Ontology	GO:0045184	2	40	0.0276303	0.0958727	ITGA2|RCC2	http://amigo.geneontology.org/amigo/term/GO:0045184
ovarian follicle development	Gene Ontology	GO:0001541	2	40	0.0276303	0.0958727	ANG|RNASE4	http://amigo.geneontology.org/amigo/term/GO:0001541
positive regulation of ATPase activity	Gene Ontology	GO:0032781	2	40	0.0276303	0.0958727	DNAJA2|MYL4	http://amigo.geneontology.org/amigo/term/GO:0032781
endocytosis	Gene Ontology	GO:0006897	4	182	0.0283641	0.0979526	RAB1A|RAB5A|CD5L|VTN	http://amigo.geneontology.org/amigo/term/GO:0006897
transport vesicle membrane	Gene Ontology	GO:0030658	2	41	0.0288625	0.0990479	RAB1A|HLA-DRB1	http://amigo.geneontology.org/amigo/term/GO:0030658
antibacterial humoral response	Gene Ontology	GO:0019731	2	41	0.0288625	0.0990479	H2BFS|SLPI	http://amigo.geneontology.org/amigo/term/GO:0019731
negative regulation of viral genome replication	Gene Ontology	GO:0045071	2	41	0.0288625	0.0990479	SLPI|ILF3	http://amigo.geneontology.org/amigo/term/GO:0045071
protein homooligomerization	Gene Ontology	GO:0051260	3	105	0.0293044	0.100407	C9|ALAD|RBMX	http://amigo.geneontology.org/amigo/term/GO:0051260
adherens junction organization	Gene Ontology	GO:0034332	2	42	0.0301164	0.102866	ANG|RNASE4	http://amigo.geneontology.org/amigo/term/GO:0034332
cytokine activity	Gene Ontology	GO:0005125	4	186	0.0303329	0.103444	SCGB3A1|INHBC|INHBE|AIMP1	http://amigo.geneontology.org/amigo/term/GO:0005125
intermembrane lipid transfer	Gene Ontology	GO:0120009	2	43	0.0313917	0.106817	PLTP|APOB	http://amigo.geneontology.org/amigo/term/GO:0120009
peroxisome	Gene Ontology	GO:0005777	3	108	0.0314196	0.106817	IDH1|AGT|CAT	http://amigo.geneontology.org/amigo/term/GO:0005777
neuronal cell body	Gene Ontology	GO:0043025	6	376	0.0315973	0.107254	TXN|APOD|ANG|APOB|RNASE4|RAB5A	http://amigo.geneontology.org/amigo/term/GO:0043025
protein C-terminus binding	Gene Ontology	GO:0008022	4	189	0.0318612	0.107982	YWHAB|CORO1A|VPS4A|ECM1	http://amigo.geneontology.org/amigo/term/GO:0008022
response to retinoic acid	Gene Ontology	GO:0032526	2	44	0.0326879	0.10812	IGFBP2|IGFBP7	http://amigo.geneontology.org/amigo/term/GO:0032526
cardiac muscle contraction	Gene Ontology	GO:0060048	2	44	0.0326879	0.10812	MYL4|TTN	http://amigo.geneontology.org/amigo/term/GO:0060048
catalytic activity	Gene Ontology	GO:0003824	2	44	0.0326879	0.10812	ALAD|DDAH2	http://amigo.geneontology.org/amigo/term/GO:0003824
gluconeogenesis	Gene Ontology	GO:0006094	2	45	0.0340048	0.10812	ENO1|TPI1	http://amigo.geneontology.org/amigo/term/GO:0006094
scavenger receptor activity	Gene Ontology	GO:0005044	2	45	0.0340048	0.10812	CD5L|VTN	http://amigo.geneontology.org/amigo/term/GO:0005044
response to ionizing radiation	Gene Ontology	GO:0010212	2	45	0.0340048	0.10812	H2AFX|ALAD	http://amigo.geneontology.org/amigo/term/GO:0010212
positive regulation of phagocytosis	Gene Ontology	GO:0050766	2	45	0.0340048	0.10812	AHSG|MFGE8	http://amigo.geneontology.org/amigo/term/GO:0050766
cytoplasmic vesicle	Gene Ontology	GO:0031410	5	285	0.034247	0.10812	IGFBP2|ANG|RAC2|RNASE4|DMTN	http://amigo.geneontology.org/amigo/term/GO:0031410
neural crest cell migration	Gene Ontology	GO:0001755	2	46	0.0353422	0.10812	LAMA5|CFL1	http://amigo.geneontology.org/amigo/term/GO:0001755
interleukin-12-mediated signaling pathway	Gene Ontology	GO:0035722	2	46	0.0353422	0.10812	GSTO1|CFL1	http://amigo.geneontology.org/amigo/term/GO:0035722
inner ear development	Gene Ontology	GO:0048839	2	46	0.0353422	0.10812	CXCL14|C1QB	http://amigo.geneontology.org/amigo/term/GO:0048839
cellular response to hypoxia	Gene Ontology	GO:0071456	3	114	0.0358835	0.10812	SFRP1|GNB1|HYOU1	http://amigo.geneontology.org/amigo/term/GO:0071456
regulation of apoptotic process	Gene Ontology	GO:0042981	4	197	0.0361545	0.10812	CXCL10|BID|CIDEB|PRDX2	http://amigo.geneontology.org/amigo/term/GO:0042981
fucose binding	Gene Ontology	GO:0042806	1	5	0.0363624	0.10812	SELP	http://amigo.geneontology.org/amigo/term/GO:0042806
aminoacylase activity	Gene Ontology	GO:0004046	1	5	0.0363624	0.10812	CAT	http://amigo.geneontology.org/amigo/term/GO:0004046
granzyme-mediated apoptotic signaling pathway	Gene Ontology	GO:0008626	1	5	0.0363624	0.10812	SRGN	http://amigo.geneontology.org/amigo/term/GO:0008626
positive regulation of clathrin-dependent endocytosis	Gene Ontology	GO:2000370	1	5	0.0363624	0.10812	CCL14	http://amigo.geneontology.org/amigo/term/GO:2000370
carbonyl reductase (NADPH) activity	Gene Ontology	GO:0004090	1	5	0.0363624	0.10812	DCXR	http://amigo.geneontology.org/amigo/term/GO:0004090
C-X3-C chemokine binding	Gene Ontology	GO:0019960	1	5	0.0363624	0.10812	ITGB1	http://amigo.geneontology.org/amigo/term/GO:0019960
N-acylethanolamine metabolic process	Gene Ontology	GO:0070291	1	5	0.0363624	0.10812	GDE1	http://amigo.geneontology.org/amigo/term/GO:0070291
antigen processing and presentation of endogenous peptide antigen via MHC class Ib	Gene Ontology	GO:0002476	1	5	0.0363624	0.10812	AZGP1	http://amigo.geneontology.org/amigo/term/GO:0002476
embryonic placenta morphogenesis	Gene Ontology	GO:0060669	1	5	0.0363624	0.10812	IGF2	http://amigo.geneontology.org/amigo/term/GO:0060669
antifungal innate immune response	Gene Ontology	GO:0061760	1	5	0.0363624	0.10812	RARRES2	http://amigo.geneontology.org/amigo/term/GO:0061760
negative regulation of lipid metabolic process	Gene Ontology	GO:0045833	1	5	0.0363624	0.10812	APOC1	http://amigo.geneontology.org/amigo/term/GO:0045833
intermediate-density lipoprotein particle	Gene Ontology	GO:0034363	1	5	0.0363624	0.10812	APOB	http://amigo.geneontology.org/amigo/term/GO:0034363
negative regulation of low-density lipoprotein particle clearance	Gene Ontology	GO:0010989	1	5	0.0363624	0.10812	PCSK9	http://amigo.geneontology.org/amigo/term/GO:0010989
hemoglobin binding	Gene Ontology	GO:0030492	1	5	0.0363624	0.10812	HPR	http://amigo.geneontology.org/amigo/term/GO:0030492
negative regulation of T cell differentiation in thymus	Gene Ontology	GO:0033085	1	5	0.0363624	0.10812	IHH	http://amigo.geneontology.org/amigo/term/GO:0033085
hydrogen peroxide metabolic process	Gene Ontology	GO:0042743	1	5	0.0363624	0.10812	PARK7	http://amigo.geneontology.org/amigo/term/GO:0042743
regulation of muscle cell differentiation	Gene Ontology	GO:0051147	1	5	0.0363624	0.10812	IGF2	http://amigo.geneontology.org/amigo/term/GO:0051147
peptidoglycan immune receptor activity	Gene Ontology	GO:0016019	1	5	0.0363624	0.10812	CD14	http://amigo.geneontology.org/amigo/term/GO:0016019
thorax and anterior abdomen determination	Gene Ontology	GO:0007356	1	5	0.0363624	0.10812	BASP1	http://amigo.geneontology.org/amigo/term/GO:0007356
regulation of bile acid biosynthetic process	Gene Ontology	GO:0070857	1	5	0.0363624	0.10812	CES1	http://amigo.geneontology.org/amigo/term/GO:0070857
regulation of smooth muscle cell migration	Gene Ontology	GO:0014910	1	5	0.0363624	0.10812	PDGFA	http://amigo.geneontology.org/amigo/term/GO:0014910
negative regulation of histone H3-K27 methylation	Gene Ontology	GO:0061086	1	5	0.0363624	0.10812	H2AFY	http://amigo.geneontology.org/amigo/term/GO:0061086
apolipoprotein A-I binding	Gene Ontology	GO:0034186	1	5	0.0363624	0.10812	LCAT	http://amigo.geneontology.org/amigo/term/GO:0034186
interleukin-2 production	Gene Ontology	GO:0032623	1	5	0.0363624	0.10812	PNP	http://amigo.geneontology.org/amigo/term/GO:0032623
cellular response to sodium arsenite	Gene Ontology	GO:1903936	1	5	0.0363624	0.10812	HNRNPA1	http://amigo.geneontology.org/amigo/term/GO:1903936
medium-chain fatty acid metabolic process	Gene Ontology	GO:0051791	1	5	0.0363624	0.10812	CES1	http://amigo.geneontology.org/amigo/term/GO:0051791
protein repair	Gene Ontology	GO:0030091	1	5	0.0363624	0.10812	PCMT1	http://amigo.geneontology.org/amigo/term/GO:0030091
cellular response to heparin	Gene Ontology	GO:0071504	1	5	0.0363624	0.10812	SFRP1	http://amigo.geneontology.org/amigo/term/GO:0071504
negative regulation of T cell migration	Gene Ontology	GO:2000405	1	5	0.0363624	0.10812	APOD	http://amigo.geneontology.org/amigo/term/GO:2000405
kinase inhibitor activity	Gene Ontology	GO:0019210	1	5	0.0363624	0.10812	AHSG	http://amigo.geneontology.org/amigo/term/GO:0019210
regulation of acrosome reaction	Gene Ontology	GO:0060046	1	5	0.0363624	0.10812	SERPINA10	http://amigo.geneontology.org/amigo/term/GO:0060046
positive regulation of intracellular transport	Gene Ontology	GO:0032388	1	5	0.0363624	0.10812	DYNC1H1	http://amigo.geneontology.org/amigo/term/GO:0032388
positive regulation of maintenance of mitotic sister chromatid cohesion	Gene Ontology	GO:0034184	1	5	0.0363624	0.10812	H2AFY	http://amigo.geneontology.org/amigo/term/GO:0034184
fructose binding	Gene Ontology	GO:0070061	1	5	0.0363624	0.10812	PFKL	http://amigo.geneontology.org/amigo/term/GO:0070061
regulation of metaphase plate congression	Gene Ontology	GO:0090235	1	5	0.0363624	0.10812	DYNC1H1	http://amigo.geneontology.org/amigo/term/GO:0090235
U1 snRNP binding	Gene Ontology	GO:1990446	1	5	0.0363624	0.10812	HNRNPC	http://amigo.geneontology.org/amigo/term/GO:1990446
interleukin-2 receptor binding	Gene Ontology	GO:0005134	1	5	0.0363624	0.10812	ECM1	http://amigo.geneontology.org/amigo/term/GO:0005134
lipoprotein catabolic process	Gene Ontology	GO:0042159	1	5	0.0363624	0.10812	APOB	http://amigo.geneontology.org/amigo/term/GO:0042159
positive regulation of focal adhesion disassembly	Gene Ontology	GO:0120183	1	5	0.0363624	0.10812	ARF6	http://amigo.geneontology.org/amigo/term/GO:0120183
positive regulation of glycogen (starch) synthase activity	Gene Ontology	GO:2000467	1	5	0.0363624	0.10812	IGF2	http://amigo.geneontology.org/amigo/term/GO:2000467
inositol-1,3,4,5-tetrakisphosphate 5-phosphatase activity	Gene Ontology	GO:0052659	1	5	0.0363624	0.10812	INPP5D	http://amigo.geneontology.org/amigo/term/GO:0052659
Weibel-Palade body	Gene Ontology	GO:0033093	1	5	0.0363624	0.10812	VWF	http://amigo.geneontology.org/amigo/term/GO:0033093
response to potassium ion	Gene Ontology	GO:0035864	1	5	0.0363624	0.10812	ADAMTS13	http://amigo.geneontology.org/amigo/term/GO:0035864
hemoglobin metabolic process	Gene Ontology	GO:0020027	1	5	0.0363624	0.10812	CAT	http://amigo.geneontology.org/amigo/term/GO:0020027
positive regulation of cell projection organization	Gene Ontology	GO:0031346	1	5	0.0363624	0.10812	ITGA2	http://amigo.geneontology.org/amigo/term/GO:0031346
commitment complex	Gene Ontology	GO:0000243	1	5	0.0363624	0.10812	HNRNPC	http://amigo.geneontology.org/amigo/term/GO:0000243
positive regulation of non-canonical Wnt signaling pathway	Gene Ontology	GO:2000052	1	5	0.0363624	0.10812	SFRP1	http://amigo.geneontology.org/amigo/term/GO:2000052
fatty acid omega-oxidation	Gene Ontology	GO:0010430	1	5	0.0363624	0.10812	ADH4	http://amigo.geneontology.org/amigo/term/GO:0010430
cornified envelope assembly	Gene Ontology	GO:1903575	1	5	0.0363624	0.10812	DMKN	http://amigo.geneontology.org/amigo/term/GO:1903575
integral component of synaptic membrane	Gene Ontology	GO:0099699	1	5	0.0363624	0.10812	ITGB1	http://amigo.geneontology.org/amigo/term/GO:0099699
phosphatidylinositol-3,4,5-trisphosphate 3-phosphatase activity	Gene Ontology	GO:0016314	1	5	0.0363624	0.10812	INPP5D	http://amigo.geneontology.org/amigo/term/GO:0016314
negative regulation of triglyceride catabolic process	Gene Ontology	GO:0010897	1	5	0.0363624	0.10812	GPLD1	http://amigo.geneontology.org/amigo/term/GO:0010897
glucuronate catabolic process to xylulose 5-phosphate	Gene Ontology	GO:0019640	1	5	0.0363624	0.10812	DCXR	http://amigo.geneontology.org/amigo/term/GO:0019640
phosphatidic acid metabolic process	Gene Ontology	GO:0046473	1	5	0.0363624	0.10812	PLA2G2A	http://amigo.geneontology.org/amigo/term/GO:0046473
protein import	Gene Ontology	GO:0017038	1	5	0.0363624	0.10812	LAMP2	http://amigo.geneontology.org/amigo/term/GO:0017038
regulation of cholesterol transport	Gene Ontology	GO:0032374	1	5	0.0363624	0.10812	APOC1	http://amigo.geneontology.org/amigo/term/GO:0032374
CXCR3 chemokine receptor binding	Gene Ontology	GO:0048248	1	5	0.0363624	0.10812	CXCL10	http://amigo.geneontology.org/amigo/term/GO:0048248
central region of growth cone	Gene Ontology	GO:0090724	1	5	0.0363624	0.10812	YWHAE	http://amigo.geneontology.org/amigo/term/GO:0090724
lipopolysaccharide receptor complex	Gene Ontology	GO:0046696	1	5	0.0363624	0.10812	CD14	http://amigo.geneontology.org/amigo/term/GO:0046696
small protein activating enzyme binding	Gene Ontology	GO:0044388	1	5	0.0363624	0.10812	PARK7	http://amigo.geneontology.org/amigo/term/GO:0044388
selenium compound metabolic process	Gene Ontology	GO:0001887	1	5	0.0363624	0.10812	SELENOP	http://amigo.geneontology.org/amigo/term/GO:0001887
programmed cell death	Gene Ontology	GO:0012501	1	5	0.0363624	0.10812	PKM	http://amigo.geneontology.org/amigo/term/GO:0012501
fructose-6-phosphate binding	Gene Ontology	GO:0070095	1	5	0.0363624	0.10812	PFKL	http://amigo.geneontology.org/amigo/term/GO:0070095
ubiquitin-independent protein catabolic process via the multivesicular body sorting pathway	Gene Ontology	GO:0090611	1	5	0.0363624	0.10812	VPS4A	http://amigo.geneontology.org/amigo/term/GO:0090611
dopamine uptake involved in synaptic transmission	Gene Ontology	GO:0051583	1	5	0.0363624	0.10812	PARK7	http://amigo.geneontology.org/amigo/term/GO:0051583
cellular detoxification of aldehyde	Gene Ontology	GO:0110095	1	5	0.0363624	0.10812	PARK7	http://amigo.geneontology.org/amigo/term/GO:0110095
retinal pigment epithelium development	Gene Ontology	GO:0003406	1	5	0.0363624	0.10812	IHH	http://amigo.geneontology.org/amigo/term/GO:0003406
ceramidase activity	Gene Ontology	GO:0102121	1	5	0.0363624	0.10812	ASAH1	http://amigo.geneontology.org/amigo/term/GO:0102121
antifungal humoral response	Gene Ontology	GO:0019732	1	5	0.0363624	0.10812	RARRES2	http://amigo.geneontology.org/amigo/term/GO:0019732
chorionic trophoblast cell differentiation	Gene Ontology	GO:0060718	1	5	0.0363624	0.10812	HTRA1	http://amigo.geneontology.org/amigo/term/GO:0060718
negative regulation of B cell differentiation	Gene Ontology	GO:0045578	1	5	0.0363624	0.10812	SFRP1	http://amigo.geneontology.org/amigo/term/GO:0045578
acrosin binding	Gene Ontology	GO:0032190	1	5	0.0363624	0.10812	SERPINA5	http://amigo.geneontology.org/amigo/term/GO:0032190
regulation of vacuole fusion, non-autophagic	Gene Ontology	GO:0032889	1	5	0.0363624	0.10812	ENO1	http://amigo.geneontology.org/amigo/term/GO:0032889
interaction with symbiont	Gene Ontology	GO:0051702	1	5	0.0363624	0.10812	PLG	http://amigo.geneontology.org/amigo/term/GO:0051702
positive regulation of spindle assembly	Gene Ontology	GO:1905832	1	5	0.0363624	0.10812	DYNC1H1	http://amigo.geneontology.org/amigo/term/GO:1905832
heterophilic cell-cell adhesion via plasma membrane cell adhesion molecules	Gene Ontology	GO:0007157	2	47	0.0366996	0.10812	CEACAM5|SELP	http://amigo.geneontology.org/amigo/term/GO:0007157
inositol phosphate metabolic process	Gene Ontology	GO:0043647	2	47	0.0366996	0.10812	MINPP1|INPP5D	http://amigo.geneontology.org/amigo/term/GO:0043647
negative regulation of Wnt signaling pathway	Gene Ontology	GO:0030178	2	47	0.0366996	0.10812	SFRP1|SFRP4	http://amigo.geneontology.org/amigo/term/GO:0030178
bone development	Gene Ontology	GO:0060348	2	47	0.0366996	0.10812	PLS3|AKAP13	http://amigo.geneontology.org/amigo/term/GO:0060348
negative regulation of BMP signaling pathway	Gene Ontology	GO:0030514	2	47	0.0366996	0.10812	SFRP1|HTRA1	http://amigo.geneontology.org/amigo/term/GO:0030514
response to activity	Gene Ontology	GO:0014823	2	47	0.0366996	0.10812	ALAD|CAT	http://amigo.geneontology.org/amigo/term/GO:0014823
cytosolic small ribosomal subunit	Gene Ontology	GO:0022627	2	47	0.0366996	0.10812	LBP|RPS27A	http://amigo.geneontology.org/amigo/term/GO:0022627
positive regulation of pathway-restricted SMAD protein phosphorylation	Gene Ontology	GO:0010862	2	48	0.0380769	0.111577	INHBC|INHBE	http://amigo.geneontology.org/amigo/term/GO:0010862
Rho guanyl-nucleotide exchange factor activity	Gene Ontology	GO:0005089	2	48	0.0380769	0.111577	DOCK11|AKAP13	http://amigo.geneontology.org/amigo/term/GO:0005089
positive regulation of cell adhesion	Gene Ontology	GO:0045785	2	48	0.0380769	0.111577	ITGA2|CXCL12	http://amigo.geneontology.org/amigo/term/GO:0045785
adult locomotory behavior	Gene Ontology	GO:0008344	2	48	0.0380769	0.111577	PARK7|CXCL12	http://amigo.geneontology.org/amigo/term/GO:0008344
cholesterol binding	Gene Ontology	GO:0015485	2	49	0.0394737	0.111713	APOF|APOD	http://amigo.geneontology.org/amigo/term/GO:0015485
positive regulation of protein serine/threonine kinase activity	Gene Ontology	GO:0071902	2	50	0.0408897	0.111713	IGF2|MST1	http://amigo.geneontology.org/amigo/term/GO:0071902
late endosome membrane	Gene Ontology	GO:0031902	3	121	0.0414806	0.111713	HLA-DRB1|LAMP2|VPS4A	http://amigo.geneontology.org/amigo/term/GO:0031902
cell-cell adhesion mediated by integrin	Gene Ontology	GO:0033631	1	6	0.0422934	0.111713	ITGB1	http://amigo.geneontology.org/amigo/term/GO:0033631
cell differentiation involved in embryonic placenta development	Gene Ontology	GO:0060706	1	6	0.0422934	0.111713	MST1	http://amigo.geneontology.org/amigo/term/GO:0060706
negative regulation of granulocyte differentiation	Gene Ontology	GO:0030853	1	6	0.0422934	0.111713	C1QC	http://amigo.geneontology.org/amigo/term/GO:0030853
myelin sheath abaxonal region	Gene Ontology	GO:0035748	1	6	0.0422934	0.111713	ITGB1	http://amigo.geneontology.org/amigo/term/GO:0035748
positive regulation of establishment of endothelial barrier	Gene Ontology	GO:1903142	1	6	0.0422934	0.111713	PROC	http://amigo.geneontology.org/amigo/term/GO:1903142
embryonic skeletal joint development	Gene Ontology	GO:0072498	1	6	0.0422934	0.111713	IHH	http://amigo.geneontology.org/amigo/term/GO:0072498
positive regulation of signaling receptor activity	Gene Ontology	GO:2000273	1	6	0.0422934	0.111713	ITGB1	http://amigo.geneontology.org/amigo/term/GO:2000273
inositol-1,4,5-trisphosphate 5-phosphatase activity	Gene Ontology	GO:0052658	1	6	0.0422934	0.111713	INPP5D	http://amigo.geneontology.org/amigo/term/GO:0052658
alveolar lamellar body	Gene Ontology	GO:0097208	1	6	0.0422934	0.111713	SFTPB	http://amigo.geneontology.org/amigo/term/GO:0097208
lipase binding	Gene Ontology	GO:0035473	1	6	0.0422934	0.111713	APOB	http://amigo.geneontology.org/amigo/term/GO:0035473
germ cell migration	Gene Ontology	GO:0008354	1	6	0.0422934	0.111713	ITGB1	http://amigo.geneontology.org/amigo/term/GO:0008354
positive regulation of transporter activity	Gene Ontology	GO:0032411	1	6	0.0422934	0.111713	PON1	http://amigo.geneontology.org/amigo/term/GO:0032411
lipid oxidation	Gene Ontology	GO:0034440	1	6	0.0422934	0.111713	PLA2G7	http://amigo.geneontology.org/amigo/term/GO:0034440
translational termination	Gene Ontology	GO:0006415	1	6	0.0422934	0.111713	APEH	http://amigo.geneontology.org/amigo/term/GO:0006415
glycolipid transport	Gene Ontology	GO:0046836	1	6	0.0422934	0.111713	PLTP	http://amigo.geneontology.org/amigo/term/GO:0046836
Barr body	Gene Ontology	GO:0001740	1	6	0.0422934	0.111713	H2AFY	http://amigo.geneontology.org/amigo/term/GO:0001740
positive regulation of transmission of nerve impulse	Gene Ontology	GO:0051971	1	6	0.0422934	0.111713	ITGA2	http://amigo.geneontology.org/amigo/term/GO:0051971
sulfur amino acid catabolic process	Gene Ontology	GO:0000098	1	6	0.0422934	0.111713	TXN	http://amigo.geneontology.org/amigo/term/GO:0000098
cellular response to molecule of bacterial origin	Gene Ontology	GO:0071219	1	6	0.0422934	0.111713	CD14	http://amigo.geneontology.org/amigo/term/GO:0071219
cellular response to catecholamine stimulus	Gene Ontology	GO:0071870	1	6	0.0422934	0.111713	GNB1	http://amigo.geneontology.org/amigo/term/GO:0071870
sex chromatin	Gene Ontology	GO:0001739	1	6	0.0422934	0.111713	H2AFY	http://amigo.geneontology.org/amigo/term/GO:0001739
transaminase activity	Gene Ontology	GO:0008483	1	6	0.0422934	0.111713	AGT	http://amigo.geneontology.org/amigo/term/GO:0008483
common-partner SMAD protein phosphorylation	Gene Ontology	GO:0007182	1	6	0.0422934	0.111713	SPTBN1	http://amigo.geneontology.org/amigo/term/GO:0007182
negative regulation of protein targeting to membrane	Gene Ontology	GO:0090315	1	6	0.0422934	0.111713	DMTN	http://amigo.geneontology.org/amigo/term/GO:0090315
positive regulation of dopamine secretion	Gene Ontology	GO:0033603	1	6	0.0422934	0.111713	CXCL12	http://amigo.geneontology.org/amigo/term/GO:0033603
synaptic vesicle recycling	Gene Ontology	GO:0036465	1	6	0.0422934	0.111713	RAB5A	http://amigo.geneontology.org/amigo/term/GO:0036465
negative regulation of protein export from nucleus	Gene Ontology	GO:0046826	1	6	0.0422934	0.111713	PARK7	http://amigo.geneontology.org/amigo/term/GO:0046826
viral release from host cell	Gene Ontology	GO:0019076	1	6	0.0422934	0.111713	VPS4A	http://amigo.geneontology.org/amigo/term/GO:0019076
phosphatidic acid transfer activity	Gene Ontology	GO:1990050	1	6	0.0422934	0.111713	PLTP	http://amigo.geneontology.org/amigo/term/GO:1990050
morphogenesis of a polarized epithelium	Gene Ontology	GO:0001738	1	6	0.0422934	0.111713	LAMA5	http://amigo.geneontology.org/amigo/term/GO:0001738
regulation of branching involved in prostate gland morphogenesis	Gene Ontology	GO:0060687	1	6	0.0422934	0.111713	SFRP1	http://amigo.geneontology.org/amigo/term/GO:0060687
prostate epithelial cord arborization involved in prostate glandular acinus morphogenesis	Gene Ontology	GO:0060527	1	6	0.0422934	0.111713	SFRP1	http://amigo.geneontology.org/amigo/term/GO:0060527
skeletal muscle thin filament assembly	Gene Ontology	GO:0030240	1	6	0.0422934	0.111713	TTN	http://amigo.geneontology.org/amigo/term/GO:0030240
ceramide binding	Gene Ontology	GO:0097001	1	6	0.0422934	0.111713	PLTP	http://amigo.geneontology.org/amigo/term/GO:0097001
positive regulation of binding	Gene Ontology	GO:0051099	1	6	0.0422934	0.111713	PON1	http://amigo.geneontology.org/amigo/term/GO:0051099
lipase inhibitor activity	Gene Ontology	GO:0055102	1	6	0.0422934	0.111713	APOC1	http://amigo.geneontology.org/amigo/term/GO:0055102
humoral immune response mediated by circulating immunoglobulin	Gene Ontology	GO:0002455	1	6	0.0422934	0.111713	HLA-DRB1	http://amigo.geneontology.org/amigo/term/GO:0002455
negative regulation of epithelial cell proliferation involved in prostate gland development	Gene Ontology	GO:0060770	1	6	0.0422934	0.111713	SERPINF1	http://amigo.geneontology.org/amigo/term/GO:0060770
natural killer cell degranulation	Gene Ontology	GO:0043320	1	6	0.0422934	0.111713	CORO1A	http://amigo.geneontology.org/amigo/term/GO:0043320
negative regulation of dendrite development	Gene Ontology	GO:2000171	1	6	0.0422934	0.111713	ARF6	http://amigo.geneontology.org/amigo/term/GO:2000171
peripheral nervous system axon regeneration	Gene Ontology	GO:0014012	1	6	0.0422934	0.111713	APOD	http://amigo.geneontology.org/amigo/term/GO:0014012
regulation of T cell migration	Gene Ontology	GO:2000404	1	6	0.0422934	0.111713	ECM1	http://amigo.geneontology.org/amigo/term/GO:2000404
growth hormone secretion	Gene Ontology	GO:0030252	1	6	0.0422934	0.111713	RAB1A	http://amigo.geneontology.org/amigo/term/GO:0030252
alcohol dehydrogenase (NAD+) activity	Gene Ontology	GO:0004022	1	6	0.0422934	0.111713	ADH4	http://amigo.geneontology.org/amigo/term/GO:0004022
chromatin assembly or disassembly	Gene Ontology	GO:0006333	1	6	0.0422934	0.111713	HIRIP3	http://amigo.geneontology.org/amigo/term/GO:0006333
double-stranded methylated DNA binding	Gene Ontology	GO:0010385	1	6	0.0422934	0.111713	H2AFY	http://amigo.geneontology.org/amigo/term/GO:0010385
phosphatidylcholine-sterol O-acyltransferase activator activity	Gene Ontology	GO:0060228	1	6	0.0422934	0.111713	APOC1	http://amigo.geneontology.org/amigo/term/GO:0060228
invadopodium membrane	Gene Ontology	GO:0071438	1	6	0.0422934	0.111713	ITGB1	http://amigo.geneontology.org/amigo/term/GO:0071438
negative regulation of oxidative stress-induced cell death	Gene Ontology	GO:1903202	1	6	0.0422934	0.111713	PARK7	http://amigo.geneontology.org/amigo/term/GO:1903202
head morphogenesis	Gene Ontology	GO:0060323	1	6	0.0422934	0.111713	IHH	http://amigo.geneontology.org/amigo/term/GO:0060323
inositol-polyphosphate 5-phosphatase activity	Gene Ontology	GO:0004445	1	6	0.0422934	0.111713	INPP5D	http://amigo.geneontology.org/amigo/term/GO:0004445
ceramide catabolic process	Gene Ontology	GO:0046514	1	6	0.0422934	0.111713	ASAH1	http://amigo.geneontology.org/amigo/term/GO:0046514
N-acylsphingosine amidohydrolase activity	Gene Ontology	GO:0017040	1	6	0.0422934	0.111713	ASAH1	http://amigo.geneontology.org/amigo/term/GO:0017040
regulation of SMAD protein signal transduction	Gene Ontology	GO:0060390	1	6	0.0422934	0.111713	SPTBN1	http://amigo.geneontology.org/amigo/term/GO:0060390
lysosomal protein catabolic process	Gene Ontology	GO:1905146	1	6	0.0422934	0.111713	LAMP2	http://amigo.geneontology.org/amigo/term/GO:1905146
abscission	Gene Ontology	GO:0009838	1	6	0.0422934	0.111713	VPS4A	http://amigo.geneontology.org/amigo/term/GO:0009838
isocitrate metabolic process	Gene Ontology	GO:0006102	1	6	0.0422934	0.111713	IDH1	http://amigo.geneontology.org/amigo/term/GO:0006102
negative regulation of cysteine-type endopeptidase activity involved in apoptotic signaling pathway	Gene Ontology	GO:2001268	1	6	0.0422934	0.111713	PARK7	http://amigo.geneontology.org/amigo/term/GO:2001268
regulation of cAMP-dependent protein kinase activity	Gene Ontology	GO:2000479	1	6	0.0422934	0.111713	CXCL10	http://amigo.geneontology.org/amigo/term/GO:2000479
phosphate ion homeostasis	Gene Ontology	GO:0055062	1	6	0.0422934	0.111713	SFRP4	http://amigo.geneontology.org/amigo/term/GO:0055062
positive regulation of apoptotic cell clearance	Gene Ontology	GO:2000427	1	6	0.0422934	0.111713	C4B	http://amigo.geneontology.org/amigo/term/GO:2000427
positive regulation of natural killer cell chemotaxis	Gene Ontology	GO:2000503	1	6	0.0422934	0.111713	CXCL14	http://amigo.geneontology.org/amigo/term/GO:2000503
negative regulation of histone H3-K4 methylation	Gene Ontology	GO:0051572	1	6	0.0422934	0.111713	H2AFY	http://amigo.geneontology.org/amigo/term/GO:0051572
response to mercury ion	Gene Ontology	GO:0046689	1	6	0.0422934	0.111713	ALAD	http://amigo.geneontology.org/amigo/term/GO:0046689
regulation of potassium ion transmembrane transporter activity	Gene Ontology	GO:1901016	1	6	0.0422934	0.111713	YWHAE	http://amigo.geneontology.org/amigo/term/GO:1901016
response to light intensity	Gene Ontology	GO:0009642	1	6	0.0422934	0.111713	CAT	http://amigo.geneontology.org/amigo/term/GO:0009642
Toll-like receptor binding	Gene Ontology	GO:0035325	1	6	0.0422934	0.111713	TOLLIP	http://amigo.geneontology.org/amigo/term/GO:0035325
response to cobalt ion	Gene Ontology	GO:0032025	1	6	0.0422934	0.111713	ALAD	http://amigo.geneontology.org/amigo/term/GO:0032025
negative regulation of monocyte chemotactic protein-1 production	Gene Ontology	GO:0071638	1	6	0.0422934	0.111713	APOD	http://amigo.geneontology.org/amigo/term/GO:0071638
dentinogenesis	Gene Ontology	GO:0097187	1	6	0.0422934	0.111713	HTRA1	http://amigo.geneontology.org/amigo/term/GO:0097187
intracellular sequestering of iron ion	Gene Ontology	GO:0006880	1	6	0.0422934	0.111713	FTL	http://amigo.geneontology.org/amigo/term/GO:0006880
cytoplasmic sequestering of protein	Gene Ontology	GO:0051220	1	6	0.0422934	0.111713	YWHAB	http://amigo.geneontology.org/amigo/term/GO:0051220
regulation of actin polymerization or depolymerization	Gene Ontology	GO:0008064	1	6	0.0422934	0.111713	CXCL12	http://amigo.geneontology.org/amigo/term/GO:0008064
mRNA 5'-splice site recognition	Gene Ontology	GO:0000395	1	6	0.0422934	0.111713	HNRNPC	http://amigo.geneontology.org/amigo/term/GO:0000395
B cell receptor signaling pathway	Gene Ontology	GO:0050853	3	122	0.042314	0.111713	IGHV1-45|IGHG3|IGHV4-28	http://amigo.geneontology.org/amigo/term/GO:0050853
cytoskeleton	Gene Ontology	GO:0005856	6	406	0.0430148	0.113426	INPP5D|PNP|BASP1|S100A9|S100A8|RAC2	http://amigo.geneontology.org/amigo/term/GO:0005856
ribosome binding	Gene Ontology	GO:0043022	2	52	0.0437783	0.115162	LBP|OLA1	http://amigo.geneontology.org/amigo/term/GO:0043022
mitotic cytokinesis	Gene Ontology	GO:0000281	2	52	0.0437783	0.115162	CFL1|SPTBN1	http://amigo.geneontology.org/amigo/term/GO:0000281
endomembrane system	Gene Ontology	GO:0012505	3	125	0.0448645	0.11693	RAB1A|RAB5A|DMTN	http://amigo.geneontology.org/amigo/term/GO:0012505
negative regulation of cell growth	Gene Ontology	GO:0030308	3	125	0.0448645	0.11693	ENO1|SFRP1|SCGB3A1	http://amigo.geneontology.org/amigo/term/GO:0030308
keratinocyte differentiation	Gene Ontology	GO:0030216	2	53	0.0452503	0.11693	ASAH1|MST1	http://amigo.geneontology.org/amigo/term/GO:0030216
cellular defense response	Gene Ontology	GO:0006968	2	53	0.0452503	0.11693	ITGB1|CD5L	http://amigo.geneontology.org/amigo/term/GO:0006968
ER to Golgi transport vesicle membrane	Gene Ontology	GO:0012507	2	53	0.0452503	0.11693	HLA-DRB1|CD59	http://amigo.geneontology.org/amigo/term/GO:0012507
regulation of catalytic activity	Gene Ontology	GO:0050790	2	53	0.0452503	0.11693	TTN|RUNDC3A	http://amigo.geneontology.org/amigo/term/GO:0050790
magnesium ion binding	Gene Ontology	GO:0000287	4	214	0.0463347	0.11693	ENO1|IDH1|MST1|PKM	http://amigo.geneontology.org/amigo/term/GO:0000287
response to mechanical stimulus	Gene Ontology	GO:0009612	2	54	0.0467403	0.11693	IGFBP2|IHH	http://amigo.geneontology.org/amigo/term/GO:0009612
cleavage furrow	Gene Ontology	GO:0032154	2	54	0.0467403	0.11693	ITGB1|ARF6	http://amigo.geneontology.org/amigo/term/GO:0032154
positive regulation of interleukin-8 production	Gene Ontology	GO:0032757	2	54	0.0467403	0.11693	CD14|PARK7	http://amigo.geneontology.org/amigo/term/GO:0032757
pyridoxal phosphate binding	Gene Ontology	GO:0030170	2	54	0.0467403	0.11693	AGT|ALB	http://amigo.geneontology.org/amigo/term/GO:0030170
positive regulation of protein-containing complex assembly	Gene Ontology	GO:0031334	2	54	0.0467403	0.11693	BID|PARK7	http://amigo.geneontology.org/amigo/term/GO:0031334
ubiquitin-like protein conjugating enzyme binding	Gene Ontology	GO:0044390	1	7	0.0481881	0.11693	PARK7	http://amigo.geneontology.org/amigo/term/GO:0044390
regulation of complement-dependent cytotoxicity	Gene Ontology	GO:1903659	1	7	0.0481881	0.11693	CD59	http://amigo.geneontology.org/amigo/term/GO:1903659
positive regulation of cholesterol storage	Gene Ontology	GO:0010886	1	7	0.0481881	0.11693	APOB	http://amigo.geneontology.org/amigo/term/GO:0010886
Schwann cell differentiation	Gene Ontology	GO:0014037	1	7	0.0481881	0.11693	ADGRG6	http://amigo.geneontology.org/amigo/term/GO:0014037
glomerular visceral epithelial cell differentiation	Gene Ontology	GO:0072112	1	7	0.0481881	0.11693	BASP1	http://amigo.geneontology.org/amigo/term/GO:0072112
cellular water homeostasis	Gene Ontology	GO:0009992	1	7	0.0481881	0.11693	ANXA7	http://amigo.geneontology.org/amigo/term/GO:0009992
positive regulation of axon extension involved in axon guidance	Gene Ontology	GO:0048842	1	7	0.0481881	0.11693	CXCL12	http://amigo.geneontology.org/amigo/term/GO:0048842
recognition of apoptotic cell	Gene Ontology	GO:0043654	1	7	0.0481881	0.11693	FCN3	http://amigo.geneontology.org/amigo/term/GO:0043654
negative regulation of cytokinesis	Gene Ontology	GO:0032466	1	7	0.0481881	0.11693	VPS4A	http://amigo.geneontology.org/amigo/term/GO:0032466
arginine catabolic process	Gene Ontology	GO:0006527	1	7	0.0481881	0.11693	DDAH2	http://amigo.geneontology.org/amigo/term/GO:0006527
negative regulation of macrophage differentiation	Gene Ontology	GO:0045650	1	7	0.0481881	0.11693	C1QC	http://amigo.geneontology.org/amigo/term/GO:0045650
GPI anchor binding	Gene Ontology	GO:0034235	1	7	0.0481881	0.11693	CEACAM5	http://amigo.geneontology.org/amigo/term/GO:0034235
positive regulation of integrin-mediated signaling pathway	Gene Ontology	GO:2001046	1	7	0.0481881	0.11693	DMTN	http://amigo.geneontology.org/amigo/term/GO:2001046
heme catabolic process	Gene Ontology	GO:0042167	1	7	0.0481881	0.11693	AMBP	http://amigo.geneontology.org/amigo/term/GO:0042167
glycerol catabolic process	Gene Ontology	GO:0019563	1	7	0.0481881	0.11693	TPI1	http://amigo.geneontology.org/amigo/term/GO:0019563
phosphatidylserine metabolic process	Gene Ontology	GO:0006658	1	7	0.0481881	0.11693	PLA1A	http://amigo.geneontology.org/amigo/term/GO:0006658
neural tube formation	Gene Ontology	GO:0001841	1	7	0.0481881	0.11693	MST1	http://amigo.geneontology.org/amigo/term/GO:0001841
glucose catabolic process	Gene Ontology	GO:0006007	1	7	0.0481881	0.11693	PFKL	http://amigo.geneontology.org/amigo/term/GO:0006007
positive regulation of autophagy of mitochondrion	Gene Ontology	GO:1903599	1	7	0.0481881	0.11693	PARK7	http://amigo.geneontology.org/amigo/term/GO:1903599
N6-methyladenosine-containing RNA binding	Gene Ontology	GO:1990247	1	7	0.0481881	0.11693	HNRNPC	http://amigo.geneontology.org/amigo/term/GO:1990247
riboflavin metabolic process	Gene Ontology	GO:0006771	1	7	0.0481881	0.11693	ACP5	http://amigo.geneontology.org/amigo/term/GO:0006771
substrate-dependent cell migration	Gene Ontology	GO:0006929	1	7	0.0481881	0.11693	ITGA2	http://amigo.geneontology.org/amigo/term/GO:0006929
negative regulation of monocyte differentiation	Gene Ontology	GO:0045656	1	7	0.0481881	0.11693	INPP5D	http://amigo.geneontology.org/amigo/term/GO:0045656
cuprous ion binding	Gene Ontology	GO:1903136	1	7	0.0481881	0.11693	PARK7	http://amigo.geneontology.org/amigo/term/GO:1903136
adrenergic receptor signaling pathway	Gene Ontology	GO:0071875	1	7	0.0481881	0.11693	AKAP13	http://amigo.geneontology.org/amigo/term/GO:0071875
response to herbicide	Gene Ontology	GO:0009635	1	7	0.0481881	0.11693	ALAD	http://amigo.geneontology.org/amigo/term/GO:0009635
positive regulation of cGMP-mediated signaling	Gene Ontology	GO:0010753	1	7	0.0481881	0.11693	RUNDC3A	http://amigo.geneontology.org/amigo/term/GO:0010753
chaperone-mediated autophagy	Gene Ontology	GO:0061684	1	7	0.0481881	0.11693	LAMP2	http://amigo.geneontology.org/amigo/term/GO:0061684
cAMP-dependent protein kinase regulator activity	Gene Ontology	GO:0008603	1	7	0.0481881	0.11693	CXCL10	http://amigo.geneontology.org/amigo/term/GO:0008603
positive regulation of vascular associated smooth muscle cell apoptotic process	Gene Ontology	GO:1905461	1	7	0.0481881	0.11693	MST1	http://amigo.geneontology.org/amigo/term/GO:1905461
negative regulation of dendritic cell apoptotic process	Gene Ontology	GO:2000669	1	7	0.0481881	0.11693	CXCL12	http://amigo.geneontology.org/amigo/term/GO:2000669
mitochondrial ATP synthesis coupled electron transport	Gene Ontology	GO:0042775	1	7	0.0481881	0.11693	BID	http://amigo.geneontology.org/amigo/term/GO:0042775
negative regulation of T cell differentiation	Gene Ontology	GO:0045581	1	7	0.0481881	0.11693	PRDX2	http://amigo.geneontology.org/amigo/term/GO:0045581
phosphatidylcholine transporter activity	Gene Ontology	GO:0008525	1	7	0.0481881	0.11693	PLTP	http://amigo.geneontology.org/amigo/term/GO:0008525
positive regulation of NAD(P)H oxidase activity	Gene Ontology	GO:0033864	1	7	0.0481881	0.11693	PARK7	http://amigo.geneontology.org/amigo/term/GO:0033864
membrane attack complex	Gene Ontology	GO:0005579	1	7	0.0481881	0.11693	C9	http://amigo.geneontology.org/amigo/term/GO:0005579
negative regulation of MyD88-independent toll-like receptor signaling pathway	Gene Ontology	GO:0034128	1	7	0.0481881	0.11693	CD14	http://amigo.geneontology.org/amigo/term/GO:0034128
alcohol dehydrogenase activity, zinc-dependent	Gene Ontology	GO:0004024	1	7	0.0481881	0.11693	ADH4	http://amigo.geneontology.org/amigo/term/GO:0004024
response to methylmercury	Gene Ontology	GO:0051597	1	7	0.0481881	0.11693	ALAD	http://amigo.geneontology.org/amigo/term/GO:0051597
negative regulation of fibroblast apoptotic process	Gene Ontology	GO:2000270	1	7	0.0481881	0.11693	SFRP1	http://amigo.geneontology.org/amigo/term/GO:2000270
protein transmembrane transport	Gene Ontology	GO:0071806	1	7	0.0481881	0.11693	AZGP1	http://amigo.geneontology.org/amigo/term/GO:0071806
modification-dependent protein catabolic process	Gene Ontology	GO:0019941	1	7	0.0481881	0.11693	RPS27A	http://amigo.geneontology.org/amigo/term/GO:0019941
chromaffin granule membrane	Gene Ontology	GO:0042584	1	7	0.0481881	0.11693	ANXA7	http://amigo.geneontology.org/amigo/term/GO:0042584
interleukin-6 receptor binding	Gene Ontology	GO:0005138	1	7	0.0481881	0.11693	ERAP1	http://amigo.geneontology.org/amigo/term/GO:0005138
thyroid hormone binding	Gene Ontology	GO:0070324	1	7	0.0481881	0.11693	PKM	http://amigo.geneontology.org/amigo/term/GO:0070324
negative regulation of hydrolase activity	Gene Ontology	GO:0051346	1	7	0.0481881	0.11693	SERPINA5	http://amigo.geneontology.org/amigo/term/GO:0051346
phospholipase D activity	Gene Ontology	GO:0004630	1	7	0.0481881	0.11693	GPLD1	http://amigo.geneontology.org/amigo/term/GO:0004630
smooth muscle cell migration	Gene Ontology	GO:0014909	1	7	0.0481881	0.11693	PLAT	http://amigo.geneontology.org/amigo/term/GO:0014909
vacuole organization	Gene Ontology	GO:0007033	1	7	0.0481881	0.11693	VPS4A	http://amigo.geneontology.org/amigo/term/GO:0007033
amyloid-beta clearance by transcytosis	Gene Ontology	GO:0150093	1	7	0.0481881	0.11693	RAB5A	http://amigo.geneontology.org/amigo/term/GO:0150093
positive regulation of lipid catabolic process	Gene Ontology	GO:0050996	1	7	0.0481881	0.11693	ANGPTL3	http://amigo.geneontology.org/amigo/term/GO:0050996
telethonin binding	Gene Ontology	GO:0031433	1	7	0.0481881	0.11693	TTN	http://amigo.geneontology.org/amigo/term/GO:0031433
histone modification	Gene Ontology	GO:0016570	1	7	0.0481881	0.11693	PARK7	http://amigo.geneontology.org/amigo/term/GO:0016570
multivesicular body lumen	Gene Ontology	GO:0097486	1	7	0.0481881	0.11693	SFTPB	http://amigo.geneontology.org/amigo/term/GO:0097486
positive regulation of neutrophil extravasation	Gene Ontology	GO:2000391	1	7	0.0481881	0.11693	CD99	http://amigo.geneontology.org/amigo/term/GO:2000391
cellular response to heat	Gene Ontology	GO:0034605	2	55	0.0482482	0.11693	CXCL10|YWHAE	http://amigo.geneontology.org/amigo/term/GO:0034605
response to calcium ion	Gene Ontology	GO:0051592	2	55	0.0482482	0.11693	TTN|ANXA7	http://amigo.geneontology.org/amigo/term/GO:0051592
synapse	Gene Ontology	GO:0045202	6	420	0.0491261	0.118926	GNB1|C1QC|C1QB|C1QA|C4B|GDI2	http://amigo.geneontology.org/amigo/term/GO:0045202
substrate adhesion-dependent cell spreading	Gene Ontology	GO:0034446	2	56	0.0497737	0.120094	RAB1A|LAMA5	http://amigo.geneontology.org/amigo/term/GO:0034446
retina development in camera-type eye	Gene Ontology	GO:0060041	2	56	0.0497737	0.120094	GNB1|SERPINF1	http://amigo.geneontology.org/amigo/term/GO:0060041
