# Supplementary material for: SAA1 and metabolomic signatures predict hyperprogression with immunotherapy in pan cancers
Source: Clin Transl Med. 2024 Mar 11;14(3):e1624. doi: 10.1002/ctm2.1624 (PMC10928447; doi:10.1002/ctm2.1624)
Supplement: Supplementary file 5 — Table S6. Circulating cytokines detected at 1st/3rd/5th immunotherapy.Supporting Information [file CTM2-14-e1624-s012.xlsx]

## Sheet: Table S5a
ID	logFC	p.value
CFHR1	2.08044	9.99e-11
CTSH	1.95892	6.67e-09
BASP1	-1.72576	1.64e-08
CRIP1	1.72219	2.34e-08
HRG	2.21597	1.27e-07
ILF3	2.17322	1.57e-07
PLA2G2A	2.31928	1.84e-07
SAA2	2.45005	3.06e-07
SAA1	2.27088	3.46e-07
ILF2	2.10484	4.71e-07
CD5L	2.12581	5.59e-07
F11	1.91593	1.07e-06
SERPINA4	-1.88355	1.41e-06
FUS	1.86545	1.53e-06
KPRP	1.61973	1.73e-06
KNG1	1.94901	1.92e-06
DPP4	-1.60297	2.42e-06
IGHV3-23	1.77887	2.8e-06
COG3	1.91423	3.15e-06
ITGB2	-1.74751	3.25e-06
HGFAC	-1.35708	3.41e-06
CD44	-2.19151	3.51e-06
KRT72	1.84192	4.74e-06
IHH	-1.31234	5.75e-06
GPLD1	-1.51471	6.1e-06
CNDP1	-1.54652	6.21e-06
KLKB1	1.97025	1.38e-05
CCL16	1.97535	1.61e-05
RBMX	2.09667	1.63e-05
DKK3	1.49708	1.8e-05
CXCL10	1.33521	1.91e-05
IGHV1-3	1.45152	1.98e-05
CTSS	2.01508	2.09e-05
EPRS	1.9259	2.21e-05
ICAM1	-1.20181	2.22e-05
C1QA	1.95224	2.25e-05
UGT2B7	-1.67167	2.47e-05
SERPINB5	1.89921	2.55e-05
IGHM	2.03561	2.75e-05
C1QB	1.79275	2.99e-05
SAA4	1.80039	3.44e-05
IGFBP2	1.93832	3.51e-05
IGA2	1.34546	4.08e-05
KRT10	1.27302	5.35e-05
CNBP	1.66716	5.53e-05
SERPINF2	-1.6286	5.73e-05
APOA2	1.82241	6.74e-05
MFGE8	-2.42458	7.06e-05
TNFSF13	1.53951	7.72e-05
CAMP	1.70417	7.72e-05
ST6GAL1	1.74491	8.6e-05
IGKV3-11	1.85368	9.1e-05
NCL	1.96724	9.13e-05
ANPEP	-1.43947	9.36e-05
SPRR2G	1.54736	9.51e-05
CAPN1	1.59051	9.86e-05
ADH4	-1.19352	9.86e-05
BLMH	1.2223	0.000111102
MASP2	-1.8736	0.000127552
DSG1	1.22246	0.000130796
CFD	1.65805	0.000151193
CRP	1.69443	0.000151319
HNRNPC	2.0815	0.000157503
CIDEB	-1.37482	0.000181881
IGHD	2.08432	0.000184267
KRT2	1.12239	0.000200154
KRT71	1.04601	0.000207658
RPS5	1.43708	0.000216568
IFI27	-1.83585	0.000234266
GFAP	-1.86611	0.000240353
IGF1	1.5338	0.000278593
MUCL1	1.48424	0.000278815
HLA-DRB1	1.71288	0.000281046
C1R	-1.53899	0.000306435
RCC2	1.76575	0.000310291
GDE1	-1.46806	0.000334783
FLG2	1.41867	0.000376296
SAE1	1.24732	0.000376222
CHAD	-1.73909	0.000390402
GLIPR2	1.65803	0.000393941
ECM2	1.64181	0.000413502
WDR26	-1.85952	0.000430159
COL16A1	1.77633	0.000451882
SELL	-1.35183	0.000453752
ERFE	1.65479	0.000466872
ARG1	1.59202	0.000519887
VTN	-1.17632	0.000535864
PLA2G12B	-1.06421	0.000645619
DNASE1L3	1.12668	0.000677477
IGHV3-15	1.46077	0.000704416
NPM1	1.55422	0.00072274
EEF2	1.58509	0.000731911
IGHV3-74	1.34879	0.000772356
PODXL	-1.33967	0.00078291
PZP	1.34096	0.000797787
IGHV3-30	1.47139	0.000815885
CAPN2	1.46219	0.000816807
CCL18	1.84811	0.000847517
IGHV2-5	1.42135	0.000850173
APOA4	-1.65736	0.000855675
IGLV4-69	-0.529663	0.522302
IGLV2-18	0.819433	0.0470737
IGLV3-10	0.901894	0.0455716
IGLV3-9	0.564808	0.193446
IGKV2-28	-0.101445	0.825058
IGKV1-27	0.997122	0.0515494
IGLV5-45	0.627454	0.160965
IGKV3D-15	-0.637579	0.192587
IGKV1D-8	0.967393	0.015276
IGKV2-40	1.18078	0.0317374
IGHV1-45	0.0330919	0.937663
IGHV3-49	-0.54349	0.202416
IGKV6D-21	-0.191905	0.665158
IGHV6-1	-0.91979	0.0487814
IGHV2-26	0.377482	0.578404
IGHV3-43	-0.610135	0.217915
IGHV3-72	0.845137	0.0171545
IGKV6-21	-0.936173	0.0817605
IGKV3D-20	-1.2963	0.00317431
IGHV1-18	0.337018	0.420523
IGHV4-28	0.840749	0.0377803
IGHV5-51	-0.238557	0.572419
IGKV1-8	-0.317087	0.422952
IGKV2-24	-0.829489	0.0816864
IGKV1-6	-0.0309671	0.947978
IGKV1-12	-0.348423	0.569357
IGHV3-64D	-0.0705658	0.875433
C3orf85	-1.66817	0.0010486
PXDNL	-1.55875	0.036471
IGKV2-29	-0.928443	0.0341802
XIRP2	-0.55862	0.346021
GLTPD2	-0.174127	0.826957
TUBAL3	0.56203	0.353915
A2ML1	0.257728	0.382161
SMIM1	-0.294096	0.652055
IGLL5	0.62522	0.107778
NACA	0.741256	0.102244
KIF2A	0.892958	0.0474679
PDLIM1	0.338903	0.589166
SNAP23	0.248564	0.651016
GTPBP1	-0.283763	0.63714
RAB27B	0.371691	0.539406
AP3B1	-0.25765	0.702265
PGRMC1	0.259573	0.599885
CLIC1	0.223105	0.606659
EIF3F	0.659066	0.151496
QSOX1	1.24637	0.236727
BIN1	-0.518195	0.324811
DDX3X	0.508873	0.307214
CCL21	1.15514	0.0373379
EIF1AY	-0.413206	0.354713
TOR1A	-1.12961	0.223254
TPP1	0.813377	0.135405
NRP1	-0.155568	0.785445
APOL1	-0.0130248	0.975187
PSMA7	-0.505524	0.377178
GEMIN2	-1.00565	0.182567
MYL12A	-0.0253734	0.968327
LECT2	1.31095	0.0123859
FYB1	0.122266	0.824075
ARPC2	0.198774	0.721923
PGRMC2	0.244189	0.665108
ADAMDEC1	0.472335	0.17706
LAMA5	-1.27929	0.0533232
PMM2	-0.184555	0.705255
STX7	-0.726895	0.333028
ARPC5	0.189451	0.734768
PHGDH	0.151418	0.789857
TGFB1I1	-0.102455	0.85639
DHH	0.410963	0.464844
COCH	0.463892	0.40436
DENR	-0.119659	0.786113
ACTN4	0.0568371	0.915427
SYNGR2	-0.692354	0.279646
NARS	0.469678	0.438145
KRT86	0.642519	0.446614
PLIN1	-1.33817	0.00899006
ADCY3	-1.19399	0.218439
SYNCRIP	0.250149	0.582264
DIAPH1	-0.192381	0.767276
SNX2	0.590038	0.276048
H2BFS	0.722443	0.333088
DNAJA2	-0.459842	0.379211
CTSV	-0.294801	0.68473
WDR1	0.248272	0.701304
ROCK2	0.104989	0.842642
CPNE3	0.905523	0.0365187
GGCT	0.577592	0.17735
ALOX12B	1.20544	0.00128632
MPDU1	0.37684	0.542923
H2AFY	0.834796	0.356782
CS	0.376358	0.505202
LYPLA1	0.367856	0.312414
CREG1	1.37865	0.00111958
SERPINB7	0.452498	0.329219
FCN3	1.00309	0.0512677
ATP6AP2	-0.289896	0.680402
EIF3J	0.0546512	0.909657
IDH1	0.181234	0.640071
ATRN	-1.35659	0.00429517
ARL6IP5	0.468482	0.394993
FLOT1	-0.241106	0.696749
ATP5MG	0.341067	0.557289
STK10	0.279015	0.607408
ENDOD1	0.727916	0.105116
RTN3	0.136231	0.789384
ATE1	-0.600762	0.328566
IPO7	-1.01991	0.114127
TNFAIP8	0.0140077	0.981897
APOM	1.06511	0.0213824
CXCL14	0.62741	0.0954624
OXSR1	-1.49556	0.0314838
AP2A1	-0.516007	0.500552
CAVIN2	0.224642	0.733511
DDAH2	-0.80173	0.0611467
MPIG6B	0.0527043	0.92728
LY6G6C	-1.09691	0.184416
RECK	-1.46751	0.0114757
ADH1B	-0.910002	0.0509441
LDHA	-0.103899	0.847496
ALDH1A1	-0.587207	0.352042
CYB5R3	0.67921	0.211383
GSR	-0.325098	0.625081
CP	-0.155716	0.750799
F8	0.0610926	0.928719
F13A1	0.533003	0.303676
PNP	0.711392	0.148194
GOT2	-0.0217634	0.974234
PGK1	0.156951	0.722121
AK1	-0.988658	0.0511985
F2	-0.963974	0.0210946
HP	0.197831	0.692468
HPR	1.32487	0.0427633
F9	-0.781923	0.0743389
F10	-0.271454	0.59149
PLG	-0.861284	0.0297555
F12	-0.41738	0.147892
PLAT	-0.211372	0.607628
CFB	0.0940255	0.863041
CA1	-0.860937	0.120215
SERPINC1	-0.812989	0.0659516
SERPINA1	-0.427184	0.360155
SERPINA3	0.00912626	0.983738
AGT	-0.0998214	0.831282
A2M	-0.516284	0.249724
C3	-0.143998	0.752984
C5	-0.956849	0.0411339
CST3	-1.15142	0.00442964
CSTA	0.190096	0.813394
KRAS	0.0466753	0.934597
PDGFB	0.969245	0.0453096
TGFB1	0.84957	0.0896349
IGF2	-0.312855	0.335415
JCHAIN	1.75464	0.00147422
IGKV1-33	-0.435201	0.391732
IGKV1-17	0.895146	0.0368948
IGKV1D-16	-0.0381307	0.956375
IGKV1-5	1.17775	0.0271673
IGKV3-20	-0.784223	0.082993
IGKV3-15	-0.406444	0.227006
IGLV1-47	0.193504	0.706981
IGLV1-40	-1.25749	0.0828309
IGLV2-8	-0.850019	0.00758368
IGLV3-19	0.0327477	0.945595
IGLV3-25	-0.0682823	0.844992
IGLV3-27	0.654374	0.246713
IGLV6-57	-0.0608323	0.89498
CD8A	-0.0396904	0.920089
IGHV1-46	-0.111527	0.735124
IGHV3-7	0.660859	0.174644
IGHV3-43D	0.566161	0.199517
PIGR	0.448712	0.526714
IGKC	-0.0853343	0.841118
IGHG1	-0.278388	0.524683
IGHG2	0.180544	0.676024
IGHG3	-0.094248	0.832912
IGHG4	-0.368452	0.402441
IGHA1	0.65671	0.117857
IGHA2	0.922232	0.0484239
HBD	-0.883381	0.067223
COL4A1	0.727125	0.222441
KRT14	0.888247	0.0252458
KRT6A	0.34629	0.406706
LMNA	0.405493	0.421514
SPTA1	-0.611322	0.375455
APOA1	0.340957	0.322223
APOE	1.28256	0.0172818
APOC1	1.62138	0.00222253
APOC2	-0.860684	0.0872443
APOC3	-1.27672	0.0779423
FGA	1.66385	0.0847419
FGB	0.819794	0.361998
FGG	1.29699	0.152283
SLC4A1	-0.582272	0.42679
APCS	0.0667071	0.907835
C1QC	0.830211	0.018351
C9	1.7196	0.0330203
APOH	1.26423	0.0787234
LRG1	0.362554	0.4465
FN1	-0.743592	0.1937
RBP4	-0.769272	0.24297
AMBP	0.317364	0.53475
ORM1	0.0188179	0.966325
AHSG	-0.968316	0.0359339
TTR	-1.21236	0.0100173
ALB	-0.185396	0.666416
GC	-0.260597	0.546125
PPBP	1.02971	0.118217
PF4	1.15868	0.0416924
TFRC	-1.07039	0.213226
TF	-0.738016	0.0960486
LTF	0.162406	0.850395
HPX	-0.376556	0.398449
FTL	-1.98056	0.00201263
ANG	0.652193	0.0818599
SLPI	1.30204	0.0139054
C4BPA	0.97369	0.221057
CAT	-0.184072	0.732237
GBA	0.424428	0.401071
PROC	-1.21512	0.0173346
ALDOA	0.138806	0.804934
ANXA1	-0.154419	0.819558
PDGFA	0.765852	0.200773
APOB	-0.0357327	0.922579
PRNP	1.49949	0.00166804
SOD2	-0.0943382	0.902198
LCAT	-1.15197	0.00100255
THY1	1.14089	0.161559
A1BG	0.102785	0.803727
HLA-C	1.29588	0.00512304
KRT6B	1.30682	0.00625755
KRT1	1.15361	0.00130245
VWF	-0.793076	0.0919707
SHBG	0.24281	0.63341
GAPDH	0.117186	0.812647
IGKV1-16	0.989582	0.0335586
CAPNS1	0.964677	0.0125686
AMY2A	-1.51874	0.00189727
HSPB1	0.411932	0.437686
RPN1	0.0865229	0.891315
RPN2	-0.144688	0.79696
GNAI2	0.309073	0.577509
H2AFJ	0.989744	0.159456
GYPC	-0.126496	0.876852
ATP1A1	0.255623	0.659573
APP	0.287367	0.584897
APOD	-0.325483	0.513513
ITGB3	0.28635	0.61174
S100A8	1.2664	0.101758
SERPINB2	0.765474	0.110271
SERPINE1	-0.464346	0.415534
SLC25A5	0.425721	0.470217
SERPINA5	1.01051	0.025533
SERPING1	0.563435	0.0777942
CFI	-0.23247	0.628989
F13B	-0.433087	0.276941
MPO	0.400885	0.300051
EIF2S1	-0.45531	0.350936
RPLP0	-0.190669	0.802778
CLEC3B	-0.211806	0.70162
SSB	-0.392736	0.292285
HLA-A	1.23264	0.00342142
SERPINA7	0.178829	0.655327
SERPIND1	-0.923999	0.0460887
ITGB1	-0.201957	0.709267
PRKCB	-0.602818	0.353134
KRT18	0.404388	0.0512839
MYL1	-0.217137	0.740788
UGT2B4	-0.874338	0.0676928
BCHE	-0.503015	0.264184
IGKV4-1	0.294846	0.586985
IGHV4-34	0.511983	0.240774
GSN	-0.169099	0.73826
ATP5F1B	0.0272192	0.968337
C2	-0.420649	0.332261
S100A9	1.40929	0.0541335
CEACAM5	-1.15887	0.0445551
ENO1	0.615329	0.111861
TPM3	0.190206	0.736448
LPL	0.814226	0.199642
SERPINE2	0.0969427	0.863917
LDHB	0.062308	0.905792
GPX1	0.200679	0.761847
PROS1	-0.342852	0.624301
P4HB	-0.433821	0.510748
CTSD	0.43347	0.439409
ANXA2	0.741037	0.155979
C8A	-0.182107	0.72213
C8B	0.420072	0.603783
GP1BA	0.340371	0.567456
C8G	0.342103	0.445852
TUBB	0.42685	0.462531
PRSS2	-2.1071	0.013097
PSAP	0.684677	0.212738
CTSL	1.16234	0.125037
PFN1	0.365295	0.494761
APRT	-1.18453	0.0905995
CTSB	-1.11807	0.159135
HSP90AA1	0.482901	0.236946
LYN	0.102296	0.861212
SFTPB	1.03817	0.018143
THBS1	0.604687	0.37135
RNASE1	0.946466	0.026138
COL1A2	0.0374737	0.933344
CD55	-0.293729	0.510566
SERPINA6	-0.275475	0.530265
SLC3A2	-0.047091	0.925054
HSP90AB1	0.571229	0.251821
MMP3	-1.27976	0.0194158
CTSG	0.727226	0.156247
MGP	1.4624	0.00164856
ITGA2B	0.363523	0.523324
LPA	0.0657582	0.877626
PLEK	0.571162	0.320208
CD14	0.633577	0.111348
COL4A2	0.700036	0.11091
PTPRC	-0.818727	0.195784
CFH	-0.153637	0.781965
FCGR3A	0.686985	0.215968
VIM	-1.61749	0.0527318
F7	-0.416752	0.18608
ANXA5	-0.847737	0.1367
KRT16	0.242389	0.602
RPSA	-0.125325	0.839182
GSTP1	0.416637	0.38768
LGALS1	-0.615808	0.258205
HMGB1	-0.198645	0.62422
SPARC	-0.0688879	0.877395
TPM1	0.211004	0.68292
CLTA	-0.406732	0.545217
INHBB	0.186642	0.615058
CNP	-0.61526	0.410613
HMOX1	-1.42915	0.00560079
HNRNPA1	2.23272	0.000929591
C1S	-1.04131	0.0146115
C4A	-1.05679	0.0133572
C4B	-1.15853	0.00505389
HSPA1A;HSPA1B	-0.127629	0.810073
IGD	1.0604	0.0460294
IGE_HUMAN	-0.513531	0.205388
IGG1_HUMAN	0.163972	0.718636
IGK_HUMAN	0.64041	0.157346
IGLC2;IGLC3	0.182372	0.672279
IGHV1-8	1.10862	0.0106765
CALM1	0.261453	0.665197
SRGN	0.665558	0.0988889
RO60	0.359149	0.609663
HIST1H1E	-0.829508	0.29991
SPP1	0.471738	0.502264
TXN	0.811706	0.0762834
CTSA	0.863461	0.0623367
C7	-0.455092	0.342698
PRKAR1A	0.497889	0.369305
TFPI	0.693111	0.140943
PF4V1	1.05369	0.0636533
HSPD1	-0.0956996	0.891032
CLU	-1.42627	0.00439169
HSPA5	0.332109	0.502336
HSPA8	0.272684	0.616764
LIPC	0.518392	0.219374
SLC2A1	-0.226344	0.727754
SLC2A3	0.265531	0.68008
EPB41	-0.985547	0.129128
PDHB	-0.633557	0.238281
DBT	-1.37278	0.00308985
ITGAM	-1.75364	0.0759013
MBL2	-0.407477	0.542915
RALA	-0.0586114	0.914483
SPTB	-0.380322	0.513224
LAMP1	-0.366486	0.539098
G6PD	0.228452	0.73347
CETP	-1.76431	0.00438143
IGF2R	0.460301	0.283509
PABPC1	1.10046	0.00437531
KRT3	0.78294	0.094845
HARS	-0.741162	0.171436
COL6A1	-1.07835	0.205319
COL6A2	-0.755368	0.487437
COL6A3	-0.37661	0.442285
F5	0.433934	0.398455
IMPDH2	0.198703	0.704952
PIP	1.23334	0.00915473
RNASE3	-0.374518	0.389578
ACTN1	0.539064	0.313058
MYL4	-0.923474	0.058408
CDH1	1.62639	0.000906042
MYH7	-1.81138	0.00141165
SRC	0.763187	0.0590107
PEPD	-0.0182073	0.973369
COX4I1	0.136372	0.811322
GP1BB	0.494766	0.363023
LAMP2	0.30807	0.539104
RNH1	-0.18092	0.771329
CCL5	0.643849	0.170555
ICAM2	-0.4258	0.562391
VCAN	0.813397	0.209781
KRT13	0.0116748	0.974776
KRT5	1.17428	0.00193633
PDIA4	0.00625195	0.991135
C6	1.62784	0.0712032
ACP5	0.127312	0.697143
ALAD	0.18128	0.701284
LCP1	0.0718977	0.892506
PLS3	-0.370375	0.45965
APEH	0.511416	0.307418
CD59	-1.18017	0.0329753
MIF	-0.794259	0.317416
CD99	0.508809	0.32235
PRKCSH	0.175385	0.758764
CPM	1.11729	0.0291608
NID1	-0.219357	0.692125
PKM	0.24055	0.630452
HSP90B1	0.282773	0.566313
SNRPB	0.00180041	0.998066
IDE	0.278106	0.476245
GP9	0.272348	0.63337
DARS	0.00854326	0.989619
JUP	0.920518	0.00570262
RAC2	0.260966	0.627404
CPN1	0.534092	0.0964506
EZR	-0.18414	0.781091
ELN	-0.423233	0.398164
IGLL1	0.393849	0.323914
RPS2	-0.678088	0.357337
DSP	0.696079	0.0358438
H2AFX	0.819516	0.223538
SELP	0.113113	0.816507
ANK1	-0.616292	0.347174
PECAM1	-0.113402	0.860301
HIST1H1B	0.114464	0.650478
EPB42	0.0156148	0.979901
ATP2A2	0.368716	0.511435
CD36	0.127771	0.858785
BPI	-0.446987	0.627972
ITGA2	-0.337664	0.531313
PFKL	0.205429	0.512678
GM2A	1.59994	0.00293403
IGFBP3	-0.223199	0.601283
PSMC3	0.181108	0.746753
TCP1	-0.165911	0.790935
ARF4	0.72548	0.205872
RPL7	-0.369031	0.531878
VCL	0.250068	0.647409
LBP	1.23439	0.007762
RHCE	-0.0857769	0.907393
KRT15	0.94644	0.00906527
VCAM1	-1.03865	0.224355
HK1	0.32384	0.555523
ORM2	0.314847	0.565652
ITIH2	0.0679144	0.908565
ITIH1	0.0213269	0.968687
TYMP	0.59538	0.155401
EIF2S2	-0.666612	0.381289
ANXA7	-0.457434	0.308983
AZU1	1.17858	0.0133732
BTF3	0.875097	0.0373713
RAB5A	-0.326158	0.324087
RAB6A	0.147581	0.740817
PSMB1	0.179529	0.705662
C4BPB	0.97146	0.181522
FLG	0.644873	0.084468
CSRP1	0.342893	0.522571
FLNA	0.415002	0.462641
MDK	0.863526	0.0270757
VDAC1	-0.681521	0.367384
CD9	0.242534	0.655417
PCMT1	0.476217	0.382505
TNXB	-0.0844535	0.876049
PAICS	0.609525	0.281672
UBA1	0.241783	0.571813
GPX3	1.35631	0.0217193
NME2	-0.728207	0.336322
SPRR1B	0.752401	0.156325
SPRR2E	1.78832	0.00113645
HNRNPA2B1	-0.767621	0.36549
IGFBP4	1.14765	0.00822271
TGM1	1.3341	0.00155995
CPN2	0.0678316	0.867425
CES1	-0.660011	0.0285052
FBLN1	-0.797541	0.0761597
ITGA6	-0.168724	0.751777
PPIB	0.0880825	0.881592
ME2	0.349485	0.547863
WARS	-0.241301	0.60228
RPS3	-1.27412	0.114142
LOR	0.568978	0.0223689
AHCY	0.130362	0.859915
CFL1	0.280702	0.519643
BDNF	0.677883	0.160189
EIF4B	-0.136987	0.755027
PRTN3	0.493792	0.378539
EEF1B2	0.165178	0.720544
TBXAS1	0.162748	0.778932
IGFBP6	-0.957665	0.0529887
IGFBP5	-0.0870642	0.8588
MYL9	0.0700938	0.906869
AZGP1	-0.639745	0.162607
ATP5F1A	0.102929	0.864553
PSMA1	0.269116	0.582453
PSMA2	0.478556	0.275395
PSMA3	0.468033	0.516808
PSMA4	0.0776527	0.831194
COL5A3	-1.49441	0.139012
MSN	0.0503718	0.901073
IVD	1.20698	0.00167323
S100A4	-1.44719	0.0236329
MGAT1	0.821941	0.299013
HMGB2	-0.422024	0.153548
PTBP1	0.144383	0.801979
TARS	0.219788	0.656793
VARS	0.2592	0.627907
EEF1G	1.02946	0.0120712
CD27	0.224986	0.565946
MST1	0.376927	0.454945
STOM	0.278561	0.612935
PON1	-0.874971	0.010681
MAOB	-0.0588772	0.924256
APEX1	0.501376	0.477741
CALR	0.285969	0.583092
CANX	0.252295	0.636109
CFP	-0.897004	0.125876
PSMA5	0.311546	0.448633
PSMB4	0.988916	0.00619982
PSMB6	0.477324	0.460512
TMOD1	-0.375779	0.472761
NDUFS1	0.182305	0.498303
GRN	1.19245	0.00907807
PCSK6	0.624114	0.264081
CCN2	0.879063	0.118452
PTPN6	0.614899	0.245158
SHC1	-0.448553	0.518749
TKT	-0.106986	0.839425
SERPINB3	1.12197	0.129127
EEF1D	0.457673	0.424366
MARCKS	-0.973969	0.0153161
PRDX6	-0.178767	0.754665
BLVRB	-1.24314	0.0220405
PRDX5	-0.448019	0.557599
PRDX3	0.190569	0.750874
ATP5F1D	0.292978	0.581421
RPL12	0.998004	0.0388114
PDIA3	0.365743	0.418014
PPP2R1A	0.144943	0.810586
HLA-B	0.546836	0.263821
SERPINB1	0.244013	0.67133
LCN1	-1.87538	0.0113769
CORO1A	0.625458	0.126568
S100A7	0.218396	0.768701
DNAJA1	0.316084	0.647503
CASP14	0.863363	0.0610561
YWHAB	0.0234282	0.958934
STIP1	-0.502743	0.314477
S100A11	0.454498	0.451754
PRDX2	-0.0415938	0.929913
ICAM3	-0.0787301	0.829236
CDH5	-1.54004	0.020593
MAN1A1	-0.489972	0.300312
RNASE4	0.560498	0.0797795
GPC1	-0.0446279	0.928946
PHB	-0.349843	0.635462
RDX	-0.62168	0.14022
RPL22	-1.48199	0.00718717
SPRR1A	0.797836	0.0677182
THBS4	-0.811683	0.090661
KRT9	1.10874	0.00885282
FBN1	-0.245015	0.716994
AGL	-0.361897	0.490968
MYH9	0.0240899	0.968355
MYH10	0.0118029	0.98951
ADD1	-0.459049	0.491962
ADD2	-0.582603	0.35075
BSG	-0.147122	0.787091
TIMP3	0.87183	0.123004
GLRX	-0.192778	0.846817
IGFALS	1.0314	0.047898
PSMC2	-0.427573	0.467953
GGT5	0.19452	0.525661
RPL4	-0.378754	0.441388
SERPINF1	0.0357776	0.955599
DLST	0.637353	0.200693
CFHR2	1.51737	0.0150087
HPCAL1	0.0170262	0.974025
TAGLN2	0.652406	0.152317
TALDO1	0.128057	0.787503
ATP6V1A	0.327481	0.514251
HSPA9	0.243118	0.633802
RPS19	-0.47734	0.418291
COL18A1	0.971628	0.00888878
DDOST	0.420635	0.451296
GP5	0.503651	0.36499
CCT6A	-0.433166	0.529392
MDH2	0.105766	0.876641
EIF2S3	-0.0454096	0.924245
MNDA	0.0113189	0.979333
PTGDS	0.710842	0.0163123
GARS	0.733803	0.105219
IARS	1.08342	0.0174794
HAL	0.863888	0.00683463
MCAM	-1.75696	0.00806227
GRK6	-0.0408074	0.945532
BTD	-0.822031	0.0656883
GPD2	0.125661	0.853703
SSR1	1.08278	0.00354062
AFM	-1.40399	0.00201449
VDAC2	-0.448957	0.562942
NSF	-0.643775	0.301557
RPS9	-1.17164	0.145805
RPS10	-0.47451	0.505652
IQGAP1	-0.838059	0.0968433
CAPZB	0.287303	0.605756
RPL29	-0.663417	0.0177015
LGALS7	0.887015	0.146926
LIMS1	0.206287	0.742064
CXCL12	1.38498	0.00538759
TFPI2	-0.788558	0.0427873
PIP4K2A	-0.852649	0.13953
PSMD8	-0.910684	0.15564
CCT5	0.391041	0.480124
KRT6C	0.519659	0.227517
CSNK1A1	-0.750056	0.169824
IDH2	0.0698619	0.908117
MASP1	-0.778404	0.136757
CCN3	-0.239292	0.753537
MARCKSL1	1.11265	0.00677589
ALDH9A1	-0.622607	0.32183
CCT3	-0.0594943	0.914026
TUFM	0.896751	0.0291298
CARS	0.0690268	0.861189
SARS	0.0640564	0.907397
PSMB3	0.722956	0.143212
PSMB2	1.01624	0.0221121
ACADVL	0.759513	0.207983
KLK7	0.14614	0.565294
SELENOP	1.53473	0.00709838
GDI2	0.491454	0.336962
ST13	-0.517986	0.438507
VASP	0.601644	0.222044
DNM2	-0.0354946	0.913048
METAP2	0.752772	0.0802928
CCT8	0.0366107	0.954267
CCT4	-1.19496	0.123002
RAB5C	0.146928	0.724955
RAB7A	0.326957	0.527847
SSR4	0.527548	0.327975
BCAP31	0.390033	0.499995
HSD17B4	0.0410934	0.949262
HDGF	-0.0597745	0.883331
LUM	-1.05061	0.0172089
HNRNPA3	0.466328	0.454901
PGD	-0.0613365	0.902544
CAPZA1	0.298053	0.660628
CRIP2	0.422773	0.483502
ACLY	0.342457	0.532664
SUCLG1	-0.241821	0.781844
COPA	-0.88205	0.165978
CTSC	0.996169	0.145981
LIMK1	-1.55896	0.00193677
SUB1	-0.652857	0.265156
RARS	0.374213	0.452042
YARS	-0.330025	0.559636
NAPA	0.283268	0.615695
EIF5	-1.14904	0.112289
APOC4	-0.263973	0.485572
PLTP	0.202954	0.586376
CSE1L	-0.699945	0.251427
VCP	0.178859	0.762448
INHBC	-0.138073	0.721681
MANF	0.44851	0.40669
NAP1L1	0.758646	0.149327
NPEPPS	-0.31803	0.627601
EIF3B	1.0729	0.0152203
BID	-0.529729	0.193346
EIF6	-1.23467	0.177527
INHBE	0.566899	0.168224
ANTXR2	-0.864832	0.0415109
DEFA1	1.29618	0.00133797
GNG2	0.148845	0.661513
ARPC4	0.0424901	0.940371
TPI1	-0.138205	0.784624
MYL6	0.0797466	0.890601
ACTB;ACTG1	0.412563	0.461236
EIF4A1	-1.12563	0.135013
RPS20	-1.47975	0.0508038
PRPS1	0.000787972	0.99898
PSMA6	0.44235	0.210733
CDC42	0.214202	0.690851
KRTDAP	-1.42111	0.00148944
RAB8A	-0.17218	0.819179
RAB2A	0.181179	0.703794
RAB10	0.640454	0.210103
RAB14	0.125375	0.808556
ACTR3	0.27663	0.550757
ACTR2	0.39356	0.436832
ARF1;ARF3	-0.813696	0.156094
RAP1B	0.437129	0.426165
RAP2B	-0.242939	0.688676
RPS3A	0.652827	0.176789
RHOA	-0.110197	0.850989
NAA20	1.29385	0.00753846
HSPE1	-0.0176732	0.971445
LYZ	0.544691	0.31763
B2M	1.30442	0.0161891
HNRNPK	0.0104064	0.98075
YWHAG	-0.042811	0.943147
RPS7	-0.0851266	0.871193
PPP1CA	0.821983	0.096389
PSMC1	-0.658624	0.00894012
RPS8	-0.928441	0.257095
RPS16	0.0654199	0.924084
YWHAE	0.452503	0.366392
RPS14	-0.587252	0.460848
RPS13	-0.955371	0.0569686
LSM3	1.4809	0.00446915
SNRPD2	-0.335086	0.539169
SNRPD3	-0.173901	0.767233
ARF6	-0.0260691	0.953721
RPL7A	0.089589	0.771792
RPS4X	-0.726578	0.282404
HIST1H4A	0.656622	0.283656
RAB1A	0.615584	0.131004
RAN	-0.505826	0.318349
RPL23	1.16716	0.00601038
RAP1A	-0.627275	0.358639
RPS24	0.00398791	0.99592
RPS25	-1.33734	0.145189
GNB1	0.303284	0.547028
GNB2	-0.0358891	0.953207
RPL11	0.680045	0.0587008
PPIA	-0.0145133	0.979902
RPS27A	0.116779	0.814213
RAC1	-0.429021	0.463822
AP2B1	-0.0736838	0.907302
YWHAZ	0.313178	0.529713
SKP1	-0.55405	0.354296
EIF5A	-0.701448	0.311131
TPM4	0.345451	0.518769
EEF1A1	0.304799	0.653728
ACTA1	0.31013	0.59334
TUBA4A	0.410573	0.484706
TUBB4B	0.504412	0.340917
HBB	-1.00858	0.0501073
HBG1	-1.35086	0.00302044
HBA1	-1.03213	0.0430556
CCT2	-0.279686	0.720915
GSTO1	0.396014	0.384537
RELN	0.790635	0.039509
SRPX	1.20687	0.0259913
LCN2	2.02788	0.000968189
IGLV3-21	0.366154	0.406703
DCD	1.02341	0.0741129
ARHGAP4	-0.472997	0.397261
RBM3	-0.477895	0.488226
CYCS	-0.110002	0.833677
MPP1	-0.692381	0.256066
HDLBP	-0.268018	0.539128
CLTC	0.313374	0.584786
FKBP3	0.0374681	0.950874
SPTBN1	0.759752	0.0795868
FABP5	0.633568	0.22672
CAP1	0.168137	0.729047
PFKP	-0.394597	0.555965
EWSR1	0.706638	0.00931175
PLCB3	-0.417216	0.489045
GUCY1A1	-1.53693	0.010448
RPL6	-0.113732	0.813581
EIF4G1	0.516598	0.261432
KRT17	0.679417	0.106074
YWHAH	0.252799	0.654367
CALD1	0.485795	0.3279
COL14A1	0.571143	0.257987
ITIH3	0.00105919	0.998177
PSME1	0.690634	0.0691187
PRDX1	-0.303446	0.558061
CXCL9	1.0401	0.0111371
LRP1	0.604118	0.0194391
SRSF1	0.633391	0.142402
TGM3	0.0730577	0.860153
LGALS3BP	0.431085	0.282033
DMTN	-0.362761	0.556938
DSC1	0.700479	0.0203795
CD47	-0.439271	0.534644
AHNAK	0.95089	0.0366949
APOBR	0.478887	0.46938
SCRN3	0.0892296	0.945895
GALNT2	0.477473	0.349436
ASPH	-0.905538	0.225452
AKAP13	-0.663039	0.250909
EFEMP1	-1.71167	0.00229371
FAP	-1.19149	0.0479739
AIMP1	0.546997	0.270007
LMAN2	-0.518087	0.314465
PTPRJ	0.0210776	0.973954
PLA2G7	-0.731517	0.0107031
SPP2	-0.892495	0.164756
PRDX4	0.340834	0.561232
PSMD2	-0.971551	0.14793
MMRN1	0.620935	0.307661
SEMA3B	1.23871	0.00269882
DNAJC3	0.205089	0.653895
PTPRS	-1.10325	0.0417864
ILK	0.388819	0.463983
PDAP1	0.465472	0.318573
MADCAM1	-0.0628255	0.844588
ASAH1	0.538579	0.216689
IQGAP2	0.401363	0.409778
FHL1	-0.513764	0.41592
MOGS	0.0428268	0.912688
APOF	-0.0650265	0.916226
PKP1	0.928012	0.0193978
RAPGEF1	-0.272682	0.74244
CKAP5	0.343684	0.518843
CIRBP	0.129773	0.758942
CAMK1	1.11869	0.0639418
HNRNPD	1.0538	0.0566516
SEPTIN6	-0.686491	0.27409
EIF3A	0.533412	0.259748
UBAP2L	-0.862189	0.0398879
MLEC	-0.052195	0.927263
DYNC1H1	0.561334	0.0164992
CTTN	0.398737	0.480409
FLOT2	0.129094	0.834658
SPARCL1	-1.05942	0.0774867
FAT1	-1.00108	0.109689
HABP2	1.28135	0.0766904
KRT33B	-0.509775	0.498776
PDIA5	0.485336	0.38548
DSC3	0.871382	0.0410727
ITIH4	-0.0560792	0.903109
ITPR1	-0.583131	0.355431
RASA3	0.449303	0.423227
CLINT1	0.243734	0.642706
MESD	0.883019	0.103242
GANAB	0.363005	0.44358
LTBP1	0.544503	0.325395
LASP1	-0.333696	0.486452
GPNMB	-0.326115	0.462166
KPNB1	0.21993	0.700435
GAPVD1	-0.75133	0.18843
NAA25	1.29355	0.00528092
SEPTIN2	0.344032	0.517828
POSTN	0.68423	0.11969
PDIA6	-0.467594	0.558497
AGER	-0.116841	0.798868
PCOLCE	0.0940663	0.788403
PLEC	0.180435	0.627044
PON3	-0.0560903	0.890016
PDGFRL	0.769038	0.228703
KRT31	0.0827769	0.929677
PCBP1	-0.103801	0.826833
PCBP2	-0.313748	0.618773
RSU1	0.244048	0.689707
FCN2	-0.785098	0.0797898
CDSN	0.781428	0.0195857
TGFBI	0.282047	0.572008
TRIP10	0.693695	0.0837045
STXBP2	0.0430978	0.945157
RAB11B	0.470799	0.350815
ZYX	0.336693	0.474592
SEPTIN7	0.0734436	0.897153
IGFBP7	0.631437	0.0774523
SYPL1	-0.0469736	0.936192
ECM1	-0.0404488	0.939029
CCL14	0.192934	0.553266
SRSF7	-1.60756	0.045598
DBN1	0.39454	0.479242
DECR1	0.836436	0.089342
MAN2A1	0.450753	0.356021
AOC3	-0.377658	0.705461
INF2	0.746049	0.118928
SVEP1	0.261236	0.599512
PLA1A	0.385014	0.16845
FBLN7	-1.05091	0.164355
ASPRV1	-0.443626	0.571152
ACTBL2	1.08725	0.0193946
RUNDC3A	0.432951	0.0493088
NOMO2	-1.46281	0.00818947
DOCK11	-0.843912	0.111387
LY6G6F	0.264338	0.665602
XP32	1.52369	0.00426849
ATPAF1	-0.642888	0.40511
YOD1	1.00919	0.0309536
ATL3	0.40104	0.445946
IQSEC1	-2.10652	0.0081993
DMKN	-0.571313	0.452124
SFRP4	-0.135788	0.672081
KRT80	1.05606	0.00408191
PSAPL1	0.869071	0.265143
PLBD1	0.796915	0.0477522
NOTUM	-0.831889	0.142924
TUBA3E	0.475258	0.386756
CNST	0.0394749	0.943217
APOA5	-0.672865	0.0695929
SBSN	0.507611	0.188224
OLFML1	-1.34896	0.0634143
PLXDC2	-0.333623	0.651366
ANGPTL8	-1.07865	0.0719987
VIT	-0.897838	0.108377
NPNT	0.268961	0.649082
ADAMTSL4	1.13585	0.0505591
CHRDL2	0.206718	0.68442
CD109	-0.808387	0.299551
OTOG	-1.5329	0.0346518
NCCRP1	0.776425	0.0312386
ADAMTS13	-2.14137	0.00169174
BZW1	-0.0110778	0.986379
CYFIP1	0.0117977	0.983397
GDPD3	-0.558011	0.257983
KRT28	1.0309	0.00855935
MYH14	0.333776	0.64153
C6orf120	-0.104618	0.802108
DCXR	-1.51487	0.0199384
KRT77	0.545555	0.132702
ABI3BP	-0.641744	0.335767
ADGRG6	-0.0122424	0.963279
SERPINA11	1.0023	0.0148801
OAF	-1.22559	0.00782755
FERMT3	0.264248	0.686405
ALYREF	1.28731	0.00255316
CAND1	0.332941	0.432145
SBF2	-1.79056	0.000974243
NRROS	-1.11058	0.115689
TREML1	0.549543	0.324438
HRNR	-0.773509	0.0462199
PLXDC1	-0.989098	0.0350676
AHNAK2	0.546918	0.127473
SERPINA12	0.485051	0.24777
GCC2	-0.101515	0.542865
ALDH16A1	-0.140862	0.796771
ABI1	0.166442	0.770332
FAM177A1	0.281709	0.223526
LRRC47	0.26871	0.646684
KRT78	1.05919	0.00156164
HIST3H2BB	0.956063	0.0346318
ARHGAP18	0.434009	0.493737
SFRP1	0.770592	0.166623
CISD2	0.223243	0.708771
ATP11C	0.836751	0.230997
PCSK9	0.711685	0.108415
TXNDC5	0.023522	0.956965
DIPK2A	0.000545325	0.999447
ABCF1	0.649262	0.154616
CHST13	-1.39538	0.10976
SDR9C7	1.46613	0.00107912
DOCK8	-0.692629	0.245845
COQ8A	0.0746622	0.877696
ANGPTL6	0.293323	0.534701
NDNF	0.229818	0.536295
RDH11	-0.292767	0.616262
CD99L2	-0.412726	0.46951
BPIFB1	-0.906139	0.0460903
DTD1	0.40346	0.176933
CEMIP	0.825737	0.0864737
BRK1	0.482663	0.340467
POF1B	1.20546	0.0038504
DNAJA4	-0.646011	0.322233
OIT3	-1.3128	0.00904687
TTN	2.04693	0.00263153
CFHR4	-0.334847	0.416416
DDX1	0.449295	0.410431
DOCK2	0.650328	0.300789
HTRA1	0.965856	0.0270147
FRZB	1.38221	0.004826
GGH	0.610243	0.231001
INPP5D	-0.623392	0.133896
HAS1	-1.25267	0.0199776
DDX17	-0.397114	0.179309
GLG1	0.923582	0.0995444
RAB8B	-0.457366	0.424487
PRG4	0.535153	0.191334
ATP2A3	0.00675916	0.991085
MAL2	0.057377	0.883425
FERMT2	-0.21675	0.782387
PBXIP1	0.981092	0.142301
CTHRC1	0.301911	0.575932
AP2M1	-0.373232	0.561093
ZG16B	-0.046083	0.942372
ARSG	1.34838	0.0142768
S100A16	1.23177	0.0123536
PERP	0.913544	0.0239951
CHMP6	-0.620341	0.338872
SFRP2	0.514093	0.302342
CPB2	-1.12722	0.0400908
BTF3L4	-0.380308	0.475824
DOCK7	0.568998	0.0594545
SERPINB12	0.611119	0.100086
PGLYRP2	-0.721034	0.107653
SCGB3A2	0.0644036	0.842263
GSDMA	1.03564	0.00173927
SCGB3A1	-1.04176	0.00143807
HHIP	-1.78839	0.00842769
VPS13A	-1.10649	0.193618
PEBP4	0.688377	0.0711529
NIBAN2	0.635337	0.352551
CNN2	0.385696	0.513723
PARK7	0.639167	0.145142
VAT1	0.675853	0.226497
MMP19	0.146298	0.789907
EIF3C	0.405955	0.416913
PHB2	-0.208214	0.707888
COL12A1	-0.469971	0.270237
SEPTIN5	-0.161948	0.803462
HNRNPAB	0.767781	0.0293737
NAP1L4	0.274585	0.511277
OLFM1	-0.881297	0.0307299
ACO2	-0.272486	0.621417
CCT7	0.699691	0.156096
RARRES2	0.926154	0.0622106
MYOC	0.408416	0.281836
GDF15	0.400704	0.319152
SOST	0.771353	0.0466079
TUBA1C	0.309572	0.605449
CORO1B	0.424572	0.39882
PRXL2A	-1.17961	0.0748661
ERP44	0.168476	0.779817
ESYT1	0.313472	0.559424
UBAC1	1.21963	0.00978382
TMEM43	-0.121208	0.832751
CHRDL1	1.27201	0.0048077
PDCD10	-0.365551	0.581065
MENT	-0.191985	0.671331
HTATIP2	-0.477071	0.234631
TMEM109	0.606745	0.214456
TMED9	0.578457	0.248811
HIRIP3	0.0357461	0.830427
COLEC11	-0.834934	0.0170504
CHID1	0.375379	0.43935
NPL	0.512962	0.132762
NAA15	0.909065	0.0771046
ASPN	-0.273847	0.685908
CFHR5	2.21721	0.00682012
B3GNT5	-2.02849	0.00562963
FGFBP2	-0.41259	0.168712
ALOXE3	1.22701	0.00510215
WDR11	-0.746861	0.0826598
KRT23	0.929972	0.0220685
UBE2O	-1.0261	0.131732
PDGFD	1.12536	0.0130443
LACRT	-1.83411	0.0118962
CRISPLD2	0.104842	0.825271
TOLLIP	-0.0121887	0.98159
RAB1B	0.639211	0.211699
RNASE7	0.891267	0.0701082
SLK	-0.115395	0.800416
TAOK3	0.192527	0.742518
CRISPLD1	0.58768	0.216477
TUBB1	0.529661	0.349184
SMOC1	0.67991	0.114514
EHD1	0.05969	0.910865
ANTXR1	-0.545301	0.221319
METTL7A	0.566009	0.248049
MMRN2	-2.12396	0.0680869
PLEKHF2	-0.959132	0.0991079
PSTPIP2	0.0540701	0.934991
COG4	0.756731	0.149868
GNB4	0.130746	0.822859
RHOF	-1.04409	0.0222628
PARVB	0.330706	0.532528
SPON1	0.96848	0.0411729
PLXNA4	-1.02803	0.0955125
CD248	-1.0764	0.00702521
S100A14	1.3094	0.00536961
MRS2	-0.133079	0.734751
RETN	0.74503	0.0633707
APMAP	0.889533	0.0597299
BPIFA1	-0.445501	0.423069
EMC7	-0.4344	0.365978
PCDH12	-1.6332	0.00242826
SPINK5	-0.175204	0.744397
CRTAC1	-0.306774	0.396974
RTN4	0.0739913	0.912872
PDLIM7	-0.116395	0.667627
SAR1A	-0.264984	0.661472
MXRA5	-0.624884	0.146513
PDGFC	-0.694982	0.283178
OLFML3	-0.468931	0.257648
RAB6B	-0.0753527	0.923403
SACM1L	-0.137698	0.792987
OLA1	0.32793	0.396117
SEPTIN11	0.113945	0.819083
IMPAD1	-0.0912394	0.855141
TUBA8	0.4865	0.415459
UGGT1	0.134928	0.825405
ERAP1	1.05182	0.00794192
IL36G	-0.813837	0.323139
EHD3	0.346212	0.52601
C1RL	0.0694878	0.906137
CALML5	0.675741	0.359544
VAPA	0.0573945	0.923441
DNAJB9	0.460071	0.580109
DNAJB11	0.56762	0.291517
BIN2	0.679805	0.2414
TJP2	0.362933	0.536495
FETUB	-0.24171	0.506746
SEPTIN9	-0.405393	0.515909
PCYOX1	-0.833754	0.015537
CPA4	0.817942	0.0819639
NAGK	0.251837	0.64124
SERPINA10	0.710854	0.202752
TNIK	-0.0324674	0.955315
AGO2	-0.581484	0.291757
PCOLCE2	1.19029	0.00287908
RAB21	-0.494338	0.483504
MCTS1	-0.358909	0.452212
CORO1C	0.380726	0.49079
PADI4	-0.499044	0.401105
NOTCH3	0.00298676	0.994202
VPS4A	1.12035	0.0062947
PACSIN2	-0.356506	0.61149
PROCR	0.0665624	0.886384
MINPP1	1.32879	0.0314021
MACF1	0.666428	0.142824
PA2G4	-0.686928	0.151308
RTRAF	0.197907	0.725757
PIN4	-0.101898	0.847044
HPSE	0.995002	0.0551578
ST3GAL6	1.17649	0.0032727
VDAC3	-0.267425	0.720212
ITM2B	0.300748	0.70098
AMOTL2	-1.17482	0.0687609
GOLT1B	0.662511	0.19397
RTCB	0.574276	0.28321
TLN1	0.391833	0.502312
HYOU1	0.0125291	0.975691
LSM4	1.41982	0.00234795
ANGPTL3	-0.445379	0.137536
TRPV2	-0.930167	0.415696
LIPG	-0.318663	0.38807
F11R	0.0689377	0.915215
SAR1B	-1.32962	0.00566478
EMILIN1	0.173995	0.743344
STK24	0.67476	0.381634
BZW2	0.519948	0.336072
FCGBP	-1.19405	0.00270761
COLEC10	-0.499497	0.161267

## Sheet: Table S5b
#Term	Database	ID	Input number	Background number	P-Value	Corrected P-Value	Input	Hyperlink
extracellular exosome	Gene Ontology	GO:0070062	152	2085	6.00055e-103	1.37353e-99	TGM1|CPM|MFGE8|SERPINF2|PODXL|BPIFB1|UBAC1|IGKV3-11|S100A14|S100A16|LBP|B2M|EIF3B|PRNP|PZP|MARCKS|CAPN2|CAPN1|CDH1|C4A|CTSH|KRT28|IARS|CETP|HLA-DRB1|FCGBP|RPL12|CXCL12|IGKV1-5|EEF1G|GM2A|CPB2|MASP2|AZU1|TNFSF13|ERAP1|KRT5|IGHA2|PABPC1|HLA-A|SAA4|IGKV1-17|GPLD1|APOA4|PTGDS|APOA2|ST3GAL6|SRSF7|APOE|HRNR|TTR|AHNAK|LUM|JUP|CEACAM5|TTN|C4B|HPR|AFM|EFEMP1|ALYREF|DSP|IGFBP2|KRT1|KPRP|GRN|BLVRB|FTL|SERPI…	http://amigo.geneontology.org/amigo/term/GO:0070062
extracellular space	Gene Ontology	GO:0005615	138	1572	4.86458e-102	5.56751e-99	IGLV2-8|CPM|MFGE8|OLFM1|SERPINF2|PODXL|B2M|SOST|IGKV3-11|S100A14|S100A16|IGKV2-40|SFTPB|CRP|RELN|PIP|CTSH|CETP|PLBD1|HLA-DRB1|IGKV1D-8|CXCL10|CTSS|SERPINB5|IGKV1-5|CXCL9|LECT2|C1QC|CPB2|MASP2|AZU1|IHH|HGFAC|COLEC11|TNFSF13|ERAP1|IGHA2|KRT1|IGKV1-16|IGKV1-17|GPLD1|TFPI2|APOA4|GLIPR2|APOE|TTR|LUM|FRZB|ERFE|C4A|C4B|CCL21|PDGFB|AFM|IGF1|EFEMP1|IGFBP2|IGFBP4|GRN|COL16A1|SERPIND1|ARG1|HMOX1|OTOG|GPX3|A…	http://amigo.geneontology.org/amigo/term/GO:0005615
extracellular region	Gene Ontology	GO:0005576	137	1843	2.93837e-92	2.24198e-89	IGLV2-8|CPM|MFGE8|SERPINF2|BPIFB1|APOC1|IGKV3-11|B2M|CTSS|SFTPB|PZP|PLA2G7|RELN|CAPN1|CDH1|TTN|CTSH|CETP|FLG2|CXCL10|CXCL12|CNDP1|IGKV1-5|CXCL9|GM2A|C1QC|CPB2|C1QA|AZU1|HGFAC|COLEC11|HHIP|TNFSF13|ERAP1|IGHA2|SAA4|IGKV1-16|IGKV1-17|C1QB|GPLD1|MASP2|APOA4|PTGDS|APOA2|APOE|HRNR|TTR|APOM|LUM|JUP|CEACAM5|C4A|C4B|CCL21|PLXDC1|AFM|IGF1|MDK|EFEMP1|DNASE1L3|IGFBP2|IGFBP4|GRN|COL16A1|FTL|SERPIND1|ARG1|GPX3…	http://amigo.geneontology.org/amigo/term/GO:0005576
protein binding	Gene Ontology	GO:0005515	208	11779	3.08859e-39	1.76744e-36	TGM1|SFTPB|IFI27|PODXL|B2M|SBF2|PKP1|APOC1|CAPNS1|KIF2A|S100A14|S100A16|B3GNT5|EEF2|GSDMA|EIF3B|PRNP|DSC1|PERP|CAPN2|CAPN1|CDH1|CDH5|EEF1G|CTSH|KRT28|IARS|ALOXE3|KRT23|HLA-DRB1|NOMO2|KRT78|RPL12|CXCL10|CXCL12|SERPINB5|CNBP|CXCL9|DPP4|LECT2|C1QC|KRT1|C1QA|SRPX|IHH|HGFAC|COLEC11|HHIP|ERAP1|KRT5|HLA-C|PABPC1|HLA-A|UBAC1|SPON1|YOD1|MASP2|APOA4|PTGDS|AZU1|APOA2|SRSF7|APOE|UBAP2L|TTR|AHNAK|LUM|GUCY1A1|…	http://amigo.geneontology.org/amigo/term/GO:0005515
blood microparticle	Gene Ontology	GO:0072562	33	141	1.4171e-35	6.4875e-33	IGHA2|C1QC|IGHV3-23|IGKV1-17|KRT1|AHSG|APOA4|IGKV3-11|APOA2|APOE|PZP|C9|C4A|C4B|AFM|CFHR1|HPR|VTN|IGHD|SERPINF2|HBA1|CLU|IGHM|JCHAIN|F2|IGKV1-5|KNG1|PON1|C1QB|PLG|C1S|C1R|CD5L	http://amigo.geneontology.org/amigo/term/GO:0072562
complement activation, classical pathway	Gene Ontology	GO:0006958	32	156	6.2537e-33	2.38579e-30	IGLV2-8|IGHV6-1|CRP|IGHA2|IGKV1-16|IGKV1-17|MASP2|IGHV3-30|IGKV3-11|IGKV2-29|IGHV3-74|IGHV2-5|IGHV1-8|IGHV4-28|IGHV1-3|IGKV3D-20|IGHV3-15|C9|C4A|C4B|C5|IGHD|IGHV3-23|CLU|IGHM|IGKV1-5|C1QC|C1QB|C1QA|IGHV3-72|C1S|C1R	http://amigo.geneontology.org/amigo/term/GO:0006958
regulation of complement activation	Gene Ontology	GO:0030449	28	113	6.26736e-31	2.04943e-28	IGLV2-8|CD59|IGKV1-16|IGKV1-17|C1QB|IGHV3-30|IGKV3-11|IGKV2-29|IGHV2-5|IGKV3D-20|C9|C4A|C4B|C5|CFHR2|CFHR1|CFHR5|VTN|IGHV3-23|CLU|F2|IGKV1-5|C1QC|CPB2|C1QA|C1S|C1R|CD5L	http://amigo.geneontology.org/amigo/term/GO:0030449
collagen-containing extracellular matrix	Gene Ontology	GO:0062023	39	370	5.20636e-30	1.48967e-27	SOST|MFGE8|PDGFB|LOR|KRT1|PF4|APOA4|LUM|MDK|APOE|SERPINA5|HRNR|PZP|HTRA1|COL18A1|ICAM1|S100A4|CTSH|SPON1|DEFA1|EFEMP1|VTN|SERPINF2|CLU|COL16A1|CXCL12|SLPI|F2|SEMA3B|CTSS|ARG1|KNG1|C1QC|C1QB|C1QA|SRPX|PLG|MGP|AHSG	http://amigo.geneontology.org/amigo/term/GO:0062023
cornification	Gene Ontology	GO:0070268	25	111	7.76521e-27	1.77746e-24	TGM1|KRT5|KRT71|PKP1|KRT72|KRT78|KRT2|KRT1|CDSN|CAPNS1|KRT9|KRT80|JUP|PERP|KRT6B|CAPN1|DSG1|KRT28|KRT23|DSP|SPRR2E|SPRR2G|KRT15|KRT14|KRT10	http://amigo.geneontology.org/amigo/term/GO:0070268
complement activation	Gene Ontology	GO:0006956	21	92	7.75095e-23	1.6129e-20	IGLV2-8|IGHV2-5|C1R|COLEC11|IGKV1-5|C1QC|IGHV3-30|IGKV1-16|IGKV1-17|C1QA|C1QB|IGKV3D-20|IGKV2-29|CFHR1|C4A|C4B|IGHV3-23|C1S|IGKV3-11|MASP2|CLU	http://amigo.geneontology.org/amigo/term/GO:0006956
immune response	Gene Ontology	GO:0006955	34	427	1.26919e-22	2.42098e-20	TNFSF13|IGLV2-8|IGHA2|HLA-A|IGKV1-16|IGKV1-17|PF4|IGHV3-30|IGKV3-11|IGLV2-18|IGKV2-29|IGKV2-40|IGHV2-5|CTSS|IGKV3D-20|HLA-C|DEFA1|CCL21|IGLV3-10|HLA-DRB1|VTN|IGHD|IGHV3-23|CXCL10|CXCL12|JCHAIN|SLPI|IGKV1D-8|IGKV1-5|CCL18|C1QC|CXCL9|C1R|CRIP1	http://amigo.geneontology.org/amigo/term/GO:0006955
neutrophil degranulation	Gene Ontology	GO:0043312	35	482	4.84185e-22	8.52539e-20	CREG1|LCN2|HLA-C|CD59|B2M|PRSS2|AHSG|PKP1|FLG2|HRNR|CPNE3|TTR|RHOF|JUP|CAPN1|CST3|DSG1|CTSH|SLPI|ITGB2|DEFA1|CD44|DSP|DYNC1H1|GRN|CLU|CTSS|FTL|SELL|GM2A|KRT1|AZU1|ANPEP|EEF2|ILF2	http://amigo.geneontology.org/amigo/term/GO:0043312
external side of plasma membrane	Gene Ontology	GO:0009897	31	392	1.24268e-20	2.03178e-18	IGHV6-1|MFGE8|ANTXR2|IGHA2|B2M|IGHV3-30|IGHV3-72|CD248|IGHV3-74|IGHV2-5|SERPINA5|IGHV1-8|IGHV1-3|IGHV3-15|CAPN2|ICAM1|CDH5|ITGB2|HLA-DRB1|MCAM|IGHD|IGHV3-23|CXCL10|CXCL12|IGHM|SELL|F2|BTF3|CXCL9|ANPEP|IGHV4-28	http://amigo.geneontology.org/amigo/term/GO:0009897
calcium ion binding	Gene Ontology	GO:0005509	38	693	7.02645e-20	1.07224e-17	CRP|CAPNS1|LOR|ADAMTS13|PRSS2|CD248|S100A14|S100A16|FLG2|HRNR|PLA2G12B|PRNP|DSC1|TTN|CAPN1|CDH1|S100A4|DSG1|CDH5|CAPN2|AMY2A|EFEMP1|DNASE1L3|PLA2G2A|CLU|OIT3|SELL|F2|LRP1|PON1|MASP2|PCDH12|IHH|MGP|COLEC11|C1S|C1R|PROC	http://amigo.geneontology.org/amigo/term/GO:0005509
membrane	Gene Ontology	GO:0016020	63	2075	1.48535e-19	2.12497e-17	TGM1|ERAP1|CAPNS1|ACTBL2|MFGE8|EEF1G|HLA-C|PABPC1|HLA-A|LIMK1|RECK|LOR|GRN|RPS5|ITGB2|KRT5|CLU|IQSEC1|KRT9|SRPX|KIF2A|LBP|B2M|APOE|RPL29|SERPINA5|FRZB|AHNAK|LSM4|CAPN1|PSMC1|EPRS|HNRNPC|CDH5|KRT2|UGT2B7|IARS|ICAM1|HLA-DRB1|HNRNPA1|CD59|ALYREF|DSP|RPL12|DYNC1H1|HBA1|EEF2|NPM1|FTL|RCC2|LRP1|BTF3|DPP4|HMOX1|KRT1|RBMX|SBF2|NCL|TUFM|KRT10|PSMB2|ILF3|ILF2	http://amigo.geneontology.org/amigo/term/GO:0016020
plasma membrane	Gene Ontology	GO:0005886	95	4619	3.45054e-18	4.64605e-16	IGLV2-8|TGM1|CPM|PODXL|B2M|PKP1|UBAC1|IGKV3-11|S100A16|IGKV2-40|LBP|GSDMA|PRNP|PERP|RELN|CAPN1|CDH1|CDH5|COG3|HLA-DRB1|IGKV1D-8|IGKV1-5|IHH|TNFSF13|ERAP1|CDSN|HLA-C|HLA-A|IGKV1-16|IGKV1-17|APOE|AHNAK|JUP|CEACAM5|C4A|C4B|PLXDC1|IGLV3-10|DSP|GRN|BLVRB|RHOF|BTF3|PCDH12|ANPEP|CAPNS1|KRT5|HTRA1|IGHV2-5|IGKV3D-20|C9|MARCKS|ICAM1|CST3|DSG1|CAPN2|MARCKSL1|MCAM|ATRN|PLA2G2A|VPS4A|IGHV3-23|CLU|F2|LRP1|ADH4…	http://amigo.geneontology.org/amigo/term/GO:0005886
cellular protein metabolic process	Gene Ontology	GO:0044267	22	198	7.9168e-18	9.53766e-16	SFTPB|B2M|AHSG|APOA4|APOA2|APOE|MFGE8|TTR|DSC1|C4A|CST3|CTSH|IGF1|CHRDL1|IGFBP2|IGFBP4|SERPIND1|F2|KNG1|IGFALS|PLG|PROC	http://amigo.geneontology.org/amigo/term/GO:0044267
endoplasmic reticulum lumen	Gene Ontology	GO:0005788	25	296	1.77336e-17	2.02961e-15	ERAP1|MFGE8|SPON1|B2M|AHSG|APOA4|APOA2|APOE|DSC1|C4A|CST3|PDGFB|PDGFD|COL18A1|CHRDL1|CES1|IGFBP4|COL16A1|SERPIND1|F2|ARSG|KNG1|ADAMTS13|MINPP1|PROC	http://amigo.geneontology.org/amigo/term/GO:0005788
antigen binding	Gene Ontology	GO:0003823	19	139	4.47145e-17	4.87388e-15	IGLV2-8|IGHV2-5|IGHV3-23|IGHV1-8|IGKV1-5|IGHV6-1|IGHA2|IGHV1-3|IGHV4-28|IGKV1-16|IGKV1-17|IGHV3-15|IGHD|IGHV3-30|IGHV3-72|IGKV3-11|IGHV3-74|IGHM|JCHAIN	http://amigo.geneontology.org/amigo/term/GO:0003823
proteolysis	Gene Ontology	GO:0006508	28	434	1.34853e-16	1.40308e-14	ERAP1|LCN1|ADAMTS13|PRSS2|CAPNS1|HTRA1|CAPN2|FAP|RELN|CAPN1|PIP|DPP4|ANPEP|CTSH|KLKB1|CTSS|CNDP1|F2|ARG1|CPB2|MASP2|AZU1|PLG|BLMH|HGFAC|C1S|PROC|MMP3	http://amigo.geneontology.org/amigo/term/GO:0006508
negative regulation of endopeptidase activity	Gene Ontology	GO:0010951	19	149	1.43257e-16	1.42572e-14	SLPI|RECK|SERPINA11|LCN1|SERPINA5|KNG1|PRNP|PZP|TFPI2|VTN|SERPINF2|C5|C4A|C4B|CST3|SERPINA4|SERPINB5|SERPIND1|AHSG	http://amigo.geneontology.org/amigo/term/GO:0010951
cytosol	Gene Ontology	GO:0005829	96	5095	6.10108e-16	5.8189e-14	TGM1|B2M|SBF2|UBAC1|CAPNS1|KIF2A|PLIN1|LBP|GSDMA|EIF3B|PRNP|CAPN2|CAPN1|CTSH|KRT28|IARS|HAL|PLBD1|ALOXE3|KRT23|HIST3H2BB|RPL12|CNDP1|KRT2|EEF1G|KRT1|HBG1|HGFAC|TNFSF13|ERAP1|OXSR1|PABPC1|APOA4|APOA2|AHNAK|JUP|TTN|S100A16|ALYREF|SPRR2E|BLVRB|SPRR2G|FTL|HMOX1|OTOG|KRT15|KRT14|KRT10|KRT71|KRT72|KRT78|CNBP|RPS5|KRT5|KRT9|HTRA1|NAA20|NAA25|KRT80|CIDEB|RHOF|WDR26|KRT6B|HNRNPC|ALOX12B|VPS4A|CLU|SAR1B|DS…	http://amigo.geneontology.org/amigo/term/GO:0005829
receptor-mediated endocytosis	Gene Ontology	GO:0006898	19	163	6.45325e-16	5.9086e-14	IGLV2-8|IGHV2-5|APOE|IGKV1-5|LRP1|IGHA2|HPR|CFD|IGHV3-30|IGKV1-16|IGKV1-17|IGKV3D-20|IGKV2-29|ITGB2|IGHV3-23|HBA1|IGKV3-11|COLEC11|JCHAIN	http://amigo.geneontology.org/amigo/term/GO:0006898
cornified envelope	Gene Ontology	GO:0001533	13	44	7.22153e-16	6.35772e-14	FLG2|CDSN|HRNR|TGM1|JUP|DSP|KRT2|KRT1|PKP1|KRT10|SPRR2E|SPRR2G|DSG1	http://amigo.geneontology.org/amigo/term/GO:0001533
keratinization	Gene Ontology	GO:0031424	19	175	2.1206e-15	1.79779e-13	KRT28|KRT71|KRT5|HRNR|KRT72|KRT80|KRT15|KRT1|DSP|KRT78|KRT2|JUP|KRT14|KRT23|PKP1|KRT10|KRT6B|KRT9|DSG1	http://amigo.geneontology.org/amigo/term/GO:0031424
heparin binding	Gene Ontology	GO:0008201	18	163	8.96496e-15	7.32886e-13	SELL|MDK|F2|APOE|RPL29|SERPINA5|VTN|FAP|KNG1|ECM2|AZU1|SOST|PF4|CXCL10|RPL22|PCOLCE2|PTPRS|SERPIND1	http://amigo.geneontology.org/amigo/term/GO:0008201
leukocyte migration	Gene Ontology	GO:0050900	19	192	9.99341e-15	7.8879e-13	IGLV2-8|IGHV2-5|F2|ITGB2|IGKV1-5|IGHA2|CD44|IGHV3-30|IGKV1-16|IGKV1-17|IGKV3D-20|CEACAM5|SELL|ICAM1|IGHV3-23|IGKV3-11|IGKV2-29|IGHM|JCHAIN	http://amigo.geneontology.org/amigo/term/GO:0050900
extracellular matrix	Gene Ontology	GO:0031012	20	233	2.37186e-14	1.80973e-12	TFPI2|SPON1|APOE|LUM|CHAD|EFEMP1|PRSS2|IHH|IGFALS|OTOG|GPLD1|COL18A1|ADAMTS13|MGP|RELN|ECM2|COL16A1|CD248|MMP3|AHSG	http://amigo.geneontology.org/amigo/term/GO:0031012
high-density lipoprotein particle	Gene Ontology	GO:0034364	10	22	4.90815e-14	3.62411e-12	APOE|CETP|PON1|SAA4|LCAT|PLA2G7|APOM|APOC1|APOA4|APOA2	http://amigo.geneontology.org/amigo/term/GO:0034364
phagocytosis, engulfment	Gene Ontology	GO:0006911	15	111	1.09272e-13	7.81639e-12	IGHV2-5|ITGB2|MFGE8|IGHV6-1|IGHA2|IGHV3-30|IGHV1-3|IGHV1-8|IGHV3-15|IGHD|IGHV3-72|IGHV3-23|IGHV4-28|IGHM|IGHV3-74	http://amigo.geneontology.org/amigo/term/GO:0006911
immunoglobulin receptor binding	Gene Ontology	GO:0034987	14	92	1.69042e-13	1.17254e-11	IGHV2-5|IGHV6-1|IGHA2|IGHV3-30|IGHV1-3|IGHV1-8|IGHV3-15|IGHD|IGHV3-72|IGHV3-23|IGHV4-28|IGHV3-74|IGHM|JCHAIN	http://amigo.geneontology.org/amigo/term/GO:0034987
serine-type endopeptidase activity	Gene Ontology	GO:0004252	17	169	2.03097e-13	1.36732e-11	CTSH|F2|KLKB1|HPR|FAP|MASP2|AZU1|PLG|PRSS2|HTRA1|HGFAC|C1S|C1R|DPP4|PROC|MMP3|CD5L	http://amigo.geneontology.org/amigo/term/GO:0004252
phagocytosis, recognition	Gene Ontology	GO:0006910	14	94	2.20295e-13	1.44073e-11	IGHV2-5|MFGE8|IGHV6-1|IGHA2|IGHV3-30|IGHV1-3|IGHV1-8|IGHV3-15|IGHD|IGHV3-72|IGHV3-23|IGHV4-28|IGHM|IGHV3-74	http://amigo.geneontology.org/amigo/term/GO:0006910
endopeptidase inhibitor activity	Gene Ontology	GO:0004866	11	40	2.4587e-13	1.56332e-11	SLPI|RECK|KNG1|PZP|C5|C4A|C4B|SERPINF2|CST3|SERPIND1|AHSG	http://amigo.geneontology.org/amigo/term/GO:0004866
innate immune response	Gene Ontology	GO:0045087	27	558	3.39457e-13	2.10004e-11	IGHV6-1|CRP|LCN2|IGHA2|IFI27|B2M|IGHV3-30|IGHV3-72|IGHV3-74|IGHV2-5|IGHV1-8|IGHV4-28|IGHV1-3|IGHV3-15|C4A|C4B|IGHD|IGHV3-23|CLU|IGHM|JCHAIN|SLPI|C1QC|C1QB|C1QA|C1S|C1R	http://amigo.geneontology.org/amigo/term/GO:0045087
identical protein binding	Gene Ontology	GO:0042802	43	1456	4.28145e-13	2.57901e-11	TGM1|CRP|FUS|LCN2|DCXR|IFI27|B2M|OXSR1|APOA4|HTRA1|APOE|TTR|FAP|PRNP|RPL22|MARCKS|CEACAM5|TTN|CDH1|CST3|EPRS|HNRNPC|GFAP|CFHR2|PDGFB|CFHR1|CFHR5|VTN|PIP|S100A4|CIDEB|FTL|IVD|DPP4|LECT2|HMOX1|RBMX|GPX3|NCL|BLMH|C1S|C1R|EWSR1	http://amigo.geneontology.org/amigo/term/GO:0042802
immunoglobulin complex, circulating	Gene Ontology	GO:0042571	13	87	1.54488e-12	8.90895e-11	IGHV2-5|IGHV6-1|IGHA2|IGHV3-30|IGHV1-3|IGHV1-8|IGHV3-15|IGHD|IGHV3-72|IGHV3-23|IGHV4-28|IGHM|IGHV3-74	http://amigo.geneontology.org/amigo/term/GO:0042571
cytoplasm	Gene Ontology	GO:0005737	83	4624	1.55683e-12	8.90895e-11	TNFSF13|ERAP1|LBP|KRT5|EEF1G|PABPC1|LIMK1|NAA25|PODXL|CNBP|GPLD1|PF4|PKP1|CLU|RPL22|KIF2A|S100A16|MDK|SRSF7|APOE|HRNR|PXDNL|CPNE3|NPM1|AHNAK|CAMP|PRNP|SDR9C7|DSC1|WDR26|PLA2G7|JUP|MARCKS|RELN|CAPN1|CAPN2|CDH1|FAP|EPRS|GFAP|PLXDC1|BLMH|MARCKSL1|AFM|PDGFB|IARS|ACTBL2|SBF2|FLG2|FRZB|CD5L|HNRNPA1|ALYREF|DSP|ATRN|CES1|HNRNPAB|BASP1|NAA20|VPS4A|KPRP|SPRR2E|EEF2|CXCL12|SERPINB5|FTL|RHOF|UBAP2L|CD248|LEC…	http://amigo.geneontology.org/amigo/term/GO:0005737
positive regulation of B cell activation	Gene Ontology	GO:0050871	13	93	3.31309e-12	1.84968e-10	IGHV2-5|IGHV6-1|IGHA2|IGHV3-30|IGHV1-3|IGHV1-8|IGHV3-15|IGHD|IGHV3-72|IGHV3-23|IGHV4-28|IGHM|IGHV3-74	http://amigo.geneontology.org/amigo/term/GO:0050871
defense response to bacterium	Gene Ontology	GO:0042742	17	209	4.7992e-12	2.61556e-10	IGHV2-5|IGHV1-8|LCN2|IGHA2|GSDMA|IGHV3-23|IGHV1-3|IGHD|S100A14|IGHV3-15|LACRT|IGHV3-30|IGHV3-72|IGHV4-28|IGHV6-1|IGHM|IGHV3-74	http://amigo.geneontology.org/amigo/term/GO:0042742
cell surface	Gene Ontology	GO:0009986	26	598	9.29527e-12	4.94811e-10	CPM|ANTXR2|HLA-C|HLA-A|CD59|ADAMTS13|APOA4|FAP|PRNP|CEACAM5|ICAM1|DPP4|PDGFB|ITGB2|CD44|HLA-DRB1|SERPINF2|CLU|IGHM|OIT3|CDH5|SRPX|PLG|KRT10|CD5L|HHIP	http://amigo.geneontology.org/amigo/term/GO:0009986
epidermis development	Gene Ontology	GO:0008544	12	80	1.08315e-11	5.57416e-10	CDSN|XP32|HLA-DRB1|DSP|KRT2|KRT15|KRT14|KRTDAP|KRT5|SPRR2E|KRT9|SPRR2G	http://amigo.geneontology.org/amigo/term/GO:0008544
regulation of immune response	Gene Ontology	GO:0050776	17	221	1.09584e-11	5.57416e-10	IGLV2-8|IGHV2-5|ITGB2|IGKV1-5|BTF3|HLA-C|HLA-A|IGHV3-30|IGKV1-16|IGKV1-17|IGKV3D-20|B2M|SELL|ICAM1|IGHV3-23|IGKV3-11|IGKV2-29	http://amigo.geneontology.org/amigo/term/GO:0050776
reverse cholesterol transport	Gene Ontology	GO:0043691	8	17	1.42194e-11	7.0757e-10	APOE|CETP|APOM|LCAT|CES1|APOA4|CLU|APOA2	http://amigo.geneontology.org/amigo/term/GO:0043691
cell adhesion	Gene Ontology	GO:0007155	23	478	2.25241e-11	1.09697e-09	PKP1|MFGE8|PODXL|CDSN|FLG2|FAP|RELN|ICAM1|DPP4|SPON1|ITGB2|LBP|COL18A1|CD44|MCAM|VTN|COL16A1|CXCL12|SELL|LOR|IGFALS|SRPX|PCDH12	http://amigo.geneontology.org/amigo/term/GO:0007155
intermediate filament	Gene Ontology	GO:0005882	13	117	4.59241e-11	2.19001e-09	KRT28|PKP1|KRT23|HLA-DRB1|KRT15|DSP|KRT2|JUP|KRT14|KRT5|KRT10|KRT9|GFAP	http://amigo.geneontology.org/amigo/term/GO:0005882
B cell receptor signaling pathway	Gene Ontology	GO:0050853	13	122	7.41303e-11	3.46294e-09	IGHV2-5|IGHV6-1|IGHA2|IGHV3-30|IGHV1-3|IGHV1-8|IGHV3-15|IGHD|IGHV3-72|IGHV3-23|IGHV4-28|IGHM|IGHV3-74	http://amigo.geneontology.org/amigo/term/GO:0050853
focal adhesion	Gene Ontology	GO:0005925	21	418	8.04897e-11	3.68482e-09	MARCKS|B2M|ICAM1|CAPN1|LRP1|CPNE3|CD44|AHNAK|LIMK1|CD59|JUP|MCAM|RPL22|RPS5|ITGB2|CAPN2|RPL12|PABPC1|DPP4|NPM1|FAP	http://amigo.geneontology.org/amigo/term/GO:0005925
RNA binding	Gene Ontology	GO:0003723	37	1366	2.26316e-10	1.01576e-08	FUS|PABPC1|HLA-A|CNBP|RPS5|S100A16|LBP|SRSF7|RPL29|UBAP2L|CPNE3|EIF3B|RPL23|RPL22|HNRNPAB|PSMC1|HNRNPC|S100A4|EWSR1|LSM4|HNRNPA1|ALYREF|DSP|LSM3|RPL12|DYNC1H1|GRN|EEF2|NPM1|RCC2|LRP1|RBMX|NCL|ILF3|AHNAK|TUFM|ILF2	http://amigo.geneontology.org/amigo/term/GO:0003723
immunoglobulin complex	Gene Ontology	GO:0019814	11	87	4.15118e-10	1.82732e-08	IGKV2-40|IGLV2-8|IGKV1D-8|IGKV1-5|IGLV3-10|IGKV1-16|IGKV1-17|IGKV3D-20|IGKV3-11|IGLV2-18|IGKV2-29	http://amigo.geneontology.org/amigo/term/GO:0019814
extracellular matrix disassembly	Gene Ontology	GO:0022617	10	66	5.33138e-10	2.30255e-08	CAPNS1|KLKB1|CD44|HTRA1|PLG|PRSS2|CAPN2|CAPN1|CTSS|MMP3	http://amigo.geneontology.org/amigo/term/GO:0022617
inflammatory response	Gene Ontology	GO:0006954	19	381	7.32994e-10	3.10708e-08	CRP|ITGB2|C4B|CCL16|CCL18|CD44|FAP|KNG1|AZU1|PLA2G2A|CXCL9|C5|PF4|IGFBP4|CCL21|CXCL10|ATRN|CD5L|C4A	http://amigo.geneontology.org/amigo/term/GO:0006954
high-density lipoprotein particle remodeling	Gene Ontology	GO:0034375	7	18	8.07233e-10	3.35956e-08	APOE|CETP|APOM|LCAT|APOC1|APOA4|APOA2	http://amigo.geneontology.org/amigo/term/GO:0034375
protease binding	Gene Ontology	GO:0002020	11	107	3.07869e-09	1.25841e-07	SELL|LRP1|SERPINA5|LCN2|FAP|PRNP|PZP|TTN|SERPINF2|CST3|DPP4	http://amigo.geneontology.org/amigo/term/GO:0002020
extracellular matrix structural constituent	Gene Ontology	GO:0005201	12	137	3.1628e-09	1.27011e-07	SPON1|MFGE8|EFEMP1|ARG1|TFPI2|SRPX|COL18A1|MGP|COL16A1|VTN|LUM|OIT3	http://amigo.geneontology.org/amigo/term/GO:0005201
Fc-epsilon receptor signaling pathway	Gene Ontology	GO:0038095	13	171	3.45004e-09	1.36158e-07	IGLV2-8|IGHV2-5|IGKV2-29|IGKV1-5|IGHV3-30|IGKV1-16|IGKV1-17|IGKV3D-20|IGHV3-23|PSMC1|IGKV3-11|PSMB4|PSMB2	http://amigo.geneontology.org/amigo/term/GO:0038095
desmosome	Gene Ontology	GO:0030057	7	24	4.23864e-09	1.64445e-07	CDSN|POF1B|DSP|JUP|PERP|PKP1|DSG1	http://amigo.geneontology.org/amigo/term/GO:0030057
immunoglobulin production	Gene Ontology	GO:0002377	11	111	4.38964e-09	1.67465e-07	IGKV2-40|IGLV2-8|IGKV1D-8|IGKV1-5|IGLV3-10|IGKV1-16|IGKV1-17|IGKV3D-20|IGKV3-11|IGLV2-18|IGKV2-29	http://amigo.geneontology.org/amigo/term/GO:0002377
extracellular matrix organization	Gene Ontology	GO:0030198	15	252	4.97455e-09	1.86668e-07	RECK|PDGFB|ITGB2|COL18A1|CD44|ECM2|LUM|ADAMTS13|ICAM1|TTR|CDH1|COL16A1|VTN|SERPINB5|MMP3	http://amigo.geneontology.org/amigo/term/GO:0030198
lysosome	Gene Ontology	GO:0005764	15	262	8.16089e-09	2.96857e-07	CTSH|ARSG|SFTPB|PLBD1|PCYOX1|ARG1|FAP|VPS4A|CAPN1|CLU|GRN|CST3|CTSS|GFAP|CAPN2	http://amigo.geneontology.org/amigo/term/GO:0005764
azurophil granule lumen	Gene Ontology	GO:0035578	10	90	8.17039e-09	2.96857e-07	CREG1|HRNR|TTR|GM2A|AZU1|PRSS2|DEFA1|DYNC1H1|GRN|FTL	http://amigo.geneontology.org/amigo/term/GO:0035578
signaling receptor binding	Gene Ontology	GO:0005102	17	353	9.55087e-09	3.41593e-07	TNFSF13|IGFBP2|F2|APOE|LCN1|BTF3|DPP4|HLA-A|KNG1|PLG|C5|IGFBP4|CLU|CXCL10|CXCL12|CDH5|APOA2	http://amigo.geneontology.org/amigo/term/GO:0005102
ribonucleoprotein complex	Gene Ontology	GO:1990904	12	156	1.2304e-08	4.33289e-07	PABPC1|HNRNPA1|RBMX|RPS5|NCL|EEF2|HNRNPAB|EPRS|RPL22|NPM1|ILF3|ILF2	http://amigo.geneontology.org/amigo/term/GO:1990904
platelet degranulation	Gene Ontology	GO:0002576	11	124	1.27734e-08	4.43006e-07	PDGFB|IGF1|SERPINA4|AHSG|KNG1|PLG|PF4|SERPINF2|CLU|SELENOP|TTN	http://amigo.geneontology.org/amigo/term/GO:0002576
chemokine activity	Gene Ontology	GO:0008009	8	48	1.50747e-08	5.15015e-07	CCL16|CCL18|CXCL9|PF4|CCL21|CXCL10|CXCL12|C5	http://amigo.geneontology.org/amigo/term/GO:0008009
phosphatidylcholine binding	Gene Ontology	GO:0031210	7	30	1.59299e-08	5.36229e-07	CETP|SERPINA5|APOC1|APOA4|IGHM|APOA2|JCHAIN	http://amigo.geneontology.org/amigo/term/GO:0031210
phosphatidylcholine metabolic process	Gene Ontology	GO:0046470	6	16	1.62901e-08	5.40406e-07	CETP|PON1|LCAT|PLA2G2A|GPLD1|APOA4	http://amigo.geneontology.org/amigo/term/GO:0046470
serine-type endopeptidase inhibitor activity	Gene Ontology	GO:0004867	10	98	1.72802e-08	5.65064e-07	SLPI|RECK|SERPINA11|SERPINA4|SERPINA5|PZP|TFPI2|SERPINF2|SERPINB5|SERPIND1	http://amigo.geneontology.org/amigo/term/GO:0004867
Fc-gamma receptor signaling pathway involved in phagocytosis	Gene Ontology	GO:0038096	11	135	2.89003e-08	9.06203e-07	IGLV2-8|IGHV2-5|IGKV1-5|LIMK1|IGKV1-16|IGKV1-17|IGKV3D-20|IGHV3-30|IGHV3-23|IGKV3-11|IGKV2-29	http://amigo.geneontology.org/amigo/term/GO:0038096
positive regulation of ERK1 and ERK2 cascade	Gene Ontology	GO:0070374	13	207	2.93232e-08	9.07039e-07	PDGFB|APOE|PDGFD|CCL16|CCL18|CD44|HLA-DRB1|PLA2G2A|LRP1|ICAM1|SERPINF2|CCL21|GLIPR2	http://amigo.geneontology.org/amigo/term/GO:0070374
antimicrobial humoral response	Gene Ontology	GO:0019730	8	54	3.4426e-08	1.05068e-06	LCN2|AZU1|PLA2G2A|BPIFB1|PRSS2|DEFA1|COLEC11|CLU	http://amigo.geneontology.org/amigo/term/GO:0019730
spherical high-density lipoprotein particle	Gene Ontology	GO:0034366	5	8	3.78799e-08	1.14088e-06	HPR|APOM|PON1|APOA2|CLU	http://amigo.geneontology.org/amigo/term/GO:0034366
fibrinolysis	Gene Ontology	GO:0042730	6	20	4.89355e-08	1.43607e-06	F2|KLKB1|CPB2|PLG|KRT1|SERPINF2	http://amigo.geneontology.org/amigo/term/GO:0042730
very-low-density lipoprotein particle	Gene Ontology	GO:0034361	6	20	4.89355e-08	1.43607e-06	APOE|PCYOX1|APOM|APOC1|APOA4|APOA2	http://amigo.geneontology.org/amigo/term/GO:0034361
positive regulation of cell population proliferation	Gene Ontology	GO:0008284	19	501	5.03079e-08	1.45766e-06	TNFSF13|MARCKSL1|F2|IGF1|PDGFD|CAPNS1|CNBP|CTSH|DPP4|CD248|PDGFB|NCCRP1|SSR1|LACRT|COL18A1|CAPN1|CST3|CXCL10|NPM1	http://amigo.geneontology.org/amigo/term/GO:0008284
zymogen activation	Gene Ontology	GO:0031638	6	22	7.901e-08	2.26067e-06	CTSH|KLKB1|HPR|HGFAC|C1R|CD5L	http://amigo.geneontology.org/amigo/term/GO:0031638
positive regulation of cell migration	Gene Ontology	GO:0030335	13	227	8.13197e-08	2.29804e-06	CTSH|MDK|PDGFB|SEMA3B|PDGFD|CPNE3|MCAM|PODXL|COL18A1|IGF1|GRN|CXCL12|CDH5	http://amigo.geneontology.org/amigo/term/GO:0030335
endoplasmic reticulum	Gene Ontology	GO:0005783	27	1018	1.06699e-07	2.97848e-06	ERAP1|HLA-C|HLA-A|LOR|CNBP|OLFM1|APOC1|PLIN1|APOE|PRNP|DSC1|CAPN2|CST3|DNASE1L3|VTN|PLA2G2A|ARSG|GRN|SAR1B|CES1|SEMA3B|EEF1G|HMOX1|SRPX|SSR1|MINPP1|PROC	http://amigo.geneontology.org/amigo/term/GO:0005783
keratin filament	Gene Ontology	GO:0045095	9	93	1.3748e-07	3.79146e-06	KRT71|KRT72|KRT80|KRT78|KRT2|KRT1|KRT14|KRT6B|KRT5	http://amigo.geneontology.org/amigo/term/GO:0045095
platelet alpha granule lumen	Gene Ontology	GO:0031093	8	66	1.41269e-07	3.84958e-06	PDGFB|IGF1|KNG1|PLG|PF4|SERPINF2|CLU|AHSG	http://amigo.geneontology.org/amigo/term/GO:0031093
peptide cross-linking	Gene Ontology	GO:0018149	6	26	1.85022e-07	4.98252e-06	TGM1|DSP|KRT2|KRT1|KRT10|SPRR2E	http://amigo.geneontology.org/amigo/term/GO:0018149
post-translational protein modification	Gene Ontology	GO:0043687	15	342	2.26606e-07	6.0314e-06	APOE|MFGE8|AHSG|KNG1|CHRDL1|DSC1|APOA2|IGFBP4|PSMC1|CST3|PSMB4|PROC|PSMB2|SERPIND1|C4A	http://amigo.geneontology.org/amigo/term/GO:0043687
structural constituent of cytoskeleton	Gene Ontology	GO:0005200	9	101	2.63632e-07	6.93625e-06	HLA-DRB1|DSP|KRT2|KRT15|KRT14|KRT6B|KRT5|KRT9|GFAP	http://amigo.geneontology.org/amigo/term/GO:0005200
structural constituent of skin epidermis	Gene Ontology	GO:0030280	5	14	3.29072e-07	8.46343e-06	SPRR2E|KRT2|KRT1|PKP1|KRT10	http://amigo.geneontology.org/amigo/term/GO:0030280
negative regulation of amyloid-beta formation	Gene Ontology	GO:1902430	5	14	3.29072e-07	8.46343e-06	CLU|SPON1|IGF1|PRNP|APOE	http://amigo.geneontology.org/amigo/term/GO:1902430
cholesterol metabolic process	Gene Ontology	GO:0008203	8	75	3.47481e-07	8.8376e-06	APOE|CETP|PON1|LCAT|CES1|APOC1|APOA4|APOA2	http://amigo.geneontology.org/amigo/term/GO:0008203
integrin binding	Gene Ontology	GO:0005178	10	142	4.39657e-07	1.08212e-05	ITGB2|MFGE8|FAP|ECM2|VTN|ADAMTS13|IGF1|ICAM1|COL16A1|CXCL12	http://amigo.geneontology.org/amigo/term/GO:0005178
cell-cell adhesion	Gene Ontology	GO:0098609	10	142	4.39657e-07	1.08212e-05	ITGB2|CDSN|CD44|DSP|JUP|PERP|PKP1|CDH1|DSG1|CDH5	http://amigo.geneontology.org/amigo/term/GO:0098609
serine-type peptidase activity	Gene Ontology	GO:0008236	7	52	4.54385e-07	1.10647e-05	FAP|PLG|RELN|HGFAC|C1R|DPP4|HTRA1	http://amigo.geneontology.org/amigo/term/GO:0008236
low-density lipoprotein particle remodeling	Gene Ontology	GO:0034374	5	16	5.68396e-07	1.36954e-05	PLA2G2A|PLA2G7|APOE|CETP|APOA2	http://amigo.geneontology.org/amigo/term/GO:0034374
protein homodimerization activity	Gene Ontology	GO:0042803	20	660	7.07851e-07	1.68778e-05	PDGFB|HNRNPC|GLIPR2|ST6GAL1|DPP4|PON1|FAP|HMOX1|B2M|JUP|APOE|CEACAM5|CDSN|SERPINF2|APOA4|EPRS|S100A16|NPM1|APOA2|JCHAIN	http://amigo.geneontology.org/amigo/term/GO:0042803
cholesterol homeostasis	Gene Ontology	GO:0042632	8	84	7.70733e-07	1.81877e-05	APOE|CETP|PLA2G12B|APOM|LCAT|CES1|APOA4|APOA2	http://amigo.geneontology.org/amigo/term/GO:0042632
phosphatidylcholine-sterol O-acyltransferase activator activity	Gene Ontology	GO:0060228	4	6	7.97648e-07	1.86308e-05	APOA4|APOE|APOA2|APOC1	http://amigo.geneontology.org/amigo/term/GO:0060228
positive regulation of peptidyl-tyrosine phosphorylation	Gene Ontology	GO:0050731	8	86	9.09115e-07	2.08096e-05	PDGFB|IGF1|CD44|PRNP|VTN|LACRT|RELN|ICAM1	http://amigo.geneontology.org/amigo/term/GO:0050731
chemotaxis	Gene Ontology	GO:0006935	9	119	9.55088e-07	2.16455e-05	CCL16|CCL18|LECT2|CXCL9|C5|DEFA1|CXCL10|CXCL12|SERPIND1	http://amigo.geneontology.org/amigo/term/GO:0006935
positive regulation of gene expression	Gene Ontology	GO:0010628	15	391	1.14177e-06	2.56227e-05	CTSH|CRP|IGF1|PKP1|LCN2|ALOX12B|PDGFB|AZU1|OLFM1|PF4|OXSR1|PIP|CLU|CDH5|TTN	http://amigo.geneontology.org/amigo/term/GO:0010628
lipoprotein metabolic process	Gene Ontology	GO:0042157	5	19	1.16419e-06	2.58722e-05	APOA4|LRP1|APOM|APOA2|APOC1	http://amigo.geneontology.org/amigo/term/GO:0042157
intermediate filament organization	Gene Ontology	GO:0045109	5	20	1.44577e-06	3.18208e-05	KRT2|KRT9|GFAP|KRT71|DSP	http://amigo.geneontology.org/amigo/term/GO:0045109
retinoid metabolic process	Gene Ontology	GO:0001523	7	63	1.48157e-06	3.22983e-05	APOE|ADH4|TTR|APOM|LRP1|APOA4|APOA2	http://amigo.geneontology.org/amigo/term/GO:0001523
retina homeostasis	Gene Ontology	GO:0001895	6	41	1.98297e-06	4.24206e-05	LCN1|IGHA2|B2M|KRT1|PIP|JCHAIN	http://amigo.geneontology.org/amigo/term/GO:0001895
antibacterial humoral response	Gene Ontology	GO:0019731	6	41	1.98297e-06	4.24206e-05	SLPI|IGHA2|HLA-A|DEFA1|IGHM|JCHAIN	http://amigo.geneontology.org/amigo/term/GO:0019731
chemokine-mediated signaling pathway	Gene Ontology	GO:0070098	7	67	2.16446e-06	4.54536e-05	CCL16|CCL18|CXCL9|PF4|CCL21|CXCL10|CXCL12	http://amigo.geneontology.org/amigo/term/GO:0070098
collagen binding	Gene Ontology	GO:0005518	7	67	2.16446e-06	4.54536e-05	PDGFB|PCOLCE2|CD44|VTN|LACRT|CTSS|LUM	http://amigo.geneontology.org/amigo/term/GO:0005518
blood coagulation	Gene Ontology	GO:0007596	10	173	2.38632e-06	4.96572e-05	F2|SERPINA5|CD59|CPB2|HBG1|PLG|TFPI2|HGFAC|PROC|SERPIND1	http://amigo.geneontology.org/amigo/term/GO:0007596
cholesterol efflux	Gene Ontology	GO:0033344	5	23	2.62251e-06	5.35096e-05	APOA4|APOE|APOM|APOA2|APOC1	http://amigo.geneontology.org/amigo/term/GO:0033344
cytolysis by host of symbiont cells	Gene Ontology	GO:0051838	4	9	2.66496e-06	5.35096e-05	CFHR2|F2|CFHR1|CFHR5	http://amigo.geneontology.org/amigo/term/GO:0051838
very-low-density lipoprotein particle remodeling	Gene Ontology	GO:0034372	4	9	2.66496e-06	5.35096e-05	APOA4|CETP|APOE|LCAT	http://amigo.geneontology.org/amigo/term/GO:0034372
positive regulation of cholesterol esterification	Gene Ontology	GO:0010873	4	9	2.66496e-06	5.35096e-05	APOA4|APOE|APOA2|APOC1	http://amigo.geneontology.org/amigo/term/GO:0010873
negative regulation of canonical Wnt signaling pathway	Gene Ontology	GO:0090090	10	176	2.76078e-06	5.49515e-05	MDK|APOE|FRZB|DKK3|IGFBP2|SOST|IGFBP4|PSMC1|PSMB4|PSMB2	http://amigo.geneontology.org/amigo/term/GO:0090090
negative regulation of fibrinolysis	Gene Ontology	GO:0051918	4	10	3.70753e-06	7.31598e-05	PLG|F2|CPB2|SERPINF2	http://amigo.geneontology.org/amigo/term/GO:0051918
establishment of skin barrier	Gene Ontology	GO:0061436	5	25	3.75333e-06	7.34305e-05	ALOXE3|FLG2|KRT1|ALOX12B|HRNR	http://amigo.geneontology.org/amigo/term/GO:0061436
response to drug	Gene Ontology	GO:0042493	12	280	4.63319e-06	8.9876e-05	MDK|EEF2|LCN2|COL18A1|CPB2|IGFBP2|B2M|BLMH|ICAM1|CDH1|CST3|APOA2	http://amigo.geneontology.org/amigo/term/GO:0042493
neutrophil chemotaxis	Gene Ontology	GO:0030593	7	77	5.08999e-06	9.79075e-05	ITGB2|CCL16|CCL18|CXCL9|PF4|CCL21|CXCL10	http://amigo.geneontology.org/amigo/term/GO:0030593
hydrogen peroxide catabolic process	Gene Ontology	GO:0042744	5	27	5.23509e-06	9.9034e-05	APOA4|HBA1|GPX3|HBG1|PXDNL	http://amigo.geneontology.org/amigo/term/GO:0042744
lipid transporter activity	Gene Ontology	GO:0005319	5	27	5.23509e-06	9.9034e-05	APOA4|APOM|GM2A|APOE|APOA2	http://amigo.geneontology.org/amigo/term/GO:0005319
lipid catabolic process	Gene Ontology	GO:0016042	7	79	5.95685e-06	0.000111764	CES1|PLBD1|PLA2G12B|FAP|PLA2G2A|APOA4|PLIN1	http://amigo.geneontology.org/amigo/term/GO:0016042
antigen processing and presentation of peptide antigen via MHC class I	Gene Ontology	GO:0002474	5	28	6.12981e-06	0.000113154	HLA-C|ERAP1|B2M|SAR1B|HLA-A	http://amigo.geneontology.org/amigo/term/GO:0002474
proteolysis involved in cellular protein catabolic process	Gene Ontology	GO:0051603	5	28	6.12981e-06	0.000113154	PLG|CTSH|FAP|CTSS|CAPN2	http://amigo.geneontology.org/amigo/term/GO:0051603
amyloid-beta binding	Gene Ontology	GO:0001540	7	80	6.43425e-06	0.000116889	APOE|LRP1|PRNP|C1QA|ITGB2|CLU|CST3	http://amigo.geneontology.org/amigo/term/GO:0001540
phospholipid efflux	Gene Ontology	GO:0033700	4	12	6.65665e-06	0.000119977	APOA4|APOE|APOA2|APOC1	http://amigo.geneontology.org/amigo/term/GO:0033700
ER to Golgi transport vesicle membrane	Gene Ontology	GO:0012507	6	53	7.68e-06	0.00013734	HLA-DRB1|HLA-C|HLA-A|CD59|B2M|SAR1B	http://amigo.geneontology.org/amigo/term/GO:0012507
negative regulation of blood coagulation	Gene Ontology	GO:0030195	4	13	8.65025e-06	0.000151148	KNG1|APOE|PROC|VTN	http://amigo.geneontology.org/amigo/term/GO:0030195
chylomicron	Gene Ontology	GO:0042627	4	13	8.65025e-06	0.000151148	APOA4|APOE|APOA2|APOC1	http://amigo.geneontology.org/amigo/term/GO:0042627
high-density lipoprotein particle assembly	Gene Ontology	GO:0034380	4	13	8.65025e-06	0.000151148	APOA4|APOE|APOM|APOA2	http://amigo.geneontology.org/amigo/term/GO:0034380
peptidase activity	Gene Ontology	GO:0008233	7	85	9.32467e-06	0.000160725	CTSH|FAP|MMP3|MASP2|AZU1|IHH|CNDP1	http://amigo.geneontology.org/amigo/term/GO:0008233
tertiary granule lumen	Gene Ontology	GO:1904724	6	55	9.33875e-06	0.000160725	CTSH|FLG2|B2M|CST3|CTSS|ILF2	http://amigo.geneontology.org/amigo/term/GO:1904724
growth factor activity	Gene Ontology	GO:0008083	9	162	1.03412e-05	0.00017665	MDK|F2|IGF1|PDGFD|EFEMP1|PDGFB|LACRT|GRN|CXCL12	http://amigo.geneontology.org/amigo/term/GO:0008083
ficolin-1-rich granule lumen	Gene Ontology	GO:1904813	8	123	1.09552e-05	0.000185752	CTSH|JUP|KRT1|CAPN1|CST3|CTSS|EEF2|ILF2	http://amigo.geneontology.org/amigo/term/GO:1904813
positive regulation of epithelial cell proliferation	Gene Ontology	GO:0050679	6	59	1.35264e-05	0.000227661	IGF1|IHH|LACRT|OXSR1|GRN|HTRA1	http://amigo.geneontology.org/amigo/term/GO:0050679
structural molecule activity	Gene Ontology	GO:0005198	9	168	1.3631e-05	0.000227747	FLG2|KRT28|APOE|KRT23|HMOX1|DSP|OTOG|JUP|SPRR2E	http://amigo.geneontology.org/amigo/term/GO:0005198
CXCR chemokine receptor binding	Gene Ontology	GO:0045236	4	15	1.39115e-05	0.000230749	CXCL9|CXCL10|CXCL12|PF4	http://amigo.geneontology.org/amigo/term/GO:0045236
heparan sulfate proteoglycan binding	Gene Ontology	GO:0043395	4	16	1.72804e-05	0.000282534	APOE|PTPRS|LRP1|AZU1	http://amigo.geneontology.org/amigo/term/GO:0043395
acute-phase response	Gene Ontology	GO:0006953	5	36	1.83718e-05	0.000298249	AHSG|CRP|SAA4|F2|SERPINF2	http://amigo.geneontology.org/amigo/term/GO:0006953
positive regulation of neuron death	Gene Ontology	GO:1901216	5	38	2.32932e-05	0.00037548	CLU|ITGB2|PRNP|CAPN2|C1QA	http://amigo.geneontology.org/amigo/term/GO:1901216
Golgi lumen	Gene Ontology	GO:0005796	7	101	2.66285e-05	0.000420363	PDGFB|MUCL1|F2|VTN|DEFA1|PROC|LUM	http://amigo.geneontology.org/amigo/term/GO:0005796
response to oxidative stress	Gene Ontology	GO:0006979	7	101	2.66285e-05	0.000420363	PXDNL|HMOX1|SELENOP|PRNP|ATRN|KRT1|OXSR1	http://amigo.geneontology.org/amigo/term/GO:0006979
regulation of cholesterol transport	Gene Ontology	GO:0032374	3	5	2.71891e-05	0.000423374	APOA4|LRP1|APOC1	http://amigo.geneontology.org/amigo/term/GO:0032374
CXCR3 chemokine receptor binding	Gene Ontology	GO:0048248	3	5	2.71891e-05	0.000423374	CXCL9|CXCL10|PF4	http://amigo.geneontology.org/amigo/term/GO:0048248
positive regulation of monocyte chemotaxis	Gene Ontology	GO:0090026	4	19	3.09928e-05	0.000479342	PLA2G7|CXCL12|S100A14|CXCL10	http://amigo.geneontology.org/amigo/term/GO:0090026
interferon-gamma-mediated signaling pathway	Gene Ontology	GO:0060333	6	71	3.58422e-05	0.000546952	HLA-C|CD44|HLA-A|HLA-DRB1|B2M|ICAM1	http://amigo.geneontology.org/amigo/term/GO:0060333
positive regulation of cholesterol efflux	Gene Ontology	GO:0010875	4	20	3.69586e-05	0.000556567	CES1|APOE|PON1|LRP1	http://amigo.geneontology.org/amigo/term/GO:0010875
cholesterol transfer activity	Gene Ontology	GO:0120020	4	20	3.69586e-05	0.000556567	APOA4|APOE|CETP|APOA2	http://amigo.geneontology.org/amigo/term/GO:0120020
single-stranded RNA binding	Gene Ontology	GO:0003727	5	43	4.01083e-05	0.000600052	HNRNPC|HNRNPA1|CNBP|ILF3|RBMX	http://amigo.geneontology.org/amigo/term/GO:0003727
phospholipid binding	Gene Ontology	GO:0005543	7	109	4.21818e-05	0.000626975	APOE|APOM|PON1|PLA2G2A|PLA2G7|APOA4|APOA2	http://amigo.geneontology.org/amigo/term/GO:0005543
cell adhesion mediated by integrin	Gene Ontology	GO:0033627	4	21	4.37229e-05	0.000645688	COL16A1|ITGB2|ICAM1|VTN	http://amigo.geneontology.org/amigo/term/GO:0033627
antigen processing and presentation of exogenous peptide antigen via MHC class I, TAP-dependent	Gene Ontology	GO:0002479	6	75	4.77725e-05	0.00070097	HLA-C|HLA-A|B2M|PSMC1|PSMB4|PSMB2	http://amigo.geneontology.org/amigo/term/GO:0002479
positive regulation of phagocytosis	Gene Ontology	GO:0050766	5	45	4.89876e-05	0.000714221	AHSG|LRP1|APOA2|MFGE8|AZU1	http://amigo.geneontology.org/amigo/term/GO:0050766
cellular oxidant detoxification	Gene Ontology	GO:0098869	6	76	5.12021e-05	0.000739234	APOE|PXDNL|APOM|HBG1|GPX3|HBA1	http://amigo.geneontology.org/amigo/term/GO:0098869
positive regulation of receptor-mediated endocytosis	Gene Ontology	GO:0048260	4	22	5.13492e-05	0.000739234	CCL21|CLU|B2M|VTN	http://amigo.geneontology.org/amigo/term/GO:0048260
cellular response to lipopolysaccharide	Gene Ontology	GO:0071222	8	158	6.00352e-05	0.000858879	DEFA1|LCN2|CXCL9|ADAMTS13|PF4|ICAM1|CXCL10|CAPN2	http://amigo.geneontology.org/amigo/term/GO:0071222
cellular response to interleukin-1	Gene Ontology	GO:0071347	6	80	6.69426e-05	0.00095175	CCL16|LCN2|CCL18|RBMX|ICAM1|CCL21	http://amigo.geneontology.org/amigo/term/GO:0071347
endopeptidase activity	Gene Ontology	GO:0004175	6	81	7.14247e-05	0.00100921	CTSH|FAP|PSMB2|PLG|PSMB4|MMP3	http://amigo.geneontology.org/amigo/term/GO:0004175
response to toxic substance	Gene Ontology	GO:0009636	6	82	7.61429e-05	0.00106927	PON1|CES1|ADAMTS13|BLMH|CDH1|CST3	http://amigo.geneontology.org/amigo/term/GO:0009636
synapse pruning	Gene Ontology	GO:0098883	3	8	7.87007e-05	0.00108522	C1QC|C1QB|C1QA	http://amigo.geneontology.org/amigo/term/GO:0098883
negative regulation of platelet activation	Gene Ontology	GO:0010544	3	8	7.87007e-05	0.00108522	F2|APOE|PDGFB	http://amigo.geneontology.org/amigo/term/GO:0010544
chemokine receptor binding	Gene Ontology	GO:0042379	3	8	7.87007e-05	0.00108522	CCL21|CXCL12|S100A14	http://amigo.geneontology.org/amigo/term/GO:0042379
aminopeptidase activity	Gene Ontology	GO:0004177	4	25	8.00571e-05	0.00109731	CTSH|ERAP1|ANPEP|BLMH	http://amigo.geneontology.org/amigo/term/GO:0004177
catalytic step 2 spliceosome	Gene Ontology	GO:0071013	6	86	9.75593e-05	0.00132924	PABPC1|HNRNPA1|ALYREF|LSM3|RBMX|HNRNPC	http://amigo.geneontology.org/amigo/term/GO:0071013
signal transduction	Gene Ontology	GO:0007165	21	1013	9.86811e-05	0.00133657	TNFSF13|MDK|ERAP1|IGF1|IGFBP4|CCL18|TTR|LIMK1|SCGB3A1|IGFALS|IGFBP2|CXCL9|ERFE|ANPEP|PKP1|HLA-DRB1|GRN|CXCL10|CXCL12|NPM1|HHIP	http://amigo.geneontology.org/amigo/term/GO:0007165
translational initiation	Gene Ontology	GO:0006413	7	126	0.000100318	0.00134631	LBP|RPL29|PABPC1|EIF3B|RPL22|RPS5|RPL12	http://amigo.geneontology.org/amigo/term/GO:0006413
keratinocyte differentiation	Gene Ontology	GO:0030216	5	53	0.000100576	0.00134631	TGM1|SPRR2G|CDSN|DSP|KRT10	http://amigo.geneontology.org/amigo/term/GO:0030216
chylomicron remodeling	Gene Ontology	GO:0034371	3	9	0.000104315	0.00136445	APOA4|APOE|APOA2	http://amigo.geneontology.org/amigo/term/GO:0034371
antigen processing and presentation of exogenous peptide antigen via MHC class I, TAP-independent	Gene Ontology	GO:0002480	3	9	0.000104315	0.00136445	HLA-C|HLA-A|B2M	http://amigo.geneontology.org/amigo/term/GO:0002480
antigen processing and presentation of endogenous peptide antigen via MHC class I	Gene Ontology	GO:0019885	3	9	0.000104315	0.00136445	ERAP1|B2M|HLA-A	http://amigo.geneontology.org/amigo/term/GO:0019885
MHC class I protein complex	Gene Ontology	GO:0042612	3	9	0.000104315	0.00136445	HLA-C|HLA-A|B2M	http://amigo.geneontology.org/amigo/term/GO:0042612
cell-cell signaling	Gene Ontology	GO:0007267	9	224	0.000115548	0.00150278	ITGB2|CCL16|CCL18|C1QA|CXCL9|IHH|SEMA3B|CCL21|CXCL10	http://amigo.geneontology.org/amigo/term/GO:0007267
cysteine-type peptidase activity	Gene Ontology	GO:0008234	4	28	0.000118952	0.00152112	CTSH|ARG1|BLMH|CAPN2	http://amigo.geneontology.org/amigo/term/GO:0008234
triglyceride homeostasis	Gene Ontology	GO:0070328	4	28	0.000118952	0.00152112	APOA4|PLA2G12B|APOE|CETP	http://amigo.geneontology.org/amigo/term/GO:0070328
microglial cell activation	Gene Ontology	GO:0001774	4	28	0.000118952	0.00152112	CLU|ITGB2|C1QA|AZU1	http://amigo.geneontology.org/amigo/term/GO:0001774
positive regulation of angiogenesis	Gene Ontology	GO:0045766	7	131	0.000126321	0.00159751	CTSH|ERAP1|ITGB2|HMOX1|JUP|GRN|CDH5	http://amigo.geneontology.org/amigo/term/GO:0045766
positive regulation of release of sequestered calcium ion into cytosol	Gene Ontology	GO:0051281	4	29	0.000134513	0.00166801	CXCL9|CXCL10|F2|LACRT	http://amigo.geneontology.org/amigo/term/GO:0051281
complement activation, lectin pathway	Gene Ontology	GO:0001867	3	10	0.000134811	0.00166801	KRT1|MASP2|COLEC11	http://amigo.geneontology.org/amigo/term/GO:0001867
high-density lipoprotein particle clearance	Gene Ontology	GO:0034384	3	10	0.000134811	0.00166801	APOE|APOM|APOA2	http://amigo.geneontology.org/amigo/term/GO:0034384
phospholipid metabolic process	Gene Ontology	GO:0006644	5	57	0.000138397	0.00170318	PLA2G2A|PLA2G12B|LCAT|PLBD1|GDE1	http://amigo.geneontology.org/amigo/term/GO:0006644
positive regulation of smooth muscle cell proliferation	Gene Ontology	GO:0048661	5	58	0.000149356	0.00182821	PDGFD|PDGFB|IGF1|HMOX1|SERPINF2	http://amigo.geneontology.org/amigo/term/GO:0048661
cell-cell junction	Gene Ontology	GO:0005911	8	183	0.000159019	0.0019259	PKP1|CFD|PCDH12|JUP|PERP|CDSN|DSG1|CDH5	http://amigo.geneontology.org/amigo/term/GO:0005911
endothelial cell migration	Gene Ontology	GO:0043542	4	31	0.000169976	0.00202293	LOR|FAP|ITGB2|DPP4	http://amigo.geneontology.org/amigo/term/GO:0043542
peroxidase activity	Gene Ontology	GO:0004601	4	31	0.000169976	0.00202293	HBA1|GPX3|HBG1|PXDNL	http://amigo.geneontology.org/amigo/term/GO:0004601
chylomicron assembly	Gene Ontology	GO:0034378	3	11	0.000170566	0.00202293	APOA4|APOE|APOA2	http://amigo.geneontology.org/amigo/term/GO:0034378
oligosaccharide binding	Gene Ontology	GO:0070492	3	11	0.000170566	0.00202293	SELL|LOR|COLEC11	http://amigo.geneontology.org/amigo/term/GO:0070492
collagen trimer	Gene Ontology	GO:0005581	5	60	0.000173252	0.0020442	COL18A1|C1QC|C1QB|C1QA|COLEC11	http://amigo.geneontology.org/amigo/term/GO:0005581
angiogenesis	Gene Ontology	GO:0001525	9	238	0.000178983	0.00210099	ERAP1|MFGE8|COL18A1|FAP|HMOX1|MCAM|NCL|ANPEP|PLXDC1	http://amigo.geneontology.org/amigo/term/GO:0001525
ficolin-1-rich granule membrane	Gene Ontology	GO:0101003	5	61	0.000186242	0.00217031	CLU|ITGB2|DSP|PKP1|DSG1	http://amigo.geneontology.org/amigo/term/GO:0101003
lipid metabolic process	Gene Ontology	GO:0006629	7	140	0.000186785	0.00217031	UGT2B7|LRP1|FAP|GDE1|APOC1|CLU|PLIN1	http://amigo.geneontology.org/amigo/term/GO:0006629
liver regeneration	Gene Ontology	GO:0097421	4	32	0.00019003	0.00219403	IHH|HMOX1|CPB2|VTN	http://amigo.geneontology.org/amigo/term/GO:0097421
antigen processing and presentation of exogenous peptide antigen via MHC class II	Gene Ontology	GO:0019886	6	98	0.000191702	0.00219403	CFD|HLA-DRB1|DYNC1H1|SAR1B|CTSS|KIF2A	http://amigo.geneontology.org/amigo/term/GO:0019886
specific granule lumen	Gene Ontology	GO:0035580	5	62	0.000199961	0.00226589	SLPI|JUP|LCN2|B2M|ILF2	http://amigo.geneontology.org/amigo/term/GO:0035580
antimicrobial humoral immune response mediated by antimicrobial peptide	Gene Ontology	GO:0061844	5	62	0.000199961	0.00226589	CXCL9|CXCL10|F2|PF4|DEFA1	http://amigo.geneontology.org/amigo/term/GO:0061844
synapse	Gene Ontology	GO:0045202	12	420	0.000205226	0.00231409	ACTBL2|EIF3B|C1QC|C1QB|C1QA|OLFM1|C4A|C4B|CLU|EEF2|FAP|TUFM	http://amigo.geneontology.org/amigo/term/GO:0045202
triglyceride metabolic process	Gene Ontology	GO:0006641	4	33	0.000211734	0.00236662	APOE|CETP|APOA2|APOC1	http://amigo.geneontology.org/amigo/term/GO:0006641
positive regulation of leukocyte adhesion to vascular endothelial cell	Gene Ontology	GO:1904996	3	12	0.000211951	0.00236662	MDK|ITGB2|ICAM1	http://amigo.geneontology.org/amigo/term/GO:1904996
perinuclear region of cytoplasm	Gene Ontology	GO:0048471	16	697	0.00022305	0.00246648	CIDEB|FUS|HRNR|GSDMA|CFD|HMOX1|CLU|S100A14|PLA2G2A|SBF2|VPS4A|PTGDS|CDH1|CST3|ALOX12B|S100A4	http://amigo.geneontology.org/amigo/term/GO:0048471
mRNA splicing, via spliceosome	Gene Ontology	GO:0000398	9	246	0.000226726	0.00249507	SRSF7|FUS|LSM3|LSM4|PABPC1|HNRNPA1|ALYREF|RBMX|HNRNPC	http://amigo.geneontology.org/amigo/term/GO:0000398
Golgi apparatus	Gene Ontology	GO:0005794	20	1002	0.00023406	0.00255118	SLPI|B3GNT5|SOST|APOE|NAA25|HLA-C|CD44|HLA-A|PRNP|CLU|PTGDS|B2M|PERP|CAPN2|COG3|UBAC1|GRN|CST3|PROC|AHSG	http://amigo.geneontology.org/amigo/term/GO:0005794
cysteine-type endopeptidase inhibitor activity	Gene Ontology	GO:0004869	4	34	0.000235168	0.00255118	CST3|KNG1|LCN1|AHSG	http://amigo.geneontology.org/amigo/term/GO:0004869
positive regulation of cell death	Gene Ontology	GO:0010942	4	34	0.000235168	0.00255118	HBA1|HPR|LRP1|CIDEB	http://amigo.geneontology.org/amigo/term/GO:0010942
complement activation, alternative pathway	Gene Ontology	GO:0006957	3	13	0.000259327	0.00277383	C9|C5|CFHR5	http://amigo.geneontology.org/amigo/term/GO:0006957
P-body assembly	Gene Ontology	GO:0033962	3	13	0.000259327	0.00277383	LSM4|LSM3|DYNC1H1	http://amigo.geneontology.org/amigo/term/GO:0033962
glomerular filtration	Gene Ontology	GO:0003094	3	13	0.000259327	0.00277383	IGHA2|MCAM|JCHAIN	http://amigo.geneontology.org/amigo/term/GO:0003094
cell chemotaxis	Gene Ontology	GO:0060326	5	67	0.000280459	0.00298591	CCL21|PDGFB|CXCL12|C5|AZU1	http://amigo.geneontology.org/amigo/term/GO:0060326
lipid binding	Gene Ontology	GO:0008289	7	151	0.00029038	0.00307722	APOE|CETP|IQSEC1|BPIFB1|APOA4|APOA2|PLIN1	http://amigo.geneontology.org/amigo/term/GO:0008289
low-density lipoprotein particle	Gene Ontology	GO:0034362	3	14	0.000313044	0.00328696	PLA2G7|APOE|APOM	http://amigo.geneontology.org/amigo/term/GO:0034362
calcium-dependent cell-cell adhesion via plasma membrane cell adhesion molecules	Gene Ontology	GO:0016339	4	38	0.000347789	0.00361859	SELL|PCDH12|DSG1|CDH5	http://amigo.geneontology.org/amigo/term/GO:0016339
nucleus	Gene Ontology	GO:0005634	64	5208	0.000350683	0.00363219	KRT5|PKP1|F11|PABPC1|LIMK1|LOR|KRT2|KRT1|OXSR1|CLU|KRT9|BASP1|S100A16|FLG2|SRSF7|APOE|HRNR|CPNE3|AHNAK|CAMP|PRNP|SAE1|RPL22|WDR26|JUP|CAPN2|DCXR|HNRNPAB|PSMC1|HNRNPC|EWSR1|DNASE1L3|LRP1|LSM4|HNRNPA1|ALYREF|DSP|LSM3|PIP|NAA20|HIST3H2BB|VPS4A|S100A4|LBP|EEF2|CXCL12|NPM1|MCAM|PSMB4|UBAP2L|CNBP|EEF1G|HMOX1|RBMX|FUS|KRT15|KRT14|NCL|BLMH|KRT10|HHIP|PSMB2|ILF3|ILF2	http://amigo.geneontology.org/amigo/term/GO:0005634
peptide catabolic process	Gene Ontology	GO:0043171	3	15	0.000373442	0.00383322	ADAMTS13|ERAP1|ANPEP	http://amigo.geneontology.org/amigo/term/GO:0043171
positive regulation of T cell migration	Gene Ontology	GO:2000406	3	15	0.000373442	0.00383322	CCL21|CXCL10|CXCL12	http://amigo.geneontology.org/amigo/term/GO:2000406
viral process	Gene Ontology	GO:0016032	12	456	0.000421749	0.00430974	PSMB4|HLA-C|HLA-A|HNRNPA1|ALYREF|C1QA|IFI27|TUFM|CXCL12|NPM1|PSMB2|APOA2	http://amigo.geneontology.org/amigo/term/GO:0016032
signaling receptor activity	Gene Ontology	GO:0038023	8	214	0.000437829	0.00438745	LRP1|FAP|PRNP|ATRN|GUCY1A1|KRT1|ANPEP|ICAM1	http://amigo.geneontology.org/amigo/term/GO:0038023
cellular response to chemokine	Gene Ontology	GO:1990869	3	16	0.000440854	0.00438745	CCL21|CXCL12|OXSR1	http://amigo.geneontology.org/amigo/term/GO:1990869
carboxypeptidase activity	Gene Ontology	GO:0004180	3	16	0.000440854	0.00438745	BLMH|CNDP1|CPM	http://amigo.geneontology.org/amigo/term/GO:0004180
lamin binding	Gene Ontology	GO:0005521	3	16	0.000440854	0.00438745	IFI27|PRNP|PKP1	http://amigo.geneontology.org/amigo/term/GO:0005521
lipoxygenase pathway	Gene Ontology	GO:0019372	3	16	0.000440854	0.00438745	ALOXE3|ALOX12B|PON1	http://amigo.geneontology.org/amigo/term/GO:0019372
zinc ion binding	Gene Ontology	GO:0008270	17	820	0.000450188	0.00442566	AFM|SRSF7|LCN1|CPM|ADH4|CFD|KNG1|ERAP1|CPB2|CNBP|ADAMTS13|ANPEP|EPRS|HNRNPC|CRIP1|MMP3|HHIP	http://amigo.geneontology.org/amigo/term/GO:0008270
aging	Gene Ontology	GO:0007568	7	163	0.000451452	0.00442566	LOR|ITGB2|LRP1|C1QA|IGFBP2|KRT14|EEF2	http://amigo.geneontology.org/amigo/term/GO:0007568
nuclear-transcribed mRNA catabolic process, nonsense-mediated decay	Gene Ontology	GO:0000184	6	116	0.000453253	0.00442566	LBP|RPL29|PABPC1|RPL22|RPS5|RPL12	http://amigo.geneontology.org/amigo/term/GO:0000184
cellular response to amyloid-beta	Gene Ontology	GO:1904646	4	41	0.00045436	0.00442566	IGF1|PRNP|ICAM1|LRP1	http://amigo.geneontology.org/amigo/term/GO:1904646
positive regulation of epithelial to mesenchymal transition	Gene Ontology	GO:0010718	4	42	0.000494535	0.00475626	LOR|MDK|OLFM1|GLIPR2	http://amigo.geneontology.org/amigo/term/GO:0010718
adherens junction organization	Gene Ontology	GO:0034332	4	42	0.000494535	0.00475626	CDH1|JUP|CDH5|DSP	http://amigo.geneontology.org/amigo/term/GO:0034332
ossification	Gene Ontology	GO:0001503	5	77	0.000512666	0.00485684	SOST|GPLD1|MINPP1|CHRDL1|MGP	http://amigo.geneontology.org/amigo/term/GO:0001503
negative regulation of protein binding	Gene Ontology	GO:0032091	5	77	0.000512666	0.00485684	CFHR2|SLPI|PDGFB|CFHR1|CFHR5	http://amigo.geneontology.org/amigo/term/GO:0032091
blood coagulation, intrinsic pathway	Gene Ontology	GO:0007597	3	17	0.000515602	0.00485684	F2|KNG1|KLKB1	http://amigo.geneontology.org/amigo/term/GO:0007597
calcium-dependent cysteine-type endopeptidase activity	Gene Ontology	GO:0004198	3	17	0.000515602	0.00485684	CAPNS1|CAPN2|CAPN1	http://amigo.geneontology.org/amigo/term/GO:0004198
monocyte chemotaxis	Gene Ontology	GO:0002548	4	43	0.000537174	0.00501874	CCL18|CCL21|PDGFB|CCL16	http://amigo.geneontology.org/amigo/term/GO:0002548
intermembrane lipid transfer	Gene Ontology	GO:0120009	4	43	0.000537174	0.00501874	APOA4|APOE|CETP|APOA2	http://amigo.geneontology.org/amigo/term/GO:0120009
calcium-dependent protein binding	Gene Ontology	GO:0048306	5	78	0.000542015	0.00504338	CPNE3|S100A4|S100A14|MASP2|S100A16	http://amigo.geneontology.org/amigo/term/GO:0048306
cytolysis	Gene Ontology	GO:0019835	3	18	0.000598	0.00551945	PLA2G2A|C9|C5	http://amigo.geneontology.org/amigo/term/GO:0019835
antioxidant activity	Gene Ontology	GO:0016209	3	18	0.000598	0.00551945	APOA4|APOE|APOM	http://amigo.geneontology.org/amigo/term/GO:0016209
scavenger receptor activity	Gene Ontology	GO:0005044	4	45	0.000630183	0.00579312	LOR|LRP1|CD5L|VTN	http://amigo.geneontology.org/amigo/term/GO:0005044
adaptive immune response	Gene Ontology	GO:0002250	10	347	0.000642656	0.00588416	IGKV2-40|CTSH|ERAP1|IGKV1D-8|IGLV3-10|HLA-C|IGLV2-18|CTSS|IGHM|JCHAIN	http://amigo.geneontology.org/amigo/term/GO:0002250
cellular response to tumor necrosis factor	Gene Ontology	GO:0071356	6	125	0.000660296	0.00602159	CCL16|LCN2|CCL18|ADAMTS13|ICAM1|CCL21	http://amigo.geneontology.org/amigo/term/GO:0071356
transition metal ion binding	Gene Ontology	GO:0046914	3	19	0.000688353	0.00617898	FLG2|HRNR|S100A4	http://amigo.geneontology.org/amigo/term/GO:0046914
positive regulation of smooth muscle cell migration	Gene Ontology	GO:0014911	3	19	0.000688353	0.00617898	PDGFB|IGF1|VTN	http://amigo.geneontology.org/amigo/term/GO:0014911
cholesterol transport	Gene Ontology	GO:0030301	3	19	0.000688353	0.00617898	CETP|LCAT|APOA2	http://amigo.geneontology.org/amigo/term/GO:0030301
regulation of peptidyl-tyrosine phosphorylation	Gene Ontology	GO:0050730	3	19	0.000688353	0.00617898	PRNP|ITGB2|PDGFD	http://amigo.geneontology.org/amigo/term/GO:0050730
cell migration	Gene Ontology	GO:0016477	8	232	0.000729755	0.00652504	ITGB2|CD44|ATRN|PODXL|JUP|VTN|CD248|RHOF	http://amigo.geneontology.org/amigo/term/GO:0016477
negative regulation of apoptotic process	Gene Ontology	GO:0043066	12	487	0.000739626	0.00658757	CTSH|IGF1|PROC|CD44|PRNP|AZU1|IHH|LACRT|CEACAM5|OXSR1|NPM1|HHIP	http://amigo.geneontology.org/amigo/term/GO:0043066
innate immune response in mucosa	Gene Ontology	GO:0002227	3	20	0.000786958	0.00693095	APOA4|BPIFB1|DEFA1	http://amigo.geneontology.org/amigo/term/GO:0002227
positive regulation of myoblast fusion	Gene Ontology	GO:1901741	3	20	0.000786958	0.00693095	CXCL9|SCGB3A1|CAPN2	http://amigo.geneontology.org/amigo/term/GO:1901741
response to hydrogen peroxide	Gene Ontology	GO:0042542	4	48	0.000790292	0.00693095	HBA1|HMOX1|CAPN2|EEF2	http://amigo.geneontology.org/amigo/term/GO:0042542
positive regulation of cell adhesion	Gene Ontology	GO:0045785	4	48	0.000790292	0.00693095	MDK|CXCL12|PRSS2|AZU1	http://amigo.geneontology.org/amigo/term/GO:0045785
intracellular membrane-bounded organelle	Gene Ontology	GO:0043231	16	788	0.000815593	0.00712554	CTSH|UGT2B7|CTSS|PODXL|PON1|CFD|PRNP|AZU1|PLG|GPLD1|CLU|IQSEC1|BLVRB|VTN|RHOF|FAP	http://amigo.geneontology.org/amigo/term/GO:0043231
positive regulation of phosphatidylinositol 3-kinase signaling	Gene Ontology	GO:0014068	5	86	0.000824436	0.00717542	PDGFB|F2|IGF1|PDGFD|RELN	http://amigo.geneontology.org/amigo/term/GO:0014068
membrane raft	Gene Ontology	GO:0045121	8	237	0.000833896	0.00723026	CFD|PRNP|PODXL|CAPN2|ICAM1|DPP4|AHNAK|EEF2	http://amigo.geneontology.org/amigo/term/GO:0045121
protein stabilization	Gene Ontology	GO:0050821	7	183	0.0008713	0.00749776	AFM|IGF1|COG3|GRN|CLU|DSG1|APOA2	http://amigo.geneontology.org/amigo/term/GO:0050821
translation elongation factor activity	Gene Ontology	GO:0003746	3	21	0.0008941	0.00763655	EEF1G|EEF2|TUFM	http://amigo.geneontology.org/amigo/term/GO:0003746
low-density lipoprotein particle receptor binding	Gene Ontology	GO:0050750	3	21	0.0008941	0.00763655	CLU|CRP|APOE	http://amigo.geneontology.org/amigo/term/GO:0050750
SRP-dependent cotranslational protein targeting to membrane	Gene Ontology	GO:0006614	5	88	0.000909541	0.00773955	LBP|RPS5|RPL29|RPL12|RPL22	http://amigo.geneontology.org/amigo/term/GO:0006614
calcium-mediated signaling using intracellular calcium source	Gene Ontology	GO:0035584	3	22	0.00101006	0.00846897	CLU|PRNP|AZU1	http://amigo.geneontology.org/amigo/term/GO:0035584
translational elongation	Gene Ontology	GO:0006414	3	22	0.00101006	0.00846897	EEF1G|EEF2|TUFM	http://amigo.geneontology.org/amigo/term/GO:0006414
lamellipodium membrane	Gene Ontology	GO:0031258	3	22	0.00101006	0.00846897	CD44|FAP|DPP4	http://amigo.geneontology.org/amigo/term/GO:0031258
negative regulation of proteolysis	Gene Ontology	GO:0045861	3	22	0.00101006	0.00846897	CST3|F2|KNG1	http://amigo.geneontology.org/amigo/term/GO:0045861
cytoplasmic side of plasma membrane	Gene Ontology	GO:0009898	4	52	0.00104579	0.00873654	CDH1|DSG1|JUP|GM2A	http://amigo.geneontology.org/amigo/term/GO:0009898
cytoskeleton organization	Gene Ontology	GO:0007010	6	138	0.00108049	0.00892869	MDK|APOE|HLA-DRB1|KRT15|KRT6B|KRT5	http://amigo.geneontology.org/amigo/term/GO:0007010
leukocyte chemotaxis	Gene Ontology	GO:0030595	3	23	0.00113511	0.00934628	CXCL9|CXCL10|PF4	http://amigo.geneontology.org/amigo/term/GO:0030595
spliceosomal complex	Gene Ontology	GO:0005681	5	93	0.0011508	0.00937429	LSM4|HNRNPC|HNRNPA1|NCL|RBMX	http://amigo.geneontology.org/amigo/term/GO:0005681
postsynapse	Gene Ontology	GO:0098794	5	93	0.0011508	0.00937429	CDH1|C1QC|PRNP|C1QB|C1QA	http://amigo.geneontology.org/amigo/term/GO:0098794
basement membrane	Gene Ontology	GO:0005604	5	93	0.0011508	0.00937429	COL18A1|CST3|LOR|VTN|ATRN	http://amigo.geneontology.org/amigo/term/GO:0005604
cellular response to interferon-gamma	Gene Ontology	GO:0071346	5	95	0.00125947	0.0102037	CCL18|CCL21|ADAMTS13|EPRS|CCL16	http://amigo.geneontology.org/amigo/term/GO:0071346
regulation of intestinal cholesterol absorption	Gene Ontology	GO:0030300	2	5	0.00129274	0.0102037	APOA4|APOA2	http://amigo.geneontology.org/amigo/term/GO:0030300
positive regulation of epidermis development	Gene Ontology	GO:0045684	2	5	0.00129274	0.0102037	KRT2|KRT10	http://amigo.geneontology.org/amigo/term/GO:0045684
protein import	Gene Ontology	GO:0017038	2	5	0.00129274	0.0102037	CLU|APOE	http://amigo.geneontology.org/amigo/term/GO:0017038
cellular response to indole-3-methanol	Gene Ontology	GO:0071681	2	5	0.00129274	0.0102037	CDH1|JUP	http://amigo.geneontology.org/amigo/term/GO:0071681
positive regulation of glomerular mesangial cell proliferation	Gene Ontology	GO:0072126	2	5	0.00129274	0.0102037	PDGFB|PDGFD	http://amigo.geneontology.org/amigo/term/GO:0072126
cell adhesive protein binding involved in bundle of His cell-Purkinje myocyte communication	Gene Ontology	GO:0086083	2	5	0.00129274	0.0102037	JUP|DSP	http://amigo.geneontology.org/amigo/term/GO:0086083
lipoprotein biosynthetic process	Gene Ontology	GO:0042158	2	5	0.00129274	0.0102037	APOE|LCAT	http://amigo.geneontology.org/amigo/term/GO:0042158
negative regulation of amyloid fibril formation	Gene Ontology	GO:1905907	2	5	0.00129274	0.0102037	CLU|APOE	http://amigo.geneontology.org/amigo/term/GO:1905907
cell-matrix adhesion	Gene Ontology	GO:0007160	5	96	0.00131656	0.010356	CD44|ADAMTS13|ITGB2|ECM2|VTN	http://amigo.geneontology.org/amigo/term/GO:0007160
fatty acid binding	Gene Ontology	GO:0005504	3	25	0.00141352	0.0109309	PTGDS|AFM|APOC1	http://amigo.geneontology.org/amigo/term/GO:0005504
laminin binding	Gene Ontology	GO:0043236	3	25	0.00141352	0.0109309	ARG1|CTSS|LBP	http://amigo.geneontology.org/amigo/term/GO:0043236
positive regulation of collagen biosynthetic process	Gene Ontology	GO:0032967	3	25	0.00141352	0.0109309	IHH|F2|SERPINF2	http://amigo.geneontology.org/amigo/term/GO:0032967
sphingolipid metabolic process	Gene Ontology	GO:0006665	3	25	0.00141352	0.0109309	ALOXE3|ALOX12B|SFTPB	http://amigo.geneontology.org/amigo/term/GO:0006665
defense response to virus	Gene Ontology	GO:0051607	7	200	0.0014296	0.011018	RNASE1|CXCL9|IFI27|AZU1|DEFA1|CXCL10|ILF3	http://amigo.geneontology.org/amigo/term/GO:0051607
secretory granule membrane	Gene Ontology	GO:0030667	5	99	0.0014993	0.0115165	HLA-C|CD44|SELL|ANPEP|RHOF	http://amigo.geneontology.org/amigo/term/GO:0030667
cell adhesion molecule binding	Gene Ontology	GO:0050839	4	59	0.00162376	0.0124308	CDH1|SELL|JUP|ITGB2	http://amigo.geneontology.org/amigo/term/GO:0050839
bundle of His cell-Purkinje myocyte adhesion involved in cell communication	Gene Ontology	GO:0086073	2	6	0.00171458	0.0126196	JUP|DSP	http://amigo.geneontology.org/amigo/term/GO:0086073
embryonic skeletal joint development	Gene Ontology	GO:0072498	2	6	0.00171458	0.0126196	IHH|OXSR1	http://amigo.geneontology.org/amigo/term/GO:0072498
alveolar lamellar body	Gene Ontology	GO:0097208	2	6	0.00171458	0.0126196	CTSH|SFTPB	http://amigo.geneontology.org/amigo/term/GO:0097208
lipid oxidation	Gene Ontology	GO:0034440	2	6	0.00171458	0.0126196	PLA2G7|ALOX12B	http://amigo.geneontology.org/amigo/term/GO:0034440
desmosome organization	Gene Ontology	GO:0002934	2	6	0.00171458	0.0126196	PERP|DSP	http://amigo.geneontology.org/amigo/term/GO:0002934
positive regulation of establishment of endothelial barrier	Gene Ontology	GO:1903142	2	6	0.00171458	0.0126196	PROC|CDH5	http://amigo.geneontology.org/amigo/term/GO:1903142
very-low-density lipoprotein particle clearance	Gene Ontology	GO:0034447	2	6	0.00171458	0.0126196	APOE|APOC1	http://amigo.geneontology.org/amigo/term/GO:0034447
complement binding	Gene Ontology	GO:0001848	2	6	0.00171458	0.0126196	CD59|C4B	http://amigo.geneontology.org/amigo/term/GO:0001848
negative regulation of plasminogen activation	Gene Ontology	GO:0010757	2	6	0.00171458	0.0126196	CPB2|SERPINF2	http://amigo.geneontology.org/amigo/term/GO:0010757
lipase inhibitor activity	Gene Ontology	GO:0055102	2	6	0.00171458	0.0126196	APOA2|APOC1	http://amigo.geneontology.org/amigo/term/GO:0055102
invadopodium membrane	Gene Ontology	GO:0071438	2	6	0.00171458	0.0126196	FAP|DPP4	http://amigo.geneontology.org/amigo/term/GO:0071438
positive regulation of apoptotic cell clearance	Gene Ontology	GO:2000427	2	6	0.00171458	0.0126196	C4A|C4B	http://amigo.geneontology.org/amigo/term/GO:2000427
cellular iron ion homeostasis	Gene Ontology	GO:0006879	4	60	0.00172128	0.0126283	ERFE|HMOX1|FTL|LCN2	http://amigo.geneontology.org/amigo/term/GO:0006879
Golgi membrane	Gene Ontology	GO:0000139	13	616	0.00177189	0.012958	B3GNT5|PDGFB|HLA-DRB1|PDGFD|ST3GAL6|ST6GAL1|HLA-C|HLA-A|CD59|COG3|B2M|GLIPR2|CFD	http://amigo.geneontology.org/amigo/term/GO:0000139
negative regulation of neuron projection development	Gene Ontology	GO:0010977	4	61	0.00182279	0.0131621	B2M|APOE|PTPRS|LRP1	http://amigo.geneontology.org/amigo/term/GO:0010977
lipid transport	Gene Ontology	GO:0006869	4	61	0.00182279	0.0131621	APOA4|GM2A|CETP|SERPINA5	http://amigo.geneontology.org/amigo/term/GO:0006869
regulation of growth	Gene Ontology	GO:0040008	4	61	0.00182279	0.0131621	IGFBP2|IHH|SELENOP|CREG1	http://amigo.geneontology.org/amigo/term/GO:0040008
integral component of lumenal side of endoplasmic reticulum membrane	Gene Ontology	GO:0071556	3	28	0.00190561	0.0136507	HLA-C|HLA-A|HLA-DRB1	http://amigo.geneontology.org/amigo/term/GO:0071556
CCR chemokine receptor binding	Gene Ontology	GO:0048020	3	28	0.00190561	0.0136507	CCL18|CCL21|CCL16	http://amigo.geneontology.org/amigo/term/GO:0048020
adherens junction	Gene Ontology	GO:0005912	6	155	0.00190836	0.0136507	POF1B|JUP|PKP1|CDH1|CDH5|ILF3	http://amigo.geneontology.org/amigo/term/GO:0005912
protein-containing complex	Gene Ontology	GO:0032991	13	623	0.00195095	0.0139119	CFHR2|SOST|SERPINA5|CFHR5|LSM4|TTR|NOMO2|RBMX|CFHR1|CLU|HNRNPC|NPM1|ILF3	http://amigo.geneontology.org/amigo/term/GO:0032991
osteoblast differentiation	Gene Ontology	GO:0001649	5	106	0.00199753	0.0141999	HNRNPC|IHH|IARS|ALYREF|RBMX	http://amigo.geneontology.org/amigo/term/GO:0001649
iron ion homeostasis	Gene Ontology	GO:0055072	3	29	0.00209044	0.0147022	B2M|HMOX1|FTL	http://amigo.geneontology.org/amigo/term/GO:0055072
catenin complex	Gene Ontology	GO:0016342	3	29	0.00209044	0.0147022	CDH1|JUP|CDH5	http://amigo.geneontology.org/amigo/term/GO:0016342
leukocyte cell-cell adhesion	Gene Ontology	GO:0007159	3	29	0.00209044	0.0147022	APOA4|ITGB2|ICAM1	http://amigo.geneontology.org/amigo/term/GO:0007159
structural constituent of ribosome	Gene Ontology	GO:0003735	6	158	0.00209389	0.0147022	LBP|RPL29|RPL23|RPL22|RPS5|RPL12	http://amigo.geneontology.org/amigo/term/GO:0003735
viral transcription	Gene Ontology	GO:0019083	5	108	0.00215974	0.0148397	LBP|RPS5|RPL29|RPL12|RPL22	http://amigo.geneontology.org/amigo/term/GO:0019083
positive regulation of amyloid-beta clearance	Gene Ontology	GO:1900223	2	7	0.00219288	0.0148397	APOE|LRP1	http://amigo.geneontology.org/amigo/term/GO:1900223
heme catabolic process	Gene Ontology	GO:0042167	2	7	0.00219288	0.0148397	BLVRB|HMOX1	http://amigo.geneontology.org/amigo/term/GO:0042167
negative regulation of dendritic cell apoptotic process	Gene Ontology	GO:2000669	2	7	0.00219288	0.0148397	CCL21|CXCL12	http://amigo.geneontology.org/amigo/term/GO:2000669
membrane attack complex	Gene Ontology	GO:0005579	2	7	0.00219288	0.0148397	C9|C5	http://amigo.geneontology.org/amigo/term/GO:0005579
Lsm2-8 complex	Gene Ontology	GO:0120115	2	7	0.00219288	0.0148397	LSM4|LSM3	http://amigo.geneontology.org/amigo/term/GO:0120115
thyroid hormone binding	Gene Ontology	GO:0070324	2	7	0.00219288	0.0148397	CTSH|TTR	http://amigo.geneontology.org/amigo/term/GO:0070324
N-terminal peptidyl-methionine acetylation	Gene Ontology	GO:0017196	2	7	0.00219288	0.0148397	NAA20|NAA25	http://amigo.geneontology.org/amigo/term/GO:0017196
phospholipase D activity	Gene Ontology	GO:0004630	2	7	0.00219288	0.0148397	GPLD1|HMOX1	http://amigo.geneontology.org/amigo/term/GO:0004630
negative regulation of inflammatory response to antigenic stimulus	Gene Ontology	GO:0002862	2	7	0.00219288	0.0148397	HLA-DRB1|PSMB4	http://amigo.geneontology.org/amigo/term/GO:0002862
multivesicular body lumen	Gene Ontology	GO:0097486	2	7	0.00219288	0.0148397	CTSH|SFTPB	http://amigo.geneontology.org/amigo/term/GO:0097486
positive regulation of respiratory burst	Gene Ontology	GO:0060267	2	7	0.00219288	0.0148397	IGHA2|JCHAIN	http://amigo.geneontology.org/amigo/term/GO:0060267
positive regulation of transcription, DNA-templated	Gene Ontology	GO:0045893	12	556	0.00219775	0.0148397	MDK|PDGFB|IGF1|CNBP|HLA-DRB1|HNRNPAB|APOE|SOST|CDH1|NPM1|ILF3|ILF2	http://amigo.geneontology.org/amigo/term/GO:0045893
positive regulation of MAPK cascade	Gene Ontology	GO:0043410	5	109	0.00224435	0.0151097	PDGFB|IGF1|ALOX12B|HLA-DRB1|IGFBP4	http://amigo.geneontology.org/amigo/term/GO:0043410
regulation of blood pressure	Gene Ontology	GO:0008217	4	66	0.00239311	0.016064	GUCY1A1|ERAP1|HMOX1|ANPEP	http://amigo.geneontology.org/amigo/term/GO:0008217
regulation of mRNA stability	Gene Ontology	GO:0043488	5	111	0.00242076	0.0162021	TNFSF13|PABPC1|PSMB4|PSMB2|PSMC1	http://amigo.geneontology.org/amigo/term/GO:0043488
peptide antigen binding	Gene Ontology	GO:0042605	3	31	0.0024926	0.0166343	HLA-C|HLA-A|HLA-DRB1	http://amigo.geneontology.org/amigo/term/GO:0042605
cellular response to hydrogen peroxide	Gene Ontology	GO:0070301	4	67	0.0025203	0.0167702	CST3|PDGFD|CLU|LCN2	http://amigo.geneontology.org/amigo/term/GO:0070301
regulation of angiogenesis	Gene Ontology	GO:0045765	3	32	0.00271034	0.017194	RECK|KRT1|HMOX1	http://amigo.geneontology.org/amigo/term/GO:0045765
lymphocyte chemotaxis	Gene Ontology	GO:0048247	3	32	0.00271034	0.017194	CCL18|CCL21|CCL16	http://amigo.geneontology.org/amigo/term/GO:0048247
selenium binding	Gene Ontology	GO:0008430	2	8	0.00272671	0.017194	GPX3|SELENOP	http://amigo.geneontology.org/amigo/term/GO:0008430
tissue remodeling	Gene Ontology	GO:0048771	2	8	0.00272671	0.017194	PLG|FAP	http://amigo.geneontology.org/amigo/term/GO:0048771
insulin-like growth factor II binding	Gene Ontology	GO:0031995	2	8	0.00272671	0.017194	IGFBP2|IGFBP4	http://amigo.geneontology.org/amigo/term/GO:0031995
MHC class I peptide loading complex	Gene Ontology	GO:0042824	2	8	0.00272671	0.017194	HLA-A|B2M	http://amigo.geneontology.org/amigo/term/GO:0042824
positive regulation of cytoplasmic translation	Gene Ontology	GO:2000767	2	8	0.00272671	0.017194	CNBP|EEF2	http://amigo.geneontology.org/amigo/term/GO:2000767
antigen processing and presentation of endogenous peptide antigen via MHC class I via ER pathway, TAP-independent	Gene Ontology	GO:0002486	2	8	0.00272671	0.017194	HLA-C|HLA-A	http://amigo.geneontology.org/amigo/term/GO:0002486
chylomicron remnant clearance	Gene Ontology	GO:0034382	2	8	0.00272671	0.017194	APOE|APOC1	http://amigo.geneontology.org/amigo/term/GO:0034382
U6 snRNP	Gene Ontology	GO:0005688	2	8	0.00272671	0.017194	LSM4|LSM3	http://amigo.geneontology.org/amigo/term/GO:0005688
killing by host of symbiont cells	Gene Ontology	GO:0051873	2	8	0.00272671	0.017194	PF4|DEFA1	http://amigo.geneontology.org/amigo/term/GO:0051873
sterol esterase activity	Gene Ontology	GO:0004771	2	8	0.00272671	0.017194	CES1|FAP	http://amigo.geneontology.org/amigo/term/GO:0004771
blood vessel maturation	Gene Ontology	GO:0001955	2	8	0.00272671	0.017194	RECK|CDH5	http://amigo.geneontology.org/amigo/term/GO:0001955
lamellar body	Gene Ontology	GO:0042599	2	8	0.00272671	0.017194	KRTDAP|SFTPB	http://amigo.geneontology.org/amigo/term/GO:0042599
complement component C1q complex binding	Gene Ontology	GO:0001849	2	8	0.00272671	0.017194	CRP|C4A	http://amigo.geneontology.org/amigo/term/GO:0001849
metanephric mesenchyme development	Gene Ontology	GO:0072075	2	8	0.00272671	0.017194	BASP1|OXSR1	http://amigo.geneontology.org/amigo/term/GO:0072075
1-alkyl-2-acetylglycerophosphocholine esterase activity	Gene Ontology	GO:0003847	2	8	0.00272671	0.017194	PLA2G7|LCAT	http://amigo.geneontology.org/amigo/term/GO:0003847
ATP-dependent protein binding	Gene Ontology	GO:0043008	2	8	0.00272671	0.017194	SAE1|PRNP	http://amigo.geneontology.org/amigo/term/GO:0043008
regulation of insulin-like growth factor receptor signaling pathway	Gene Ontology	GO:0043567	2	8	0.00272671	0.017194	IGFBP2|IGFBP4	http://amigo.geneontology.org/amigo/term/GO:0043567
regulation of cell population proliferation	Gene Ontology	GO:0042127	6	169	0.00289256	0.0181898	CXCL9|SCGB3A1|JUP|PF4|CLU|CXCL10	http://amigo.geneontology.org/amigo/term/GO:0042127
positive regulation of protein binding	Gene Ontology	GO:0032092	4	70	0.00292958	0.0183721	B2M|LRP1|SPON1|VTN	http://amigo.geneontology.org/amigo/term/GO:0032092
chemoattractant activity	Gene Ontology	GO:0042056	3	33	0.00293946	0.0183837	CXCL10|PDGFB|CCL16	http://amigo.geneontology.org/amigo/term/GO:0042056
carbohydrate binding	Gene Ontology	GO:0030246	6	172	0.00314531	0.0195642	SELL|NOMO2|ATRN|KRT1|C4B|CD248	http://amigo.geneontology.org/amigo/term/GO:0030246
blood circulation	Gene Ontology	GO:0008015	3	34	0.00318015	0.0196209	GUCY1A1|CXCL10|CXCL12	http://amigo.geneontology.org/amigo/term/GO:0008015
long-term memory	Gene Ontology	GO:0007616	3	34	0.00318015	0.0196209	APOE|PRNP|RELN	http://amigo.geneontology.org/amigo/term/GO:0007616
positive regulation of insulin secretion involved in cellular response to glucose stimulus	Gene Ontology	GO:0035774	3	34	0.00318015	0.0196209	HLA-DRB1|GPLD1|LRP1	http://amigo.geneontology.org/amigo/term/GO:0035774
translation	Gene Ontology	GO:0006412	6	173	0.00323312	0.0198408	LBP|RPL29|RPL23|RPL22|RPS5|RPL12	http://amigo.geneontology.org/amigo/term/GO:0006412
opsonization	Gene Ontology	GO:0008228	2	9	0.00331515	0.0200679	CRP|C4B	http://amigo.geneontology.org/amigo/term/GO:0008228
haptoglobin binding	Gene Ontology	GO:0031720	2	9	0.00331515	0.0200679	HBA1|HBG1	http://amigo.geneontology.org/amigo/term/GO:0031720
modulation of age-related behavioral decline	Gene Ontology	GO:0090647	2	9	0.00331515	0.0200679	B2M|PRNP	http://amigo.geneontology.org/amigo/term/GO:0090647
hepoxilin biosynthetic process	Gene Ontology	GO:0051122	2	9	0.00331515	0.0200679	ALOXE3|ALOX12B	http://amigo.geneontology.org/amigo/term/GO:0051122
integrin activation	Gene Ontology	GO:0033622	2	9	0.00331515	0.0200679	COL16A1|CXCL12	http://amigo.geneontology.org/amigo/term/GO:0033622
T cell receptor signaling pathway	Gene Ontology	GO:0050852	6	174	0.00332273	0.0200679	BTF3|HLA-A|HLA-DRB1|PSMC1|PSMB4|PSMB2	http://amigo.geneontology.org/amigo/term/GO:0050852
cell-cell junction assembly	Gene Ontology	GO:0007043	3	35	0.00343257	0.0206767	DSG1|CDH5|PKP1	http://amigo.geneontology.org/amigo/term/GO:0007043
phagocytic vesicle membrane	Gene Ontology	GO:0030670	4	74	0.00354291	0.0212854	HLA-C|HLA-A|B2M|CFD	http://amigo.geneontology.org/amigo/term/GO:0030670
cell-cell adhesion via plasma-membrane adhesion molecules	Gene Ontology	GO:0098742	3	36	0.00369692	0.0221525	CDH1|ITGB2|CDH5	http://amigo.geneontology.org/amigo/term/GO:0098742
protein domain specific binding	Gene Ontology	GO:0019904	7	239	0.00374899	0.0224059	SRSF7|HNRNPA1|RCC2|RBMX|PLG|BASP1|VPS4A	http://amigo.geneontology.org/amigo/term/GO:0019904
cadherin binding	Gene Ontology	GO:0045296	8	305	0.00382921	0.0228257	RPL29|EEF1G|AHNAK|JUP|PKP1|CDH1|CDH5|EEF2	http://amigo.geneontology.org/amigo/term/GO:0045296
virus receptor activity	Gene Ontology	GO:0001618	4	76	0.00387996	0.0229324	LBP|DPP4|ANPEP|ICAM1	http://amigo.geneontology.org/amigo/term/GO:0001618
fascia adherens	Gene Ontology	GO:0005916	2	10	0.00395732	0.0229324	JUP|DSP	http://amigo.geneontology.org/amigo/term/GO:0005916
chondroitin sulfate binding	Gene Ontology	GO:0035374	2	10	0.00395732	0.0229324	MDK|PTPRS	http://amigo.geneontology.org/amigo/term/GO:0035374
positive regulation of T cell cytokine production	Gene Ontology	GO:0002726	2	10	0.00395732	0.0229324	HLA-A|B2M	http://amigo.geneontology.org/amigo/term/GO:0002726
peptide alpha-N-acetyltransferase activity	Gene Ontology	GO:0004596	2	10	0.00395732	0.0229324	NAA20|NAA25	http://amigo.geneontology.org/amigo/term/GO:0004596
haptoglobin-hemoglobin complex	Gene Ontology	GO:0031838	2	10	0.00395732	0.0229324	HBA1|HBG1	http://amigo.geneontology.org/amigo/term/GO:0031838
regulation of ruffle assembly	Gene Ontology	GO:1900027	2	10	0.00395732	0.0229324	RCC2|ICAM1	http://amigo.geneontology.org/amigo/term/GO:1900027
regulation of behavior	Gene Ontology	GO:0050795	2	10	0.00395732	0.0229324	MDK|RELN	http://amigo.geneontology.org/amigo/term/GO:0050795
dipeptidyl-peptidase activity	Gene Ontology	GO:0008239	2	10	0.00395732	0.0229324	FAP|DPP4	http://amigo.geneontology.org/amigo/term/GO:0008239
organic acid binding	Gene Ontology	GO:0043177	2	10	0.00395732	0.0229324	HBA1|HBG1	http://amigo.geneontology.org/amigo/term/GO:0043177
growth factor receptor binding	Gene Ontology	GO:0070851	2	10	0.00395732	0.0229324	PDGFB|PDGFD	http://amigo.geneontology.org/amigo/term/GO:0070851
iron ion binding	Gene Ontology	GO:0005506	5	127	0.00421347	0.0243551	HBA1|ALOXE3|ALOX12B|FTL|LCN2	http://amigo.geneontology.org/amigo/term/GO:0005506
lamellipodium	Gene Ontology	GO:0030027	6	185	0.00443484	0.0255059	PABPC1|FAP|LIMK1|PODXL|CDH1|DPP4	http://amigo.geneontology.org/amigo/term/GO:0030027
positive regulation of nitric oxide biosynthetic process	Gene Ontology	GO:0045429	3	39	0.00456314	0.0260371	CLU|ITGB2|ICAM1	http://amigo.geneontology.org/amigo/term/GO:0045429
regulation of ventricular cardiac muscle cell action potential	Gene Ontology	GO:0098911	2	11	0.00465232	0.0260371	JUP|DSP	http://amigo.geneontology.org/amigo/term/GO:0098911
toxic substance binding	Gene Ontology	GO:0015643	2	11	0.00465232	0.0260371	DSG1|AZU1	http://amigo.geneontology.org/amigo/term/GO:0015643
T cell chemotaxis	Gene Ontology	GO:0010818	2	11	0.00465232	0.0260371	CXCL10|DEFA1	http://amigo.geneontology.org/amigo/term/GO:0010818
aminoacyl-tRNA synthetase multienzyme complex	Gene Ontology	GO:0017101	2	11	0.00465232	0.0260371	EPRS|IARS	http://amigo.geneontology.org/amigo/term/GO:0017101
gonad development	Gene Ontology	GO:0008406	2	11	0.00465232	0.0260371	BASP1|OXSR1	http://amigo.geneontology.org/amigo/term/GO:0008406
proteasome core complex, beta-subunit complex	Gene Ontology	GO:0019774	2	11	0.00465232	0.0260371	PSMB4|PSMB2	http://amigo.geneontology.org/amigo/term/GO:0019774
T cell mediated cytotoxicity	Gene Ontology	GO:0001913	2	11	0.00465232	0.0260371	CTSH|HLA-A	http://amigo.geneontology.org/amigo/term/GO:0001913
cholesterol catabolic process	Gene Ontology	GO:0006707	2	11	0.00465232	0.0260371	FAP|APOE	http://amigo.geneontology.org/amigo/term/GO:0006707
epithelial cell-cell adhesion	Gene Ontology	GO:0090136	2	11	0.00465232	0.0260371	IHH|DSP	http://amigo.geneontology.org/amigo/term/GO:0090136
hemoglobin complex	Gene Ontology	GO:0005833	2	11	0.00465232	0.0260371	HBA1|HBG1	http://amigo.geneontology.org/amigo/term/GO:0005833
endoplasmic reticulum to Golgi vesicle-mediated transport	Gene Ontology	GO:0006888	6	188	0.00478076	0.0266906	F2|COG3|CD59|DYNC1H1|SAR1B|PROC	http://amigo.geneontology.org/amigo/term/GO:0006888
cellular response to calcium ion	Gene Ontology	GO:0071277	4	81	0.00481603	0.0268221	CPNE3|CLU|GPLD1|FUS	http://amigo.geneontology.org/amigo/term/GO:0071277
lysosomal membrane	Gene Ontology	GO:0005765	8	318	0.00487519	0.0268341	LRP1|AHNAK|HLA-DRB1|GPLD1|ANPEP|GRN|CLU|DPP4	http://amigo.geneontology.org/amigo/term/GO:0005765
positive regulation of protein tyrosine kinase activity	Gene Ontology	GO:0061098	3	40	0.0048768	0.0268341	PDGFB|PRNP|RELN	http://amigo.geneontology.org/amigo/term/GO:0061098
embryo implantation	Gene Ontology	GO:0007566	3	40	0.0048768	0.0268341	CST3|RPL29|RECK	http://amigo.geneontology.org/amigo/term/GO:0007566
cholesterol biosynthetic process	Gene Ontology	GO:0006695	3	40	0.0048768	0.0268341	APOA4|CNBP|CES1	http://amigo.geneontology.org/amigo/term/GO:0006695
response to heat	Gene Ontology	GO:0009408	3	41	0.00520315	0.0284929	CXCL12|CPB2|IGF1	http://amigo.geneontology.org/amigo/term/GO:0009408
heme binding	Gene Ontology	GO:0020037	5	135	0.00539655	0.0290116	HBA1|GUCY1A1|HMOX1|HBG1|PXDNL	http://amigo.geneontology.org/amigo/term/GO:0020037
negative regulation of long-term synaptic potentiation	Gene Ontology	GO:1900272	2	12	0.00539928	0.0290116	APOE|PRNP	http://amigo.geneontology.org/amigo/term/GO:1900272
hemidesmosome assembly	Gene Ontology	GO:0031581	2	12	0.00539928	0.0290116	KRT14|KRT5	http://amigo.geneontology.org/amigo/term/GO:0031581
detection of bacterium	Gene Ontology	GO:0016045	2	12	0.00539928	0.0290116	HLA-A|HLA-DRB1	http://amigo.geneontology.org/amigo/term/GO:0016045
response to copper ion	Gene Ontology	GO:0046688	2	12	0.00539928	0.0290116	LOR|ICAM1	http://amigo.geneontology.org/amigo/term/GO:0046688
gamma-catenin binding	Gene Ontology	GO:0045295	2	12	0.00539928	0.0290116	CDH1|DSG1	http://amigo.geneontology.org/amigo/term/GO:0045295
regulation of vascular permeability	Gene Ontology	GO:0043114	2	12	0.00539928	0.0290116	CDH5|AZU1	http://amigo.geneontology.org/amigo/term/GO:0043114
calcineurin-NFAT signaling cascade	Gene Ontology	GO:0033173	2	12	0.00539928	0.0290116	LACRT|DSC1	http://amigo.geneontology.org/amigo/term/GO:0033173
female pregnancy	Gene Ontology	GO:0007565	4	84	0.00544468	0.0291871	IGFBP2|COL16A1|PZP|CAPN2	http://amigo.geneontology.org/amigo/term/GO:0007565
collagen catabolic process	Gene Ontology	GO:0030574	3	42	0.00554235	0.0295721	CTSS|PRSS2|MMP3	http://amigo.geneontology.org/amigo/term/GO:0030574
cytoplasmic translation	Gene Ontology	GO:0002181	3	42	0.00554235	0.0295721	LBP|RPL29|RPL22	http://amigo.geneontology.org/amigo/term/GO:0002181
skeletal system development	Gene Ontology	GO:0001501	5	137	0.00572553	0.0304785	FRZB|IHH|IGF1|AHSG|LECT2	http://amigo.geneontology.org/amigo/term/GO:0001501
positive chemotaxis	Gene Ontology	GO:0050918	3	43	0.00589453	0.0309499	CXCL10|PDGFB|CCL16	http://amigo.geneontology.org/amigo/term/GO:0050918
intrinsic apoptotic signaling pathway in response to DNA damage	Gene Ontology	GO:0008630	3	43	0.00589453	0.0309499	CRIP1|CIDEB|HMOX1	http://amigo.geneontology.org/amigo/term/GO:0008630
epithelial to mesenchymal transition	Gene Ontology	GO:0001837	3	43	0.00589453	0.0309499	HNRNPAB|S100A4|LOR	http://amigo.geneontology.org/amigo/term/GO:0001837
negative regulation of neuron apoptotic process	Gene Ontology	GO:0043524	5	138	0.00589521	0.0309499	GRN|MDK|APOE|HMOX1|LRP1	http://amigo.geneontology.org/amigo/term/GO:0043524
positive regulation of insulin-like growth factor receptor signaling pathway	Gene Ontology	GO:0043568	2	13	0.00619734	0.0318065	IGF1|IGFBP4	http://amigo.geneontology.org/amigo/term/GO:0043568
oxygen carrier activity	Gene Ontology	GO:0005344	2	13	0.00619734	0.0318065	HBA1|HBG1	http://amigo.geneontology.org/amigo/term/GO:0005344
positive regulation of keratinocyte proliferation	Gene Ontology	GO:0010838	2	13	0.00619734	0.0318065	MDK|TGM1	http://amigo.geneontology.org/amigo/term/GO:0010838
insulin-like growth factor I binding	Gene Ontology	GO:0031994	2	13	0.00619734	0.0318065	IGFBP2|IGFBP4	http://amigo.geneontology.org/amigo/term/GO:0031994
positive regulation of peptidase activity	Gene Ontology	GO:0010952	2	13	0.00619734	0.0318065	CTSH|PCOLCE2	http://amigo.geneontology.org/amigo/term/GO:0010952
negative regulation of macrophage derived foam cell differentiation	Gene Ontology	GO:0010745	2	13	0.00619734	0.0318065	CRP|CETP	http://amigo.geneontology.org/amigo/term/GO:0010745
acute inflammatory response	Gene Ontology	GO:0002526	2	13	0.00619734	0.0318065	HPR|APOA2	http://amigo.geneontology.org/amigo/term/GO:0002526
polysaccharide binding	Gene Ontology	GO:0030247	2	13	0.00619734	0.0318065	HLA-DRB1|VTN	http://amigo.geneontology.org/amigo/term/GO:0030247
locomotory exploration behavior	Gene Ontology	GO:0035641	2	13	0.00619734	0.0318065	APOE|DPP4	http://amigo.geneontology.org/amigo/term/GO:0035641
chloride ion binding	Gene Ontology	GO:0031404	2	13	0.00619734	0.0318065	LCN1|AMY2A	http://amigo.geneontology.org/amigo/term/GO:0031404
negative regulation of cell adhesion	Gene Ontology	GO:0007162	3	44	0.0062598	0.0320552	PODXL|MDK|KNG1	http://amigo.geneontology.org/amigo/term/GO:0007162
mRNA binding	Gene Ontology	GO:0003729	6	200	0.00636513	0.0325218	SLPI|RBMX|CNBP|RPS5|HNRNPAB|HNRNPC	http://amigo.geneontology.org/amigo/term/GO:0003729
viral entry into host cell	Gene Ontology	GO:0046718	4	89	0.00661018	0.0336986	LBP|DPP4|ANPEP|ICAM1	http://amigo.geneontology.org/amigo/term/GO:0046718
RNA metabolic process	Gene Ontology	GO:0016070	3	46	0.00703013	0.0347574	HNRNPC|HNRNPA1|RBMX	http://amigo.geneontology.org/amigo/term/GO:0016070
amyloid-beta clearance	Gene Ontology	GO:0097242	2	14	0.00704562	0.0347574	ITGB2|LRP1	http://amigo.geneontology.org/amigo/term/GO:0097242
induction of positive chemotaxis	Gene Ontology	GO:0050930	2	14	0.00704562	0.0347574	CXCL12|AZU1	http://amigo.geneontology.org/amigo/term/GO:0050930
response to auditory stimulus	Gene Ontology	GO:0010996	2	14	0.00704562	0.0347574	CXCL10|MDK	http://amigo.geneontology.org/amigo/term/GO:0010996
striated muscle contraction	Gene Ontology	GO:0006941	2	14	0.00704562	0.0347574	MYH7|TTN	http://amigo.geneontology.org/amigo/term/GO:0006941
cellular response to nutrient levels	Gene Ontology	GO:0031669	2	14	0.00704562	0.0347574	ICAM1|LCN2	http://amigo.geneontology.org/amigo/term/GO:0031669
response to amyloid-beta	Gene Ontology	GO:1904645	2	14	0.00704562	0.0347574	PRNP|MMP3	http://amigo.geneontology.org/amigo/term/GO:1904645
regulation of axon extension	Gene Ontology	GO:0030516	2	14	0.00704562	0.0347574	OLFM1|APOE	http://amigo.geneontology.org/amigo/term/GO:0030516
small molecule binding	Gene Ontology	GO:0036094	2	14	0.00704562	0.0347574	LCN1|LCN2	http://amigo.geneontology.org/amigo/term/GO:0036094
cargo receptor activity	Gene Ontology	GO:0038024	2	14	0.00704562	0.0347574	ITGB2|LRP1	http://amigo.geneontology.org/amigo/term/GO:0038024
oxygen transport	Gene Ontology	GO:0015671	2	14	0.00704562	0.0347574	HBA1|HBG1	http://amigo.geneontology.org/amigo/term/GO:0015671
platelet dense granule lumen	Gene Ontology	GO:0031089	2	14	0.00704562	0.0347574	SELENOP|SERPINA4	http://amigo.geneontology.org/amigo/term/GO:0031089
oxidoreductase activity, acting on single donors with incorporation of molecular oxygen, incorporation of two atoms of oxygen	Gene Ontology	GO:0016702	2	14	0.00704562	0.0347574	ALOXE3|ALOX12B	http://amigo.geneontology.org/amigo/term/GO:0016702
positive regulation of canonical Wnt signaling pathway	Gene Ontology	GO:0090263	5	145	0.00718334	0.0353606	PSMC1|JUP|PSMB4|PSMB2|RECK	http://amigo.geneontology.org/amigo/term/GO:0090263
SCF-dependent proteasomal ubiquitin-dependent protein catabolic process	Gene Ontology	GO:0031146	4	92	0.00738306	0.0361352	PSMC1|PSMB4|PSMB2|NCCRP1	http://amigo.geneontology.org/amigo/term/GO:0031146
positive regulation of cell division	Gene Ontology	GO:0051781	3	47	0.00743541	0.0361352	MDK|PDGFB|PDGFD	http://amigo.geneontology.org/amigo/term/GO:0051781
negative regulation of Wnt signaling pathway	Gene Ontology	GO:0030178	3	47	0.00743541	0.0361352	SOST|FRZB|LRP1	http://amigo.geneontology.org/amigo/term/GO:0030178
negative regulation of BMP signaling pathway	Gene Ontology	GO:0030514	3	47	0.00743541	0.0361352	SOST|CHRDL1|HTRA1	http://amigo.geneontology.org/amigo/term/GO:0030514
cytosolic small ribosomal subunit	Gene Ontology	GO:0022627	3	47	0.00743541	0.0361352	HBA1|LBP|RPS5	http://amigo.geneontology.org/amigo/term/GO:0022627
actin filament binding	Gene Ontology	GO:0051015	6	208	0.00761396	0.0369245	MARCKSL1|MYH7|POF1B|MARCKS|TTN|EEF2	http://amigo.geneontology.org/amigo/term/GO:0051015
positive regulation of fibroblast proliferation	Gene Ontology	GO:0048146	3	48	0.00785425	0.037031	PDGFB|IGF1|PDGFD	http://amigo.geneontology.org/amigo/term/GO:0048146
collagen fibril organization	Gene Ontology	GO:0030199	3	48	0.00785425	0.037031	LOR|LUM|SERPINF2	http://amigo.geneontology.org/amigo/term/GO:0030199
lysosomal lumen	Gene Ontology	GO:0043202	4	94	0.00793003	0.037031	FAP|GM2A|LUM|CTSS	http://amigo.geneontology.org/amigo/term/GO:0043202
sialyltransferase activity	Gene Ontology	GO:0008373	2	15	0.0079433	0.037031	ST3GAL6|ST6GAL1	http://amigo.geneontology.org/amigo/term/GO:0008373
activation of cysteine-type endopeptidase activity	Gene Ontology	GO:0097202	2	15	0.0079433	0.037031	PERP|CIDEB	http://amigo.geneontology.org/amigo/term/GO:0097202
basal part of cell	Gene Ontology	GO:0045178	2	15	0.0079433	0.037031	FAP|KRT14	http://amigo.geneontology.org/amigo/term/GO:0045178
protein heterotetramerization	Gene Ontology	GO:0051290	2	15	0.0079433	0.037031	KRT1|KRT10	http://amigo.geneontology.org/amigo/term/GO:0051290
negative regulation of calcineurin-NFAT signaling cascade	Gene Ontology	GO:0070885	2	15	0.0079433	0.037031	PRNP|DSC1	http://amigo.geneontology.org/amigo/term/GO:0070885
somite development	Gene Ontology	GO:0061053	2	15	0.0079433	0.037031	FRZB|IHH	http://amigo.geneontology.org/amigo/term/GO:0061053
lyase activity	Gene Ontology	GO:0016829	2	15	0.0079433	0.037031	RNASE1|ALOX12B	http://amigo.geneontology.org/amigo/term/GO:0016829
negative regulation of cell-cell adhesion	Gene Ontology	GO:0022408	2	15	0.0079433	0.037031	CDH1|PODXL	http://amigo.geneontology.org/amigo/term/GO:0022408
negative regulation of intrinsic apoptotic signaling pathway in response to DNA damage	Gene Ontology	GO:1902230	2	15	0.0079433	0.037031	CLU|CXCL12	http://amigo.geneontology.org/amigo/term/GO:1902230
protein kinase C signaling	Gene Ontology	GO:0070528	2	15	0.0079433	0.037031	PDGFB|AZU1	http://amigo.geneontology.org/amigo/term/GO:0070528
negative regulation of lipid catabolic process	Gene Ontology	GO:0050995	2	15	0.0079433	0.037031	APOA2|APOC1	http://amigo.geneontology.org/amigo/term/GO:0050995
platelet-derived growth factor receptor binding	Gene Ontology	GO:0005161	2	15	0.0079433	0.037031	PDGFB|PDGFD	http://amigo.geneontology.org/amigo/term/GO:0005161
cellular response to thyroid hormone stimulus	Gene Ontology	GO:0097067	2	15	0.0079433	0.037031	CTSH|CTSS	http://amigo.geneontology.org/amigo/term/GO:0097067
positive regulation of membrane protein ectodomain proteolysis	Gene Ontology	GO:0051044	2	15	0.0079433	0.037031	APOE|GPLD1	http://amigo.geneontology.org/amigo/term/GO:0051044
endocytic vesicle lumen	Gene Ontology	GO:0071682	2	15	0.0079433	0.037031	HBA1|APOE	http://amigo.geneontology.org/amigo/term/GO:0071682
establishment of endothelial intestinal barrier	Gene Ontology	GO:0090557	2	15	0.0079433	0.037031	PTPRS|ICAM1	http://amigo.geneontology.org/amigo/term/GO:0090557
negative regulation of inflammatory response	Gene Ontology	GO:0050728	4	95	0.00821323	0.0382115	PROC|KRT1|APOE|CDH5	http://amigo.geneontology.org/amigo/term/GO:0050728
protein-containing complex binding	Gene Ontology	GO:0044877	8	349	0.00824713	0.0382914	APOE|TTR|PRNP|JUP|LRP1|VPS4A|CLU|CAPN2	http://amigo.geneontology.org/amigo/term/GO:0044877
cholesterol binding	Gene Ontology	GO:0015485	3	49	0.00828673	0.0383199	APOA4|CETP|APOA2	http://amigo.geneontology.org/amigo/term/GO:0015485
cellular response to leukemia inhibitory factor	Gene Ontology	GO:1990830	4	97	0.00879931	0.0398202	SRSF7|NCL|ICAM1|PCOLCE2	http://amigo.geneontology.org/amigo/term/GO:1990830
integrin-mediated signaling pathway	Gene Ontology	GO:0007229	4	97	0.00879931	0.0398202	COL16A1|ADAMTS13|ITGB2|RCC2	http://amigo.geneontology.org/amigo/term/GO:0007229
defense response to Gram-positive bacterium	Gene Ontology	GO:0050830	4	97	0.00879931	0.0398202	PLA2G2A|HLA-A|CRP|DEFA1	http://amigo.geneontology.org/amigo/term/GO:0050830
cytokine-mediated signaling pathway	Gene Ontology	GO:0019221	7	282	0.00881333	0.0398202	ITGB2|LCN2|HMOX1|PF4|ICAM1|CXCL10|MMP3	http://amigo.geneontology.org/amigo/term/GO:0019221
positive regulation of calcineurin-NFAT signaling cascade	Gene Ontology	GO:0070886	2	16	0.00888953	0.0398202	LACRT|IGF1	http://amigo.geneontology.org/amigo/term/GO:0070886
vasculature development	Gene Ontology	GO:0001944	2	16	0.00888953	0.0398202	RECK|CDH5	http://amigo.geneontology.org/amigo/term/GO:0001944
positive regulation of T cell chemotaxis	Gene Ontology	GO:0010820	2	16	0.00888953	0.0398202	CCL21|OXSR1	http://amigo.geneontology.org/amigo/term/GO:0010820
positive regulation of lipid biosynthetic process	Gene Ontology	GO:0046889	2	16	0.00888953	0.0398202	APOA4|APOE	http://amigo.geneontology.org/amigo/term/GO:0046889
positive regulation of vascular associated smooth muscle cell migration	Gene Ontology	GO:1904754	2	16	0.00888953	0.0398202	PDGFB|LRP1	http://amigo.geneontology.org/amigo/term/GO:1904754
long-chain fatty acid transport	Gene Ontology	GO:0015909	2	16	0.00888953	0.0398202	APOE|LCN1	http://amigo.geneontology.org/amigo/term/GO:0015909
cellular response to interleukin-6	Gene Ontology	GO:0071354	2	16	0.00888953	0.0398202	ST3GAL6|ICAM1	http://amigo.geneontology.org/amigo/term/GO:0071354
endothelial cell proliferation	Gene Ontology	GO:0001935	2	16	0.00888953	0.0398202	LOR|HMOX1	http://amigo.geneontology.org/amigo/term/GO:0001935
apolipoprotein binding	Gene Ontology	GO:0034185	2	16	0.00888953	0.0398202	PLG|LRP1	http://amigo.geneontology.org/amigo/term/GO:0034185
epithelial cell morphogenesis	Gene Ontology	GO:0003382	2	16	0.00888953	0.0398202	IHH|POF1B	http://amigo.geneontology.org/amigo/term/GO:0003382
apical plasma membrane	Gene Ontology	GO:0016324	8	354	0.00892323	0.0398931	IGFBP2|CD44|GM2A|OTOG|PODXL|CEACAM5|DSG1|DPP4	http://amigo.geneontology.org/amigo/term/GO:0016324
basolateral plasma membrane	Gene Ontology	GO:0016323	6	216	0.00903053	0.0402941	PDGFB|LRP1|CD44|GM2A|DSP|CEACAM5	http://amigo.geneontology.org/amigo/term/GO:0016323
response to ethanol	Gene Ontology	GO:0045471	4	98	0.00910232	0.0405354	EEF2|TUFM|ICAM1|ADH4	http://amigo.geneontology.org/amigo/term/GO:0045471
regulation of cellular amino acid metabolic process	Gene Ontology	GO:0006521	3	51	0.00919304	0.0407807	PSMC1|PSMB4|PSMB2	http://amigo.geneontology.org/amigo/term/GO:0006521
cellular response to amino acid stimulus	Gene Ontology	GO:0071230	3	51	0.00919304	0.0407807	COL16A1|PDGFD|CAPN2	http://amigo.geneontology.org/amigo/term/GO:0071230
dendritic cell chemotaxis	Gene Ontology	GO:0002407	2	17	0.00988349	0.0433397	CCL21|CLU	http://amigo.geneontology.org/amigo/term/GO:0002407
ribosomal small subunit assembly	Gene Ontology	GO:0000028	2	17	0.00988349	0.0433397	LBP|RPS5	http://amigo.geneontology.org/amigo/term/GO:0000028
positive regulation of calcium ion import	Gene Ontology	GO:0090280	2	17	0.00988349	0.0433397	PDGFB|CXCL12	http://amigo.geneontology.org/amigo/term/GO:0090280
positive regulation of chemotaxis	Gene Ontology	GO:0050921	2	17	0.00988349	0.0433397	CCL21|PDGFB	http://amigo.geneontology.org/amigo/term/GO:0050921
cellular response to low-density lipoprotein particle stimulus	Gene Ontology	GO:0071404	2	17	0.00988349	0.0433397	CES1|ITGB2	http://amigo.geneontology.org/amigo/term/GO:0071404
positive regulation of protein kinase activity	Gene Ontology	GO:0045860	3	53	0.010155	0.0442759	CCL21|RELN|AZU1	http://amigo.geneontology.org/amigo/term/GO:0045860
regulation of catalytic activity	Gene Ontology	GO:0050790	3	53	0.010155	0.0442759	TTN|CAPN1|RUNDC3A	http://amigo.geneontology.org/amigo/term/GO:0050790
response to hypoxia	Gene Ontology	GO:0001666	5	160	0.0105805	0.0460435	LOR|CST3|CXCL12|DPP4|CAPN2	http://amigo.geneontology.org/amigo/term/GO:0001666
response to mechanical stimulus	Gene Ontology	GO:0009612	3	54	0.0106571	0.0462009	IGFBP2|IHH|SOST	http://amigo.geneontology.org/amigo/term/GO:0009612
positive regulation of protein-containing complex assembly	Gene Ontology	GO:0031334	3	54	0.0106571	0.0462009	CLU|CDH5|MMP3	http://amigo.geneontology.org/amigo/term/GO:0031334
early endosome membrane	Gene Ontology	GO:0031901	5	161	0.01084	0.0463072	HLA-C|RCC2|HLA-A|B2M|CFD	http://amigo.geneontology.org/amigo/term/GO:0031901
sialylation	Gene Ontology	GO:0097503	2	18	0.0109244	0.0463072	ST3GAL6|ST6GAL1	http://amigo.geneontology.org/amigo/term/GO:0097503
phosphatidylinositol acyl-chain remodeling	Gene Ontology	GO:0036149	2	18	0.0109244	0.0463072	PLA2G2A|PLBD1	http://amigo.geneontology.org/amigo/term/GO:0036149
cellular response to cholesterol	Gene Ontology	GO:0071397	2	18	0.0109244	0.0463072	CES1|GPLD1	http://amigo.geneontology.org/amigo/term/GO:0071397
iron ion transport	Gene Ontology	GO:0006826	2	18	0.0109244	0.0463072	B2M|FTL	http://amigo.geneontology.org/amigo/term/GO:0006826
negative regulation of focal adhesion assembly	Gene Ontology	GO:0051895	2	18	0.0109244	0.0463072	RCC2|LRP1	http://amigo.geneontology.org/amigo/term/GO:0051895
cell communication	Gene Ontology	GO:0007154	2	18	0.0109244	0.0463072	CCL18|CCL16	http://amigo.geneontology.org/amigo/term/GO:0007154
toll-like receptor 4 signaling pathway	Gene Ontology	GO:0034142	2	18	0.0109244	0.0463072	ITGB2|S100A14	http://amigo.geneontology.org/amigo/term/GO:0034142
peptidoglycan binding	Gene Ontology	GO:0042834	2	18	0.0109244	0.0463072	IGHM|JCHAIN	http://amigo.geneontology.org/amigo/term/GO:0042834
positive regulation of macrophage derived foam cell differentiation	Gene Ontology	GO:0010744	2	18	0.0109244	0.0463072	PLA2G2A|PF4	http://amigo.geneontology.org/amigo/term/GO:0010744
myoblast differentiation	Gene Ontology	GO:0045445	2	18	0.0109244	0.0463072	PLG|IGF1	http://amigo.geneontology.org/amigo/term/GO:0045445
chaperone binding	Gene Ontology	GO:0051087	4	104	0.0110635	0.0467238	GRN|PLG|PRNP|CLU	http://amigo.geneontology.org/amigo/term/GO:0051087
response to virus	Gene Ontology	GO:0009615	4	104	0.0110635	0.0467238	CLU|CXCL12|EEF1G|LCN2	http://amigo.geneontology.org/amigo/term/GO:0009615
homophilic cell adhesion via plasma membrane adhesion molecules	Gene Ontology	GO:0007156	5	162	0.0111038	0.0468079	CDH1|PCDH12|CEACAM5|CDH5|DSG1	http://amigo.geneontology.org/amigo/term/GO:0007156
extracellular vesicle	Gene Ontology	GO:1903561	3	55	0.0111733	0.046842	APOE|ITGB2|MFGE8	http://amigo.geneontology.org/amigo/term/GO:1903561
copper ion binding	Gene Ontology	GO:0005507	3	55	0.0111733	0.046842	APOA4|LOR|PRNP	http://amigo.geneontology.org/amigo/term/GO:0005507
protein heterodimerization activity	Gene Ontology	GO:0046982	7	297	0.0114136	0.0475923	PDGFB|CFHR5|KRT1|SAE1|HIST3H2BB|KRT10|APOA2	http://amigo.geneontology.org/amigo/term/GO:0046982
response to estradiol	Gene Ontology	GO:0032355	4	105	0.0114147	0.0475923	IGFBP2|CST3|IHH|EEF2	http://amigo.geneontology.org/amigo/term/GO:0032355
protein homooligomerization	Gene Ontology	GO:0051260	4	105	0.0114147	0.0475923	C9|PRNP|FUS|RBMX	http://amigo.geneontology.org/amigo/term/GO:0051260
protein processing	Gene Ontology	GO:0016485	3	56	0.0117038	0.0486205	ADAMTS13|CTSS|CPM	http://amigo.geneontology.org/amigo/term/GO:0016485
cytosolic large ribosomal subunit	Gene Ontology	GO:0022625	3	56	0.0117038	0.0486205	RPL29|RPL12|RPL22	http://amigo.geneontology.org/amigo/term/GO:0022625
nitric oxide mediated signal transduction	Gene Ontology	GO:0007263	2	19	0.0120114	0.0491842	GUCY1A1|APOE	http://amigo.geneontology.org/amigo/term/GO:0007263
regulation of protein-containing complex assembly	Gene Ontology	GO:0043254	2	19	0.0120114	0.0491842	APOE|GFAP	http://amigo.geneontology.org/amigo/term/GO:0043254
insulin-like growth factor binding	Gene Ontology	GO:0005520	2	19	0.0120114	0.0491842	HTRA1|IGFALS	http://amigo.geneontology.org/amigo/term/GO:0005520
anchored component of external side of plasma membrane	Gene Ontology	GO:0031362	2	19	0.0120114	0.0491842	CD59|PRNP	http://amigo.geneontology.org/amigo/term/GO:0031362
positive regulation of superoxide anion generation	Gene Ontology	GO:0032930	2	19	0.0120114	0.0491842	CRP|ITGB2	http://amigo.geneontology.org/amigo/term/GO:0032930
positive regulation of endothelial cell apoptotic process	Gene Ontology	GO:2000353	2	19	0.0120114	0.0491842	COL18A1|CD248	http://amigo.geneontology.org/amigo/term/GO:2000353
negative regulation of ossification	Gene Ontology	GO:0030279	2	19	0.0120114	0.0491842	MDK|SOST	http://amigo.geneontology.org/amigo/term/GO:0030279
single-stranded DNA binding	Gene Ontology	GO:0003697	4	107	0.0121384	0.0496157	CNBP|HNRNPA1|IGHM|JCHAIN	http://amigo.geneontology.org/amigo/term/GO:0003697
proteasome complex	Gene Ontology	GO:0000502	3	57	0.0122485	0.0497988	PSMC1|PSMB4|PSMB2	http://amigo.geneontology.org/amigo/term/GO:0000502
RNA export from nucleus	Gene Ontology	GO:0006405	3	57	0.0122485	0.0497988	SRSF7|HNRNPA1|ALYREF	http://amigo.geneontology.org/amigo/term/GO:0006405
negative regulation of G2/M transition of mitotic cell cycle	Gene Ontology	GO:0010972	3	57	0.0122485	0.0497988	PSMC1|PSMB4|PSMB2	http://amigo.geneontology.org/amigo/term/GO:0010972
regulation of bone mineralization	Gene Ontology	GO:0030500	2	20	0.0131437	0.0525976	MGP|AHSG	http://amigo.geneontology.org/amigo/term/GO:0030500
branched-chain amino acid catabolic process	Gene Ontology	GO:0009083	2	20	0.0131437	0.0525976	IVD|DBT	http://amigo.geneontology.org/amigo/term/GO:0009083
proteasome core complex	Gene Ontology	GO:0005839	2	20	0.0131437	0.0525976	PSMB4|PSMB2	http://amigo.geneontology.org/amigo/term/GO:0005839
negative regulation of telomere maintenance via telomerase	Gene Ontology	GO:0032211	2	20	0.0131437	0.0525976	HNRNPC|HNRNPA1	http://amigo.geneontology.org/amigo/term/GO:0032211
vasodilation	Gene Ontology	GO:0042311	2	20	0.0131437	0.0525976	KNG1|APOE	http://amigo.geneontology.org/amigo/term/GO:0042311
stress granule assembly	Gene Ontology	GO:0034063	2	20	0.0131437	0.0525976	UBAP2L|DYNC1H1	http://amigo.geneontology.org/amigo/term/GO:0034063
lysosomal transport	Gene Ontology	GO:0007041	2	20	0.0131437	0.0525976	GRN|LRP1	http://amigo.geneontology.org/amigo/term/GO:0007041
regulation of actin cytoskeleton reorganization	Gene Ontology	GO:2000249	2	20	0.0131437	0.0525976	MDK|CLU	http://amigo.geneontology.org/amigo/term/GO:2000249
O-glycan processing	Gene Ontology	GO:0016266	3	59	0.0133809	0.0534536	B3GNT5|MUCL1|ST6GAL1	http://amigo.geneontology.org/amigo/term/GO:0016266
protein kinase binding	Gene Ontology	GO:0019901	9	461	0.0136991	0.0546294	RCC2|ITGB2|ACTBL2|JUP|TTN|OXSR1|NPM1|RHOF|EEF2	http://amigo.geneontology.org/amigo/term/GO:0019901
modulation of chemical synaptic transmission	Gene Ontology	GO:0050804	3	60	0.0139688	0.0553193	FAP|PTPRS|RELN	http://amigo.geneontology.org/amigo/term/GO:0050804
scaffold protein binding	Gene Ontology	GO:0097110	3	60	0.0139688	0.0553193	KRT15|KRT5|DSP	http://amigo.geneontology.org/amigo/term/GO:0097110
response to glucocorticoid	Gene Ontology	GO:0051384	3	60	0.0139688	0.0553193	IGFBP2|MDK|APOA2	http://amigo.geneontology.org/amigo/term/GO:0051384
learning or memory	Gene Ontology	GO:0007611	3	60	0.0139688	0.0553193	B2M|GM2A|PRNP	http://amigo.geneontology.org/amigo/term/GO:0007611
stimulatory C-type lectin receptor signaling pathway	Gene Ontology	GO:0002223	4	112	0.0140744	0.0553709	PSMC1|PSMB4|MUCL1|PSMB2	http://amigo.geneontology.org/amigo/term/GO:0002223
axon	Gene Ontology	GO:0030424	7	310	0.0140821	0.0553709	PTPRS|C4B|OLFM1|SBF2|C4A|ACTBL2|CST3	http://amigo.geneontology.org/amigo/term/GO:0030424
vesicle	Gene Ontology	GO:0031982	5	173	0.0142994	0.0553709	AHNAK|CD59|CETP|RHOF|BASP1	http://amigo.geneontology.org/amigo/term/GO:0031982
retinol dehydrogenase activity	Gene Ontology	GO:0004745	2	21	0.0143205	0.0553709	SDR9C7|ADH4	http://amigo.geneontology.org/amigo/term/GO:0004745
linoleic acid metabolic process	Gene Ontology	GO:0043651	2	21	0.0143205	0.0553709	ALOXE3|ALOX12B	http://amigo.geneontology.org/amigo/term/GO:0043651
apoptotic cell clearance	Gene Ontology	GO:0043277	2	21	0.0143205	0.0553709	LRP1|MFGE8	http://amigo.geneontology.org/amigo/term/GO:0043277
adrenal gland development	Gene Ontology	GO:0030325	2	21	0.0143205	0.0553709	MDK|DKK3	http://amigo.geneontology.org/amigo/term/GO:0030325
negative regulation of blood vessel endothelial cell migration	Gene Ontology	GO:0043537	2	21	0.0143205	0.0553709	JUP|APOE	http://amigo.geneontology.org/amigo/term/GO:0043537
threonine-type endopeptidase activity	Gene Ontology	GO:0004298	2	21	0.0143205	0.0553709	PSMB4|PSMB2	http://amigo.geneontology.org/amigo/term/GO:0004298
regulation of innate immune response	Gene Ontology	GO:0045088	2	21	0.0143205	0.0553709	ERAP1|APOE	http://amigo.geneontology.org/amigo/term/GO:0045088
negative regulation of release of cytochrome c from mitochondria	Gene Ontology	GO:0090201	2	21	0.0143205	0.0553709	CLU|IGF1	http://amigo.geneontology.org/amigo/term/GO:0090201
positive regulation of endocytosis	Gene Ontology	GO:0045807	2	21	0.0143205	0.0553709	APOE|LRP1	http://amigo.geneontology.org/amigo/term/GO:0045807
vacuolar membrane	Gene Ontology	GO:0005774	2	21	0.0143205	0.0553709	SBF2|VPS4A	http://amigo.geneontology.org/amigo/term/GO:0005774
peptide binding	Gene Ontology	GO:0042277	3	61	0.0145711	0.0559619	ERAP1|CRIP1|ANPEP	http://amigo.geneontology.org/amigo/term/GO:0042277
response to estrogen	Gene Ontology	GO:0043627	3	61	0.0145711	0.0559619	IGFBP2|HMOX1|APOA2	http://amigo.geneontology.org/amigo/term/GO:0043627
heat shock protein binding	Gene Ontology	GO:0031072	3	61	0.0145711	0.0559619	LIMK1|ITGB2|APOA2	http://amigo.geneontology.org/amigo/term/GO:0031072
response to wounding	Gene Ontology	GO:0009611	3	61	0.0145711	0.0559619	MDK|F2|PDGFB	http://amigo.geneontology.org/amigo/term/GO:0009611
NIK/NF-kappaB signaling	Gene Ontology	GO:0038061	3	62	0.015188	0.0582333	PSMC1|PSMB4|PSMB2	http://amigo.geneontology.org/amigo/term/GO:0038061
negative regulation of mRNA splicing, via spliceosome	Gene Ontology	GO:0048025	2	22	0.0155411	0.0593881	SRSF7|RBMX	http://amigo.geneontology.org/amigo/term/GO:0048025
proteasomal ubiquitin-independent protein catabolic process	Gene Ontology	GO:0010499	2	22	0.0155411	0.0593881	PSMB4|PSMB2	http://amigo.geneontology.org/amigo/term/GO:0010499
actin cytoskeleton	Gene Ontology	GO:0015629	6	245	0.0157487	0.0600811	AHNAK|JUP|MARCKS|CDH1|HNRNPC|ILF3	http://amigo.geneontology.org/amigo/term/GO:0015629
metallopeptidase activity	Gene Ontology	GO:0008237	3	63	0.0158194	0.0602505	ADAMTS13|MMP3|ANPEP	http://amigo.geneontology.org/amigo/term/GO:0008237
actin filament organization	Gene Ontology	GO:0007015	4	118	0.0166426	0.0632661	MARCKSL1|MARCKS|RHOF|POF1B	http://amigo.geneontology.org/amigo/term/GO:0007015
metalloaminopeptidase activity	Gene Ontology	GO:0070006	2	23	0.0168046	0.0632661	ERAP1|ANPEP	http://amigo.geneontology.org/amigo/term/GO:0070006
maternal process involved in female pregnancy	Gene Ontology	GO:0060135	2	23	0.0168046	0.0632661	IHH|DSG1	http://amigo.geneontology.org/amigo/term/GO:0060135
tissue regeneration	Gene Ontology	GO:0042246	2	23	0.0168046	0.0632661	PLG|MDK	http://amigo.geneontology.org/amigo/term/GO:0042246
positive regulation of mRNA splicing, via spliceosome	Gene Ontology	GO:0048026	2	23	0.0168046	0.0632661	NCL|RBMX	http://amigo.geneontology.org/amigo/term/GO:0048026
membrane protein ectodomain proteolysis	Gene Ontology	GO:0006509	2	23	0.0168046	0.0632661	ERAP1|RBMX	http://amigo.geneontology.org/amigo/term/GO:0006509
lateral plasma membrane	Gene Ontology	GO:0016328	3	65	0.017126	0.0643701	CDH1|JUP|DSG1	http://amigo.geneontology.org/amigo/term/GO:0016328
type I interferon signaling pathway	Gene Ontology	GO:0060337	3	66	0.0178012	0.0667984	HLA-C|HLA-A|IFI27	http://amigo.geneontology.org/amigo/term/GO:0060337
tumor necrosis factor-mediated signaling pathway	Gene Ontology	GO:0033209	4	121	0.0180296	0.0669705	TNFSF13|PSMC1|PSMB4|PSMB2	http://amigo.geneontology.org/amigo/term/GO:0033209
antigen processing and presentation	Gene Ontology	GO:0019882	2	24	0.0181104	0.0669705	CTSH|CTSS	http://amigo.geneontology.org/amigo/term/GO:0019882
defense response to protozoan	Gene Ontology	GO:0042832	2	24	0.0181104	0.0669705	PF4|DEFA1	http://amigo.geneontology.org/amigo/term/GO:0042832
positive regulation of T cell mediated cytotoxicity	Gene Ontology	GO:0001916	2	24	0.0181104	0.0669705	HLA-A|B2M	http://amigo.geneontology.org/amigo/term/GO:0001916
response to cadmium ion	Gene Ontology	GO:0046686	2	24	0.0181104	0.0669705	B2M|PRNP	http://amigo.geneontology.org/amigo/term/GO:0046686
arachidonic acid secretion	Gene Ontology	GO:0050482	2	24	0.0181104	0.0669705	PLA2G2A|PLA2G12B	http://amigo.geneontology.org/amigo/term/GO:0050482
positive regulation of activated T cell proliferation	Gene Ontology	GO:0042104	2	24	0.0181104	0.0669705	IGFBP2|IGF1	http://amigo.geneontology.org/amigo/term/GO:0042104
low-density lipoprotein particle clearance	Gene Ontology	GO:0034383	2	24	0.0181104	0.0669705	FAP|HMOX1	http://amigo.geneontology.org/amigo/term/GO:0034383
positive regulation of protein autophosphorylation	Gene Ontology	GO:0031954	2	24	0.0181104	0.0669705	PDGFB|PDGFD	http://amigo.geneontology.org/amigo/term/GO:0031954
extrinsic component of membrane	Gene Ontology	GO:0019898	3	67	0.0184912	0.0681582	PRNP|OXSR1|AZU1	http://amigo.geneontology.org/amigo/term/GO:0019898
response to glucose	Gene Ontology	GO:0009749	3	67	0.0184912	0.0681582	GPLD1|APOM|APOA2	http://amigo.geneontology.org/amigo/term/GO:0009749
cytoskeleton	Gene Ontology	GO:0005856	8	406	0.0186211	0.0685268	MARCKSL1|LRP1|LIMK1|JUP|RHOF|KRT1|CLU|BASP1	http://amigo.geneontology.org/amigo/term/GO:0005856
retinoic acid binding	Gene Ontology	GO:0001972	2	25	0.0194577	0.0708004	UGT2B7|SERPINA5	http://amigo.geneontology.org/amigo/term/GO:0001972
cell aging	Gene Ontology	GO:0007569	2	25	0.0194577	0.0708004	NPM1|ICAM1	http://amigo.geneontology.org/amigo/term/GO:0007569
phosphatidylethanolamine acyl-chain remodeling	Gene Ontology	GO:0036152	2	25	0.0194577	0.0708004	PLA2G2A|PLBD1	http://amigo.geneontology.org/amigo/term/GO:0036152
peptidyl-tyrosine phosphorylation	Gene Ontology	GO:0018108	4	124	0.0194863	0.0708004	EFEMP1|PDGFB|RELN|TTN	http://amigo.geneontology.org/amigo/term/GO:0018108
regulation of hematopoietic stem cell differentiation	Gene Ontology	GO:1902036	3	69	0.019915	0.0722433	PSMC1|PSMB4|PSMB2	http://amigo.geneontology.org/amigo/term/GO:1902036
nucleolus	Gene Ontology	GO:0005730	13	839	0.0200362	0.0725679	RCC2|CPNE3|KIF2A|HMOX1|PODXL|NCL|RPL12|IQSEC1|S100A16|NPM1|EWSR1|ILF3|ILF2	http://amigo.geneontology.org/amigo/term/GO:0005730
cell junction	Gene Ontology	GO:0030054	5	190	0.0203639	0.0736383	CDH1|CPNE3|BASP1|CDH5|DSP	http://amigo.geneontology.org/amigo/term/GO:0030054
regulation of transcription from RNA polymerase II promoter in response to hypoxia	Gene Ontology	GO:0061418	3	70	0.020649	0.0742081	PSMC1|PSMB4|PSMB2	http://amigo.geneontology.org/amigo/term/GO:0061418
cerebral cortex development	Gene Ontology	GO:0021987	3	70	0.020649	0.0742081	MDK|LRP1|PTPRS	http://amigo.geneontology.org/amigo/term/GO:0021987
glycosaminoglycan binding	Gene Ontology	GO:0005539	2	26	0.0208457	0.0742081	PRNP|SERPINA5	http://amigo.geneontology.org/amigo/term/GO:0005539
skeletal muscle contraction	Gene Ontology	GO:0003009	2	26	0.0208457	0.0742081	MYH7|EEF2	http://amigo.geneontology.org/amigo/term/GO:0003009
poly(U) RNA binding	Gene Ontology	GO:0008266	2	26	0.0208457	0.0742081	PABPC1|HNRNPC	http://amigo.geneontology.org/amigo/term/GO:0008266
positive regulation of neutrophil chemotaxis	Gene Ontology	GO:0090023	2	26	0.0208457	0.0742081	CCL21|MDK	http://amigo.geneontology.org/amigo/term/GO:0090023
receptor antagonist activity	Gene Ontology	GO:0048019	2	26	0.0208457	0.0742081	DKK3|ADH4	http://amigo.geneontology.org/amigo/term/GO:0048019
regulation of glucose metabolic process	Gene Ontology	GO:0010906	2	26	0.0208457	0.0742081	ERFE|IGFBP4	http://amigo.geneontology.org/amigo/term/GO:0010906
execution phase of apoptosis	Gene Ontology	GO:0097194	2	26	0.0208457	0.0742081	CIDEB|COLEC11	http://amigo.geneontology.org/amigo/term/GO:0097194
triglyceride lipase activity	Gene Ontology	GO:0004806	2	26	0.0208457	0.0742081	CES1|FAP	http://amigo.geneontology.org/amigo/term/GO:0004806
cell projection	Gene Ontology	GO:0042995	4	127	0.0210138	0.0746904	CD44|RHOF|CLU|MDK	http://amigo.geneontology.org/amigo/term/GO:0042995
dendrite	Gene Ontology	GO:0030425	8	420	0.022182	0.0780775	LRP1|PRNP|CAPN2|APOE|RELN|C4B|PLXDC1|C4A	http://amigo.geneontology.org/amigo/term/GO:0030425
response to organic substance	Gene Ontology	GO:0010033	2	27	0.0222737	0.0780775	CRIP1|SERPINF2	http://amigo.geneontology.org/amigo/term/GO:0010033
positive regulation of cell-matrix adhesion	Gene Ontology	GO:0001954	2	27	0.0222737	0.0780775	CCL21|JUP	http://amigo.geneontology.org/amigo/term/GO:0001954
fibronectin binding	Gene Ontology	GO:0001968	2	27	0.0222737	0.0780775	CTSS|LACRT	http://amigo.geneontology.org/amigo/term/GO:0001968
positive regulation of reactive oxygen species metabolic process	Gene Ontology	GO:2000379	2	27	0.0222737	0.0780775	F2|PDGFB	http://amigo.geneontology.org/amigo/term/GO:2000379
mRNA stabilization	Gene Ontology	GO:0048255	2	27	0.0222737	0.0780775	PABPC1|FUS	http://amigo.geneontology.org/amigo/term/GO:0048255
regulation of multicellular organism growth	Gene Ontology	GO:0040014	2	27	0.0222737	0.0780775	IGF1|ATRN	http://amigo.geneontology.org/amigo/term/GO:0040014
positive regulation of translation	Gene Ontology	GO:0045727	3	73	0.0229393	0.0800429	PABPC1|NPM1|EEF2	http://amigo.geneontology.org/amigo/term/GO:0045727
tertiary granule membrane	Gene Ontology	GO:0070821	3	73	0.0229393	0.0800429	CLU|CD59|ITGB2	http://amigo.geneontology.org/amigo/term/GO:0070821
mRNA 3'-UTR binding	Gene Ontology	GO:0003730	3	73	0.0229393	0.0800429	PABPC1|HNRNPC|FUS	http://amigo.geneontology.org/amigo/term/GO:0003730
defense response	Gene Ontology	GO:0006952	3	74	0.0237322	0.0813522	CXCL9|CST3|CXCL12	http://amigo.geneontology.org/amigo/term/GO:0006952
phospholipase A2 activity	Gene Ontology	GO:0004623	2	28	0.0237411	0.0813522	PLA2G2A|PLA2G12B	http://amigo.geneontology.org/amigo/term/GO:0004623
protein kinase C-activating G protein-coupled receptor signaling pathway	Gene Ontology	GO:0007205	2	28	0.0237411	0.0813522	LRP1|AZU1	http://amigo.geneontology.org/amigo/term/GO:0007205
chemorepellent activity	Gene Ontology	GO:0045499	2	28	0.0237411	0.0813522	SEMA3B|DPP4	http://amigo.geneontology.org/amigo/term/GO:0045499
phosphatidylcholine acyl-chain remodeling	Gene Ontology	GO:0036151	2	28	0.0237411	0.0813522	PLA2G2A|PLBD1	http://amigo.geneontology.org/amigo/term/GO:0036151
endodermal cell differentiation	Gene Ontology	GO:0035987	2	28	0.0237411	0.0813522	ITGB2|VTN	http://amigo.geneontology.org/amigo/term/GO:0035987
positive regulation of mitotic nuclear division	Gene Ontology	GO:0045840	2	28	0.0237411	0.0813522	PDGFB|IGF1	http://amigo.geneontology.org/amigo/term/GO:0045840
keratan sulfate biosynthetic process	Gene Ontology	GO:0018146	2	28	0.0237411	0.0813522	LUM|ST3GAL6	http://amigo.geneontology.org/amigo/term/GO:0018146
extracellular matrix binding	Gene Ontology	GO:0050840	2	28	0.0237411	0.0813522	CD248|VTN	http://amigo.geneontology.org/amigo/term/GO:0050840
spliceosomal snRNP assembly	Gene Ontology	GO:0000387	2	28	0.0237411	0.0813522	LSM4|HNRNPC	http://amigo.geneontology.org/amigo/term/GO:0000387
regulation of alternative mRNA splicing, via spliceosome	Gene Ontology	GO:0000381	3	75	0.0245398	0.0839634	SRSF7|HNRNPA1|RBMX	http://amigo.geneontology.org/amigo/term/GO:0000381
calmodulin binding	Gene Ontology	GO:0005516	5	200	0.0246139	0.0840914	MARCKSL1|MARCKS|EWSR1|MYH7|TTN	http://amigo.geneontology.org/amigo/term/GO:0005516
metallocarboxypeptidase activity	Gene Ontology	GO:0004181	2	29	0.0252469	0.0854885	CPM|CPB2	http://amigo.geneontology.org/amigo/term/GO:0004181
arachidonic acid metabolic process	Gene Ontology	GO:0019369	2	29	0.0252469	0.0854885	ALOXE3|ALOX12B	http://amigo.geneontology.org/amigo/term/GO:0019369
axonal growth cone	Gene Ontology	GO:0044295	2	29	0.0252469	0.0854885	OLFM1|LRP1	http://amigo.geneontology.org/amigo/term/GO:0044295
heterotypic cell-cell adhesion	Gene Ontology	GO:0034113	2	29	0.0252469	0.0854885	PERP|ITGB2	http://amigo.geneontology.org/amigo/term/GO:0034113
regulation of NMDA receptor activity	Gene Ontology	GO:2000310	2	29	0.0252469	0.0854885	RELN|CAPN1	http://amigo.geneontology.org/amigo/term/GO:2000310
cytoplasmic ribonucleoprotein granule	Gene Ontology	GO:0036464	3	77	0.026199	0.0883203	CTSH|PABPC1|NCL	http://amigo.geneontology.org/amigo/term/GO:0036464
Wnt-protein binding	Gene Ontology	GO:0017147	2	30	0.0267907	0.0899178	FRZB|RECK	http://amigo.geneontology.org/amigo/term/GO:0017147
ERK1 and ERK2 cascade	Gene Ontology	GO:0070371	2	30	0.0267907	0.0899178	CTSH|IGF1	http://amigo.geneontology.org/amigo/term/GO:0070371
platelet-derived growth factor receptor signaling pathway	Gene Ontology	GO:0048008	2	30	0.0267907	0.0899178	PDGFB|PDGFD	http://amigo.geneontology.org/amigo/term/GO:0048008
central nervous system development	Gene Ontology	GO:0007417	4	139	0.0278454	0.0930158	MARCKSL1|B3GNT5|MARCKS|RELN	http://amigo.geneontology.org/amigo/term/GO:0007417
negative regulation of translation	Gene Ontology	GO:0017148	3	79	0.0279169	0.0930158	EPRS|NCL|ILF3	http://amigo.geneontology.org/amigo/term/GO:0017148
oxidation-reduction process	Gene Ontology	GO:0055114	9	525	0.0283457	0.0937124	PXDNL|PCYOX1|DCXR|ADH4|GPX3|ALOXE3|SDR9C7|BLVRB|ALOX12B	http://amigo.geneontology.org/amigo/term/GO:0055114
response to zinc ion	Gene Ontology	GO:0010043	2	31	0.0283717	0.0937124	KRT14|CRIP1	http://amigo.geneontology.org/amigo/term/GO:0010043
Flemming body	Gene Ontology	GO:0090543	2	31	0.0283717	0.0937124	CAMP|VPS4A	http://amigo.geneontology.org/amigo/term/GO:0090543
positive regulation of phosphatidylinositol 3-kinase activity	Gene Ontology	GO:0043552	2	31	0.0283717	0.0937124	CCL21|PDGFB	http://amigo.geneontology.org/amigo/term/GO:0043552
negative regulation of endothelial cell apoptotic process	Gene Ontology	GO:2000352	2	31	0.0283717	0.0937124	CDH5|ICAM1	http://amigo.geneontology.org/amigo/term/GO:2000352
positive regulation of protein targeting to membrane	Gene Ontology	GO:0090314	2	31	0.0283717	0.0937124	ITGB2|PRNP	http://amigo.geneontology.org/amigo/term/GO:0090314
regulation of mitotic cell cycle phase transition	Gene Ontology	GO:1901990	3	80	0.0287979	0.0949832	PSMC1|PSMB4|PSMB2	http://amigo.geneontology.org/amigo/term/GO:1901990
defense response to Gram-negative bacterium	Gene Ontology	GO:0050829	3	81	0.0296934	0.0969563	IGHM|DEFA1|AZU1	http://amigo.geneontology.org/amigo/term/GO:0050829
cellular protein modification process	Gene Ontology	GO:0006464	3	81	0.0296934	0.0969563	LOR|TGM1|ST3GAL6	http://amigo.geneontology.org/amigo/term/GO:0006464
positive regulation of inflammatory response	Gene Ontology	GO:0050729	3	81	0.0296934	0.0969563	PLA2G2A|PLA2G7|MDK	http://amigo.geneontology.org/amigo/term/GO:0050729
cell morphogenesis	Gene Ontology	GO:0000902	3	81	0.0296934	0.0969563	CLU|FAP|CDH5	http://amigo.geneontology.org/amigo/term/GO:0000902
cell cortex	Gene Ontology	GO:0005938	4	142	0.0297367	0.0969563	MARCKS|NCL|RHOF|DYNC1H1	http://amigo.geneontology.org/amigo/term/GO:0005938
behavioral fear response	Gene Ontology	GO:0001662	2	32	0.0299891	0.0969563	MDK|DPP4	http://amigo.geneontology.org/amigo/term/GO:0001662
clathrin-coated endocytic vesicle membrane	Gene Ontology	GO:0030669	2	32	0.0299891	0.0969563	HLA-DRB1|APOE	http://amigo.geneontology.org/amigo/term/GO:0030669
spinal cord development	Gene Ontology	GO:0021510	2	32	0.0299891	0.0969563	PTPRS|PLXDC1	http://amigo.geneontology.org/amigo/term/GO:0021510
activation of protein kinase B activity	Gene Ontology	GO:0032148	2	32	0.0299891	0.0969563	PDGFB|IGF1	http://amigo.geneontology.org/amigo/term/GO:0032148
sprouting angiogenesis	Gene Ontology	GO:0002040	2	32	0.0299891	0.0969563	LOR|RECK	http://amigo.geneontology.org/amigo/term/GO:0002040
ceramide biosynthetic process	Gene Ontology	GO:0046513	2	32	0.0299891	0.0969563	ALOXE3|ALOX12B	http://amigo.geneontology.org/amigo/term/GO:0046513
oxygen binding	Gene Ontology	GO:0019825	2	32	0.0299891	0.0969563	HBA1|HBG1	http://amigo.geneontology.org/amigo/term/GO:0019825
positive regulation of catalytic activity	Gene Ontology	GO:0043085	3	82	0.0306036	0.0986642	SAE1|APOA2|APOC1	http://amigo.geneontology.org/amigo/term/GO:0043085
anaphase-promoting complex-dependent catabolic process	Gene Ontology	GO:0031145	3	82	0.0306036	0.0986642	PSMC1|PSMB4|PSMB2	http://amigo.geneontology.org/amigo/term/GO:0031145
exonucleolytic catabolism of deadenylated mRNA	Gene Ontology	GO:0043928	2	33	0.0316424	0.1013	LSM4|LSM3	http://amigo.geneontology.org/amigo/term/GO:0043928
lipopolysaccharide binding	Gene Ontology	GO:0001530	2	33	0.0316424	0.1013	F2|PSMB4	http://amigo.geneontology.org/amigo/term/GO:0001530
U4/U6 x U5 tri-snRNP complex	Gene Ontology	GO:0046540	2	33	0.0316424	0.1013	LSM4|LSM3	http://amigo.geneontology.org/amigo/term/GO:0046540
positive regulation of macroautophagy	Gene Ontology	GO:0016239	2	33	0.0316424	0.1013	LACRT|HMOX1	http://amigo.geneontology.org/amigo/term/GO:0016239
embryonic forelimb morphogenesis	Gene Ontology	GO:0035115	2	33	0.0316424	0.1013	RECK|OXSR1	http://amigo.geneontology.org/amigo/term/GO:0035115
positive regulation of vascular associated smooth muscle cell proliferation	Gene Ontology	GO:1904707	2	34	0.0333308	0.105817	PDGFB|IGF1	http://amigo.geneontology.org/amigo/term/GO:1904707
phosphatidylcholine biosynthetic process	Gene Ontology	GO:0006656	2	34	0.0333308	0.105817	LCAT|APOA2	http://amigo.geneontology.org/amigo/term/GO:0006656
proteasomal protein catabolic process	Gene Ontology	GO:0010498	2	34	0.0333308	0.105817	PSMB4|PSMB2	http://amigo.geneontology.org/amigo/term/GO:0010498
endoplasmic reticulum exit site	Gene Ontology	GO:0070971	2	34	0.0333308	0.105817	HLA-A|SAR1B	http://amigo.geneontology.org/amigo/term/GO:0070971
GTPase binding	Gene Ontology	GO:0051020	2	34	0.0333308	0.105817	EPRS|IARS	http://amigo.geneontology.org/amigo/term/GO:0051020
neuronal cell body	Gene Ontology	GO:0043025	7	376	0.0347051	0.110028	APOE|OLFM1|LRP1|CAPN2|CST3|PLXDC1|C4A	http://amigo.geneontology.org/amigo/term/GO:0043025
apoptotic process	Gene Ontology	GO:0006915	9	546	0.0349323	0.110595	CTSH|ITGB2|GSDMA|IFI27|CEACAM5|CST3|CIDEB|S100A14|CD5L	http://amigo.geneontology.org/amigo/term/GO:0006915
skin development	Gene Ontology	GO:0043588	2	35	0.0350537	0.110673	KRT9|DSP	http://amigo.geneontology.org/amigo/term/GO:0043588
positive regulation of epithelial cell migration	Gene Ontology	GO:0010634	2	35	0.0350537	0.110673	CTSH|GLIPR2	http://amigo.geneontology.org/amigo/term/GO:0010634
regulation of cell shape	Gene Ontology	GO:0008360	4	150	0.0351441	0.110806	F2|ITGB2|RHOF|ICAM1	http://amigo.geneontology.org/amigo/term/GO:0008360
recycling endosome membrane	Gene Ontology	GO:0055038	3	87	0.0353721	0.111371	HLA-C|HLA-A|B2M	http://amigo.geneontology.org/amigo/term/GO:0055038
release of sequestered calcium ion into cytosol	Gene Ontology	GO:0051209	2	36	0.0368104	0.115265	CCL21|CLU	http://amigo.geneontology.org/amigo/term/GO:0051209
negative regulation of interferon-gamma production	Gene Ontology	GO:0032689	2	36	0.0368104	0.115265	HLA-DRB1|PRNP	http://amigo.geneontology.org/amigo/term/GO:0032689
Wnt signaling pathway, planar cell polarity pathway	Gene Ontology	GO:0060071	3	89	0.0373806	0.116572	PSMC1|PSMB4|PSMB2	http://amigo.geneontology.org/amigo/term/GO:0060071
Golgi cisterna membrane	Gene Ontology	GO:0032580	3	89	0.0373806	0.116572	COG3|SAR1B|ST6GAL1	http://amigo.geneontology.org/amigo/term/GO:0032580
cysteine-type endopeptidase activity	Gene Ontology	GO:0004197	3	89	0.0373806	0.116572	CTSH|CTSS|BLMH	http://amigo.geneontology.org/amigo/term/GO:0004197
negative chemotaxis	Gene Ontology	GO:0050919	2	37	0.0386003	0.1194	SEMA3B|DPP4	http://amigo.geneontology.org/amigo/term/GO:0050919
cell maturation	Gene Ontology	GO:0048469	2	37	0.0386003	0.1194	CCL21|IHH	http://amigo.geneontology.org/amigo/term/GO:0048469
negative regulation of protein-containing complex assembly	Gene Ontology	GO:0031333	2	37	0.0386003	0.1194	CLU|SOST	http://amigo.geneontology.org/amigo/term/GO:0031333
positive regulation of cell-substrate adhesion	Gene Ontology	GO:0010811	2	37	0.0386003	0.1194	ECM2|VTN	http://amigo.geneontology.org/amigo/term/GO:0010811
tRNA aminoacylation for protein translation	Gene Ontology	GO:0006418	2	37	0.0386003	0.1194	EPRS|IARS	http://amigo.geneontology.org/amigo/term/GO:0006418
perikaryon	Gene Ontology	GO:0043204	4	155	0.0387942	0.119838	CLU|OLFM1|PTPRS|FUS	http://amigo.geneontology.org/amigo/term/GO:0043204
specific granule membrane	Gene Ontology	GO:0035579	3	91	0.0394462	0.121524	CLU|CD59|ITGB2	http://amigo.geneontology.org/amigo/term/GO:0035579
protein glycosylation	Gene Ontology	GO:0006486	3	91	0.0394462	0.121524	COG3|B3GNT5|ST3GAL6	http://amigo.geneontology.org/amigo/term/GO:0006486
ATPase activity	Gene Ontology	GO:0016887	5	229	0.0400053	0.123081	PSMC1|KIF2A|MYH7|CLU|VPS4A	http://amigo.geneontology.org/amigo/term/GO:0016887
negative regulation of extrinsic apoptotic signaling pathway via death domain receptors	Gene Ontology	GO:1902042	2	38	0.0404228	0.123866	HMOX1|ICAM1	http://amigo.geneontology.org/amigo/term/GO:1902042
muscle filament sliding	Gene Ontology	GO:0030049	2	38	0.0404228	0.123866	MYH7|TTN	http://amigo.geneontology.org/amigo/term/GO:0030049
positive regulation of glucose import	Gene Ontology	GO:0046326	2	38	0.0404228	0.123866	ERFE|IGF1	http://amigo.geneontology.org/amigo/term/GO:0046326
positive regulation of NF-kappaB transcription factor activity	Gene Ontology	GO:0051092	4	159	0.0418646	0.125543	CLU|ITGB2|NPM1|ICAM1	http://amigo.geneontology.org/amigo/term/GO:0051092
regulation of heart rate by cardiac conduction	Gene Ontology	GO:0086091	2	39	0.0422772	0.125543	JUP|DSP	http://amigo.geneontology.org/amigo/term/GO:0086091
chondrocyte differentiation	Gene Ontology	GO:0002062	2	39	0.0422772	0.125543	GPLD1|OXSR1	http://amigo.geneontology.org/amigo/term/GO:0002062
negative regulation of signaling receptor activity	Gene Ontology	GO:2000272	2	39	0.0422772	0.125543	DKK3|ADH4	http://amigo.geneontology.org/amigo/term/GO:2000272
small GTPase mediated signal transduction	Gene Ontology	GO:0007264	3	94	0.042651	0.125543	HMOX1|RHOF|RUNDC3A	http://amigo.geneontology.org/amigo/term/GO:0007264
interleukin-1-mediated signaling pathway	Gene Ontology	GO:0070498	3	94	0.042651	0.125543	PSMC1|PSMB4|PSMB2	http://amigo.geneontology.org/amigo/term/GO:0070498
RNA splicing	Gene Ontology	GO:0008380	4	160	0.0426531	0.125543	LSM4|SRSF7|HNRNPC|FUS	http://amigo.geneontology.org/amigo/term/GO:0008380
endoplasmic reticulum membrane	Gene Ontology	GO:0005789	13	942	0.0438653	0.125543	UGT2B7|ERAP1|SFTPB|ANTXR2|HMOX1|HLA-A|CD59|NOMO2|PLA2G2A|SSR1|PTGDS|SAR1B|IFI27	http://amigo.geneontology.org/amigo/term/GO:0005789
rRNA binding	Gene Ontology	GO:0019843	2	40	0.0441629	0.125543	RPS5|RPL12	http://amigo.geneontology.org/amigo/term/GO:0019843
positive regulation of protein import into nucleus	Gene Ontology	GO:0042307	2	40	0.0441629	0.125543	CDH1|JUP	http://amigo.geneontology.org/amigo/term/GO:0042307
extracellular matrix structural constituent conferring tensile strength	Gene Ontology	GO:0030020	2	41	0.0460793	0.125543	COL18A1|COL16A1	http://amigo.geneontology.org/amigo/term/GO:0030020
response to nutrient levels	Gene Ontology	GO:0031667	2	41	0.0460793	0.125543	CST3|PON1	http://amigo.geneontology.org/amigo/term/GO:0031667
negative regulation of viral genome replication	Gene Ontology	GO:0045071	2	41	0.0460793	0.125543	SLPI|ILF3	http://amigo.geneontology.org/amigo/term/GO:0045071
fucose binding	Gene Ontology	GO:0042806	1	5	0.0468386	0.125543	COLEC11	http://amigo.geneontology.org/amigo/term/GO:0042806
large ribosomal subunit rRNA binding	Gene Ontology	GO:0070180	1	5	0.0468386	0.125543	RPL12	http://amigo.geneontology.org/amigo/term/GO:0070180
Lsm1-7-Pat1 complex	Gene Ontology	GO:1990726	1	5	0.0468386	0.125543	LSM3	http://amigo.geneontology.org/amigo/term/GO:1990726
carbonyl reductase (NADPH) activity	Gene Ontology	GO:0004090	1	5	0.0468386	0.125543	DCXR	http://amigo.geneontology.org/amigo/term/GO:0004090
N-acylethanolamine metabolic process	Gene Ontology	GO:0070291	1	5	0.0468386	0.125543	GDE1	http://amigo.geneontology.org/amigo/term/GO:0070291
cellular response to temperature stimulus	Gene Ontology	GO:0071502	1	5	0.0468386	0.125543	CLU	http://amigo.geneontology.org/amigo/term/GO:0071502
hematopoietic stem cell homeostasis	Gene Ontology	GO:0061484	1	5	0.0468386	0.125543	UBAP2L	http://amigo.geneontology.org/amigo/term/GO:0061484
ubiquitin-independent protein catabolic process via the multivesicular body sorting pathway	Gene Ontology	GO:0090611	1	5	0.0468386	0.125543	VPS4A	http://amigo.geneontology.org/amigo/term/GO:0090611
negative regulation of lipid metabolic process	Gene Ontology	GO:0045833	1	5	0.0468386	0.125543	APOC1	http://amigo.geneontology.org/amigo/term/GO:0045833
regulation of microvillus assembly	Gene Ontology	GO:0032534	1	5	0.0468386	0.125543	PODXL	http://amigo.geneontology.org/amigo/term/GO:0032534
regulation of calcineurin-NFAT signaling cascade	Gene Ontology	GO:0070884	1	5	0.0468386	0.125543	DSC1	http://amigo.geneontology.org/amigo/term/GO:0070884
hemoglobin binding	Gene Ontology	GO:0030492	1	5	0.0468386	0.125543	HPR	http://amigo.geneontology.org/amigo/term/GO:0030492
negative regulation of megakaryocyte differentiation	Gene Ontology	GO:0045653	1	5	0.0468386	0.125543	PF4	http://amigo.geneontology.org/amigo/term/GO:0045653
negative regulation of T cell differentiation in thymus	Gene Ontology	GO:0033085	1	5	0.0468386	0.125543	IHH	http://amigo.geneontology.org/amigo/term/GO:0033085
thorax and anterior abdomen determination	Gene Ontology	GO:0007356	1	5	0.0468386	0.125543	BASP1	http://amigo.geneontology.org/amigo/term/GO:0007356
positive regulation of isotype switching to IgA isotypes	Gene Ontology	GO:0048298	1	5	0.0468386	0.125543	TNFSF13	http://amigo.geneontology.org/amigo/term/GO:0048298
regulation of bile acid biosynthetic process	Gene Ontology	GO:0070857	1	5	0.0468386	0.125543	CES1	http://amigo.geneontology.org/amigo/term/GO:0070857
DNA topoisomerase binding	Gene Ontology	GO:0044547	1	5	0.0468386	0.125543	NCL	http://amigo.geneontology.org/amigo/term/GO:0044547
negative regulation of vascular associated smooth muscle cell differentiation	Gene Ontology	GO:1905064	1	5	0.0468386	0.125543	PDGFB	http://amigo.geneontology.org/amigo/term/GO:1905064
neurofibrillary tangle	Gene Ontology	GO:0097418	1	5	0.0468386	0.125543	CLU	http://amigo.geneontology.org/amigo/term/GO:0097418
apolipoprotein A-I binding	Gene Ontology	GO:0034186	1	5	0.0468386	0.125543	LCAT	http://amigo.geneontology.org/amigo/term/GO:0034186
regulation of cholesterol efflux	Gene Ontology	GO:0010874	1	5	0.0468386	0.125543	CETP	http://amigo.geneontology.org/amigo/term/GO:0010874
cellular response to sodium arsenite	Gene Ontology	GO:1903936	1	5	0.0468386	0.125543	HNRNPA1	http://amigo.geneontology.org/amigo/term/GO:1903936
metanephric mesenchymal cell differentiation	Gene Ontology	GO:0072162	1	5	0.0468386	0.125543	OXSR1	http://amigo.geneontology.org/amigo/term/GO:0072162
medium-chain fatty acid metabolic process	Gene Ontology	GO:0051791	1	5	0.0468386	0.125543	CES1	http://amigo.geneontology.org/amigo/term/GO:0051791
endolysosome lumen	Gene Ontology	GO:0036021	1	5	0.0468386	0.125543	CTSS	http://amigo.geneontology.org/amigo/term/GO:0036021
protein K29-linked deubiquitination	Gene Ontology	GO:0035523	1	5	0.0468386	0.125543	YOD1	http://amigo.geneontology.org/amigo/term/GO:0035523
peptidyl-lysine oxidation	Gene Ontology	GO:0018057	1	5	0.0468386	0.125543	LOR	http://amigo.geneontology.org/amigo/term/GO:0018057
positive regulation of nitric oxide mediated signal transduction	Gene Ontology	GO:0010750	1	5	0.0468386	0.125543	GUCY1A1	http://amigo.geneontology.org/amigo/term/GO:0010750
positive regulation of intracellular transport	Gene Ontology	GO:0032388	1	5	0.0468386	0.125543	DYNC1H1	http://amigo.geneontology.org/amigo/term/GO:0032388
deoxyribonuclease I activity	Gene Ontology	GO:0004530	1	5	0.0468386	0.125543	DNASE1L3	http://amigo.geneontology.org/amigo/term/GO:0004530
receptor-mediated virion attachment to host cell	Gene Ontology	GO:0046813	1	5	0.0468386	0.125543	ICAM1	http://amigo.geneontology.org/amigo/term/GO:0046813
negative regulation of muscle cell apoptotic process	Gene Ontology	GO:0010656	1	5	0.0468386	0.125543	HMOX1	http://amigo.geneontology.org/amigo/term/GO:0010656
regulation of metaphase plate congression	Gene Ontology	GO:0090235	1	5	0.0468386	0.125543	DYNC1H1	http://amigo.geneontology.org/amigo/term/GO:0090235
U1 snRNP binding	Gene Ontology	GO:1990446	1	5	0.0468386	0.125543	HNRNPC	http://amigo.geneontology.org/amigo/term/GO:1990446
regulation of bone remodeling	Gene Ontology	GO:0046850	1	5	0.0468386	0.125543	MDK	http://amigo.geneontology.org/amigo/term/GO:0046850
lipoprotein catabolic process	Gene Ontology	GO:0042159	1	5	0.0468386	0.125543	APOE	http://amigo.geneontology.org/amigo/term/GO:0042159
glycosphingolipid binding	Gene Ontology	GO:0043208	1	5	0.0468386	0.125543	SELL	http://amigo.geneontology.org/amigo/term/GO:0043208
positive regulation of focal adhesion disassembly	Gene Ontology	GO:0120183	1	5	0.0468386	0.125543	IQSEC1	http://amigo.geneontology.org/amigo/term/GO:0120183
positive regulation of cholesterol transport	Gene Ontology	GO:0032376	1	5	0.0468386	0.125543	CETP	http://amigo.geneontology.org/amigo/term/GO:0032376
negative regulation of regulatory T cell differentiation	Gene Ontology	GO:0045590	1	5	0.0468386	0.125543	MDK	http://amigo.geneontology.org/amigo/term/GO:0045590
response to potassium ion	Gene Ontology	GO:0035864	1	5	0.0468386	0.125543	ADAMTS13	http://amigo.geneontology.org/amigo/term/GO:0035864
regulation of extracellular matrix disassembly	Gene Ontology	GO:0010715	1	5	0.0468386	0.125543	LRP1	http://amigo.geneontology.org/amigo/term/GO:0010715
positive regulation of cell projection organization	Gene Ontology	GO:0031346	1	5	0.0468386	0.125543	LCN2	http://amigo.geneontology.org/amigo/term/GO:0031346
regulation of cellular protein metabolic process	Gene Ontology	GO:0032268	1	5	0.0468386	0.125543	CNDP1	http://amigo.geneontology.org/amigo/term/GO:0032268
membrane to membrane docking	Gene Ontology	GO:0022614	1	5	0.0468386	0.125543	ICAM1	http://amigo.geneontology.org/amigo/term/GO:0022614
commitment complex	Gene Ontology	GO:0000243	1	5	0.0468386	0.125543	HNRNPC	http://amigo.geneontology.org/amigo/term/GO:0000243
positive regulation of hydrolase activity	Gene Ontology	GO:0051345	1	5	0.0468386	0.125543	GM2A	http://amigo.geneontology.org/amigo/term/GO:0051345
antigen processing and presentation of exogenous peptide antigen via MHC class I	Gene Ontology	GO:0042590	1	5	0.0468386	0.125543	HLA-A	http://amigo.geneontology.org/amigo/term/GO:0042590
keratinocyte migration	Gene Ontology	GO:0051546	1	5	0.0468386	0.125543	KRT2	http://amigo.geneontology.org/amigo/term/GO:0051546
negative regulation of triglyceride catabolic process	Gene Ontology	GO:0010897	1	5	0.0468386	0.125543	GPLD1	http://amigo.geneontology.org/amigo/term/GO:0010897
glucuronate catabolic process to xylulose 5-phosphate	Gene Ontology	GO:0019640	1	5	0.0468386	0.125543	DCXR	http://amigo.geneontology.org/amigo/term/GO:0019640
positive regulation of phospholipid transport	Gene Ontology	GO:2001140	1	5	0.0468386	0.125543	CETP	http://amigo.geneontology.org/amigo/term/GO:2001140
viral translational termination-reinitiation	Gene Ontology	GO:0075525	1	5	0.0468386	0.125543	EIF3B	http://amigo.geneontology.org/amigo/term/GO:0075525
phosphatidic acid metabolic process	Gene Ontology	GO:0046473	1	5	0.0468386	0.125543	PLA2G2A	http://amigo.geneontology.org/amigo/term/GO:0046473
negative regulation of cellular protein metabolic process	Gene Ontology	GO:0032269	1	5	0.0468386	0.125543	APOE	http://amigo.geneontology.org/amigo/term/GO:0032269
regulation of protein metabolic process	Gene Ontology	GO:0051246	1	5	0.0468386	0.125543	APOE	http://amigo.geneontology.org/amigo/term/GO:0051246
establishment of Sertoli cell barrier	Gene Ontology	GO:0097368	1	5	0.0468386	0.125543	ICAM1	http://amigo.geneontology.org/amigo/term/GO:0097368
structural constituent of postsynaptic actin cytoskeleton	Gene Ontology	GO:0098973	1	5	0.0468386	0.125543	ACTBL2	http://amigo.geneontology.org/amigo/term/GO:0098973
regulation of chaperone-mediated autophagy	Gene Ontology	GO:1904714	1	5	0.0468386	0.125543	GFAP	http://amigo.geneontology.org/amigo/term/GO:1904714
selenium compound metabolic process	Gene Ontology	GO:0001887	1	5	0.0468386	0.125543	SELENOP	http://amigo.geneontology.org/amigo/term/GO:0001887
negative regulation of interferon-alpha production	Gene Ontology	GO:0032687	1	5	0.0468386	0.125543	PTPRS	http://amigo.geneontology.org/amigo/term/GO:0032687
extracellular matrix protein binding	Gene Ontology	GO:1990430	1	5	0.0468386	0.125543	CD248	http://amigo.geneontology.org/amigo/term/GO:1990430
small protein activating enzyme binding	Gene Ontology	GO:0044388	1	5	0.0468386	0.125543	SAE1	http://amigo.geneontology.org/amigo/term/GO:0044388
protein-lysine 6-oxidase activity	Gene Ontology	GO:0004720	1	5	0.0468386	0.125543	LOR	http://amigo.geneontology.org/amigo/term/GO:0004720
fibrinogen binding	Gene Ontology	GO:0070051	1	5	0.0468386	0.125543	CDH5	http://amigo.geneontology.org/amigo/term/GO:0070051
retinal pigment epithelium development	Gene Ontology	GO:0003406	1	5	0.0468386	0.125543	IHH	http://amigo.geneontology.org/amigo/term/GO:0003406
chorionic trophoblast cell differentiation	Gene Ontology	GO:0060718	1	5	0.0468386	0.125543	HTRA1	http://amigo.geneontology.org/amigo/term/GO:0060718
intermediate-density lipoprotein particle	Gene Ontology	GO:0034363	1	5	0.0468386	0.125543	APOE	http://amigo.geneontology.org/amigo/term/GO:0034363
metanephric epithelium development	Gene Ontology	GO:0072207	1	5	0.0468386	0.125543	OXSR1	http://amigo.geneontology.org/amigo/term/GO:0072207
fatty acid omega-oxidation	Gene Ontology	GO:0010430	1	5	0.0468386	0.125543	ADH4	http://amigo.geneontology.org/amigo/term/GO:0010430
negative regulation of respiratory burst involved in inflammatory response	Gene Ontology	GO:0060266	1	5	0.0468386	0.125543	GRN	http://amigo.geneontology.org/amigo/term/GO:0060266
hemoglobin alpha binding	Gene Ontology	GO:0031721	1	5	0.0468386	0.125543	HBG1	http://amigo.geneontology.org/amigo/term/GO:0031721
negative regulation of cholesterol biosynthetic process	Gene Ontology	GO:0045541	1	5	0.0468386	0.125543	APOE	http://amigo.geneontology.org/amigo/term/GO:0045541
response to purine-containing compound	Gene Ontology	GO:0014074	1	5	0.0468386	0.125543	CLU	http://amigo.geneontology.org/amigo/term/GO:0014074
kinase inhibitor activity	Gene Ontology	GO:0019210	1	5	0.0468386	0.125543	AHSG	http://amigo.geneontology.org/amigo/term/GO:0019210
triglyceride transport	Gene Ontology	GO:0034197	1	5	0.0468386	0.125543	CETP	http://amigo.geneontology.org/amigo/term/GO:0034197
negative regulation of cytokine production involved in immune response	Gene Ontology	GO:0002719	1	5	0.0468386	0.125543	APOA2	http://amigo.geneontology.org/amigo/term/GO:0002719
bradykinin catabolic process	Gene Ontology	GO:0010815	1	5	0.0468386	0.125543	CTSH	http://amigo.geneontology.org/amigo/term/GO:0010815
acrosin binding	Gene Ontology	GO:0032190	1	5	0.0468386	0.125543	SERPINA5	http://amigo.geneontology.org/amigo/term/GO:0032190
type 5 metabotropic glutamate receptor binding	Gene Ontology	GO:0031802	1	5	0.0468386	0.125543	PRNP	http://amigo.geneontology.org/amigo/term/GO:0031802
interaction with symbiont	Gene Ontology	GO:0051702	1	5	0.0468386	0.125543	PLG	http://amigo.geneontology.org/amigo/term/GO:0051702
early endosome lumen	Gene Ontology	GO:0031905	1	5	0.0468386	0.125543	B2M	http://amigo.geneontology.org/amigo/term/GO:0031905
regulation of programmed cell death	Gene Ontology	GO:0043067	1	5	0.0468386	0.125543	CST3	http://amigo.geneontology.org/amigo/term/GO:0043067
positive regulation of spindle assembly	Gene Ontology	GO:1905832	1	5	0.0468386	0.125543	DYNC1H1	http://amigo.geneontology.org/amigo/term/GO:1905832
complement component C3b binding	Gene Ontology	GO:0001851	1	5	0.0468386	0.125543	ITGB2	http://amigo.geneontology.org/amigo/term/GO:0001851
regulation of amyloid precursor protein catabolic process	Gene Ontology	GO:1902991	1	5	0.0468386	0.125543	APOE	http://amigo.geneontology.org/amigo/term/GO:1902991
cellular calcium ion homeostasis	Gene Ontology	GO:0006874	3	98	0.0471205	0.126003	CXCL12|CDH5|APOE	http://amigo.geneontology.org/amigo/term/GO:0006874
hormone activity	Gene Ontology	GO:0005179	3	98	0.0471205	0.126003	TTR|ERFE|IGF1	http://amigo.geneontology.org/amigo/term/GO:0005179
actin cytoskeleton organization	Gene Ontology	GO:0030036	4	166	0.0475593	0.127028	IQSEC1|LIMK1|RHOF|POF1B	http://amigo.geneontology.org/amigo/term/GO:0030036
receptor internalization	Gene Ontology	GO:0031623	2	42	0.0480257	0.127827	ITGB2|LRP1	http://amigo.geneontology.org/amigo/term/GO:0031623
animal organ regeneration	Gene Ontology	GO:0031100	2	42	0.0480257	0.127827	CXCL12|APOA2	http://amigo.geneontology.org/amigo/term/GO:0031100
multivesicular body	Gene Ontology	GO:0005771	2	42	0.0480257	0.127827	CST3|SFTPB	http://amigo.geneontology.org/amigo/term/GO:0005771
