# Supplementary material for: SAA1 and metabolomic signatures predict hyperprogression with immunotherapy in pan cancers
Source: Clin Transl Med. 2024 Mar 11;14(3):e1624. doi: 10.1002/ctm2.1624 (PMC10928447; doi:10.1002/ctm2.1624)
Supplement: Supplementary file 8 — Talbe S8 Correlations of differential plasma proteins with differential plasma metabolites. Supporting Information [file CTM2-14-e1624-s004.xlsx]

## Sheet: Table S8
category1	category2	Correlation	p-value	AdjPvalue	Significance
SAA2	L6PN	0.763809	0.132804	0.737972
SAA2	L6CH	0.787712	0.113602	0.670982
SAA2	L6AB	0.76349	0.133066	0.738963
SAA2	H1A1	0.0957101	0.878324	0.988918
SAA2	L6PL	0.799648	0.104357	0.631425
SAA2	V2TG	0.627591	0.257026	0.81865
SAA2	H3CH	0.763366	0.133168	0.75744
SAA2	L6FC	0.755139	0.139985	0.641008
SAA2	L6TG	0.858356	0.0626154	0.396014
SAA2	H4FC	0.482159	0.41079	0.911754
SAA2	H3FC	0.678424	0.208024	0.676076
SAA2	H2FC	0.773854	0.124626	0.540045
SAA2	H4TG	-0.923975	0.0248743	0.21127	*
SAA2	ABA1	0.605272	0.2794	0.74855
SAA2	V5CH	-0.587803	0.297251	0.704275
SAA2	Histidine	-0.915955	0.0288768	0.189023	*
SAA2	NNDimethylglycine	-0.745892	0.147765	0.62601
APOC1	L6PN	-0.44481	0.452923	0.772313
APOC1	L6CH	-0.466118	0.428772	0.726299
APOC1	L6AB	-0.444547	0.453224	0.771605
APOC1	H1A1	-0.312748	0.608388	0.988918
APOC1	L6PL	-0.49565	0.395805	0.706033
APOC1	V2TG	-0.45391	0.442573	0.81865
APOC1	H3CH	-0.418173	0.483519	0.805864
APOC1	L6FC	-0.541454	0.345948	0.677041
APOC1	L6TG	-0.63239	0.252281	0.526996
APOC1	H4FC	-0.413317	0.489141	0.911754
APOC1	H3FC	-0.604782	0.279897	0.758053
APOC1	H2FC	-0.65098	0.234127	0.554037
APOC1	H4TG	0.675523	0.210742	0.391378
APOC1	ABA1	-0.403799	0.500203	0.892118
APOC1	V5CH	0.755215	0.139921	0.534993
APOC1	Histidine	0.703148	0.185264	0.354182
APOC1	NNDimethylglycine	0.558934	0.327364	0.693822
SAA1	L6PN	0.899055	0.0379115	0.410708	*
SAA1	L6CH	0.91926	0.0272044	0.294714	*
SAA1	L6AB	0.898894	0.0380017	0.411685	*
SAA1	H1A1	-0.0747712	0.904887	0.988918
SAA1	L6PL	0.927049	0.0233924	0.253417	*
SAA1	V2TG	0.862709	0.0597924	0.647751
SAA1	H3CH	0.879476	0.0493097	0.534189	*
SAA1	L6FC	0.922423	0.0256338	0.2777	*
SAA1	L6TG	0.968807	0.00658221	0.195756	**
SAA1	H4FC	0.748399	0.145644	0.860621
SAA1	H3FC	0.899587	0.0376154	0.356716	*
SAA1	H2FC	0.956066	0.0109812	0.178445	*
SAA1	H4TG	-0.897105	0.0390037	0.21127	*
SAA1	ABA1	0.789491	0.112209	0.725882
SAA1	V5CH	-0.848968	0.0688408	0.453863
SAA1	Histidine	-0.957548	0.0104328	0.189023	*
SAA1	NNDimethylglycine	-0.929148	0.022397	0.242634	*
HRG	L6PN	0.606607	0.278049	0.737972
HRG	L6CH	0.655269	0.229992	0.670982
HRG	L6AB	0.606513	0.278144	0.738963
HRG	H1A1	-0.355101	0.557562	0.988918
HRG	L6PL	0.650301	0.234784	0.631425
HRG	V2TG	0.770823	0.127077	0.76515
HRG	H3CH	0.546407	0.340656	0.75744
HRG	L6FC	0.670116	0.215835	0.677041
HRG	L6TG	0.705139	0.183464	0.49477
HRG	H4FC	0.522436	0.366451	0.911754
HRG	H3FC	0.705955	0.182728	0.676076
HRG	H2FC	0.780463	0.11933	0.540045
HRG	H4TG	-0.853992	0.0654866	0.270862
HRG	ABA1	0.867145	0.0569576	0.725882
HRG	V5CH	-0.769175	0.128416	0.534993
HRG	Histidine	-0.89283	0.041432	0.192363	*
HRG	NNDimethylglycine	-0.716425	0.173357	0.62601
APOM	L6PN	0.180011	0.772047	0.94685
APOM	L6CH	0.231572	0.70781	0.884762
APOM	L6AB	0.180242	0.771757	0.946494
APOM	H1A1	-0.924521	0.024609	0.799791	*
APOM	L6PL	0.189716	0.759902	0.931956
APOM	V2TG	0.513139	0.376578	0.81865
APOM	H3CH	0.104549	0.867127	0.943401
APOM	L6FC	0.199099	0.748184	0.904531
APOM	L6TG	0.128003	0.837467	0.907256
APOM	H4FC	0.197754	0.749863	0.911754
APOM	H3FC	0.235448	0.703012	0.869235
APOM	H2FC	0.274966	0.654365	0.868035
APOM	H4TG	-0.334188	0.582558	0.741397
APOM	ABA1	0.748105	0.145892	0.725882
APOM	V5CH	-0.248944	0.686339	0.826149
APOM	Histidine	-0.367279	0.543103	0.719215
APOM	NNDimethylglycine	-0.265104	0.666456	0.884074
C1QC	L6PN	-0.956848	0.0106905	0.23014	*
C1QC	L6CH	-0.948745	0.013822	0.212432	*
C1QC	L6AB	-0.956757	0.0107243	0.230169	*
C1QC	H1A1	-0.0907057	0.884668	0.988918
C1QC	L6PL	-0.964185	0.00809244	0.154531	**
C1QC	V2TG	-0.841609	0.0738467	0.685719
C1QC	H3CH	-0.960151	0.00949177	0.205655	**
C1QC	L6FC	-0.971475	0.00575835	0.11417	**
C1QC	L6TG	-0.986008	0.00198271	0.128876	**
C1QC	H4FC	-0.881348	0.0481797	0.447383	*
C1QC	H3FC	-0.950763	0.0130178	0.248516	*
C1QC	H2FC	-0.956094	0.0109708	0.178445	*
C1QC	H4TG	0.690466	0.196846	0.376323
C1QC	ABA1	-0.627073	0.257539	0.74855
C1QC	V5CH	0.869757	0.0553087	0.453863
C1QC	Histidine	0.792262	0.11005	0.311011
C1QC	NNDimethylglycine	0.957425	0.0104777	0.13621	*
C1QB	L6PN	-0.435657	0.463388	0.772313
C1QB	L6CH	-0.378968	0.529295	0.784068
C1QB	L6AB	-0.436028	0.462963	0.771605
C1QB	H1A1	0.109331	0.861074	0.988918
C1QB	L6PL	-0.374897	0.534096	0.795921
C1QB	V2TG	-0.382752	0.524841	0.819441
C1QB	H3CH	-0.460882	0.434679	0.794374
C1QB	L6FC	-0.4116	0.491133	0.769427
C1QB	L6TG	-0.262976	0.669069	0.836336
C1QB	H4FC	-0.658167	0.227209	0.911754
C1QB	H3FC	-0.427449	0.472815	0.805431
C1QB	H2FC	-0.29477	0.630195	0.853389
C1QB	H4TG	-0.345612	0.568878	0.739541
C1QB	ABA1	-0.0685962	0.912729	0.995792
C1QB	V5CH	0.306919	0.615444	0.812114
C1QB	Histidine	-0.183005	0.768298	0.84643
C1QB	NNDimethylglycine	0.385598	0.521495	0.783894
CFHR5	L6PN	0.616008	0.268576	0.737972
CFHR5	L6CH	0.657298	0.228042	0.670982
CFHR5	L6AB	0.615659	0.268926	0.738963
CFHR5	H1A1	0.0326613	0.958422	0.988918
CFHR5	L6PL	0.66717	0.218625	0.631425
CFHR5	V2TG	0.561527	0.324629	0.81865
CFHR5	H3CH	0.596404	0.288426	0.75744
CFHR5	L6FC	0.632056	0.25261	0.677041
CFHR5	L6TG	0.752294	0.142366	0.49477
CFHR5	H4FC	0.339149	0.57661	0.911754
CFHR5	H3FC	0.581706	0.303549	0.77356
CFHR5	H2FC	0.699202	0.188846	0.554037
CFHR5	H4TG	-0.967927	0.00686187	0.21127	**
CFHR5	ABA1	0.632397	0.252273	0.74855
CFHR5	V5CH	-0.560254	0.325971	0.704275
CFHR5	Histidine	-0.935463	0.0194893	0.189023	*
CFHR5	NNDimethylglycine	-0.641357	0.243478	0.681113
TTN	L6PN	0.745253	0.148308	0.737972
TTN	L6CH	0.766472	0.13062	0.670982
TTN	L6AB	0.745077	0.148457	0.738963
TTN	H1A1	0.0597536	0.923965	0.988918
TTN	L6PL	0.783756	0.116717	0.631425
TTN	V2TG	0.759191	0.136615	0.76515
TTN	H3CH	0.715694	0.174006	0.75744
TTN	L6FC	0.814048	0.0935267	0.641008
TTN	L6TG	0.869053	0.0557515	0.396014
TTN	H4FC	0.680949	0.205665	0.911754
TTN	H3FC	0.846951	0.0702021	0.53755
TTN	H2FC	0.89118	0.0423817	0.344351	*
TTN	H4TG	-0.819275	0.0896853	0.280226
TTN	ABA1	0.684615	0.202255	0.74855
TTN	V5CH	-0.904028	0.035172	0.453863	*
TTN	Histidine	-0.883466	0.0469109	0.20328	*
TTN	NNDimethylglycine	-0.831174	0.0811292	0.62601
RUNDC3A	L6PN	0.0811175	0.896831	0.953183
RUNDC3A	L6CH	0.0502202	0.936084	0.981379
RUNDC3A	L6AB	0.0816074	0.89621	0.95324
RUNDC3A	H1A1	-0.53432	0.353605	0.988918
RUNDC3A	L6PL	0.020872	0.973427	0.985726
RUNDC3A	V2TG	0.200713	0.746171	0.925051
RUNDC3A	H3CH	0.0768969	0.902188	0.943401
RUNDC3A	L6FC	0.0483309	0.938487	0.987642
RUNDC3A	L6TG	-0.130188	0.834709	0.907256
RUNDC3A	H4FC	0.316235	0.604173	0.911754
RUNDC3A	H3FC	0.0743754	0.90539	0.922671
RUNDC3A	H2FC	-0.0371411	0.952721	0.954163
RUNDC3A	H4TG	0.502459	0.388294	0.560868
RUNDC3A	ABA1	0.089638	0.886022	0.995792
RUNDC3A	V5CH	0.0231479	0.97053	0.985694
RUNDC3A	Histidine	0.381648	0.526139	0.719215
RUNDC3A	NNDimethylglycine	-0.0530109	0.932536	0.976361
C1QA	L6PN	-0.664776	0.220898	0.737972
C1QA	L6CH	-0.615645	0.268939	0.670982
C1QA	L6AB	-0.664916	0.220765	0.738963
C1QA	H1A1	-0.0391694	0.950141	0.988918
C1QA	L6PL	-0.616935	0.267646	0.631425
C1QA	V2TG	-0.452055	0.444679	0.81865
C1QA	H3CH	-0.712149	0.177167	0.75744
C1QA	L6FC	-0.59391	0.290978	0.677041
C1QA	L6TG	-0.521988	0.366938	0.616143
C1QA	H4FC	-0.656883	0.228441	0.911754
C1QA	H3FC	-0.51812	0.371145	0.77585
C1QA	H2FC	-0.449541	0.447537	0.68005
C1QA	H4TG	0.0119894	0.984735	0.987013
C1QA	ABA1	-0.1531	0.805831	0.995792
C1QA	V5CH	0.289356	0.636788	0.812114
C1QA	Histidine	0.119769	0.847871	0.918527
C1QA	NNDimethylglycine	0.544967	0.342193	0.695079
CD5L	L6PN	-0.578819	0.306542	0.737972
CD5L	L6CH	-0.585756	0.299361	0.670982
CD5L	L6AB	-0.578423	0.306954	0.738963
CD5L	H1A1	-0.492464	0.399333	0.988918
CD5L	L6PL	-0.617919	0.266661	0.631425
CD5L	V2TG	-0.372293	0.537172	0.819441
CD5L	H3CH	-0.596091	0.288746	0.75744
CD5L	L6FC	-0.596502	0.288326	0.677041
CD5L	L6TG	-0.726204	0.164733	0.49477
CD5L	H4FC	-0.360578	0.55105	0.911754
CD5L	H3FC	-0.549599	0.337256	0.77585
CD5L	H2FC	-0.620553	0.264027	0.588478
CD5L	H4TG	0.735898	0.156311	0.317507
CD5L	ABA1	-0.271191	0.658989	0.933012
CD5L	V5CH	0.53323	0.354779	0.704275
CD5L	Histidine	0.720561	0.169694	0.347845
CD5L	NNDimethylglycine	0.573164	0.312428	0.693822
CFHR2	L6PN	0.69388	0.193708	0.737972
CFHR2	L6CH	0.730139	0.161299	0.670982
CFHR2	L6AB	0.69378	0.1938	0.738963
CFHR2	H1A1	-0.211377	0.732884	0.988918
CFHR2	L6PL	0.733736	0.158179	0.631425
CFHR2	V2TG	0.810758	0.0959687	0.76515
CFHR2	H3CH	0.643535	0.241353	0.75744
CFHR2	L6FC	0.764459	0.13227	0.641008
CFHR2	L6TG	0.797638	0.105897	0.49477
CFHR2	H4FC	0.639857	0.244944	0.911754
CFHR2	H3FC	0.807541	0.0983756	0.639442
CFHR2	H2FC	0.862391	0.059997	0.433312
CFHR2	H4TG	-0.83641	0.0774488	0.280226
CFHR2	ABA1	0.824889	0.0856159	0.725882
CFHR2	V5CH	-0.873023	0.0532688	0.453863
CFHR2	Histidine	-0.898346	0.0383074	0.191537	*
CFHR2	NNDimethylglycine	-0.800953	0.103361	0.62601
SELENOP	L6PN	0.947902	0.0141625	0.23014	*
SELENOP	L6CH	0.967011	0.007157	0.212432	**
SELENOP	L6AB	0.947898	0.0141643	0.230169	*
SELENOP	H1A1	-0.3529	0.560182	0.988918
SELENOP	L6PL	0.960101	0.00950961	0.154531	**
SELENOP	V2TG	0.978722	0.00371403	0.160189	**
SELENOP	H3CH	0.919107	0.027281	0.443317	*
SELENOP	L6FC	0.957599	0.0104139	0.135381	*
SELENOP	L6TG	0.948193	0.0140449	0.195756	*
SELENOP	H4FC	0.845806	0.0709783	0.512621
SELENOP	H3FC	0.937138	0.0187402	0.248516	*
SELENOP	H2FC	0.972638	0.00541094	0.175855	**
SELENOP	H4TG	-0.812268	0.0948458	0.280226
SELENOP	ABA1	0.91278	0.0305137	0.725882	*
SELENOP	V5CH	-0.847508	0.0698251	0.453863
SELENOP	Histidine	-0.904535	0.0348966	0.189023	*
SELENOP	NNDimethylglycine	-0.972594	0.00542401	0.133428	**
HPR	L6PN	0.455021	0.441314	0.772313
HPR	L6CH	0.504139	0.386445	0.726299
HPR	L6AB	0.454667	0.441715	0.771605
HPR	H1A1	0.0416535	0.94698	0.988918
HPR	L6PL	0.51552	0.373979	0.706033
HPR	V2TG	0.463206	0.432055	0.81865
HPR	H3CH	0.422842	0.478124	0.805864
HPR	L6FC	0.498236	0.392949	0.709491
HPR	L6TG	0.625154	0.259444	0.526996
HPR	H4FC	0.22114	0.720747	0.911754
HPR	H3FC	0.482329	0.4106	0.77585
HPR	H2FC	0.602486	0.282228	0.591768
HPR	H4TG	-0.920146	0.0267612	0.21127	*
HPR	ABA1	0.581304	0.303965	0.74855
HPR	V5CH	-0.534168	0.353769	0.704275
HPR	Histidine	-0.876654	0.0510291	0.207306
HPR	NNDimethylglycine	-0.520434	0.368626	0.700594
C9	L6PN	0.220508	0.721532	0.9196
C9	L6CH	0.272447	0.65745	0.884762
C9	L6AB	0.220183	0.721936	0.920115
C9	H1A1	0.0793871	0.899027	0.988918
C9	L6PL	0.286602	0.640147	0.854524
C9	V2TG	0.301523	0.621989	0.866883
C9	H3CH	0.17672	0.77617	0.943401
C9	L6FC	0.297551	0.626813	0.84881
C9	L6TG	0.419962	0.48145	0.683429
C9	H4FC	0.0743779	0.905387	0.949196
C9	H3FC	0.331079	0.58629	0.811285
C9	H2FC	0.438317	0.460342	0.68005
C9	H4TG	-0.76497	0.13185	0.295527
C9	ABA1	0.451562	0.445239	0.851193
C9	V5CH	-0.4759	0.417786	0.704275
C9	Histidine	-0.717234	0.172639	0.347845
C9	NNDimethylglycine	-0.332701	0.584342	0.808132
LBP	L6PN	-0.0541067	0.931143	0.953183
LBP	L6CH	-0.00317487	0.995958	0.995958
LBP	L6AB	-0.0545456	0.930585	0.95324
LBP	H1A1	0.254346	0.679683	0.988918
LBP	L6PL	0.0138313	0.98239	0.985726
LBP	V2TG	-0.0595502	0.924223	0.968944
LBP	H3CH	-0.0765923	0.902575	0.943401
LBP	L6FC	-0.00970595	0.987642	0.987642
LBP	L6TG	0.155488	0.802827	0.907256
LBP	H4FC	-0.289846	0.636191	0.911754
LBP	H3FC	-0.0203221	0.974127	0.974127
LBP	H2FC	0.110801	0.859213	0.915555
LBP	H4TG	-0.629841	0.254798	0.435839
LBP	ABA1	0.144156	0.817092	0.995792
LBP	V5CH	-0.0972824	0.876332	0.949359
LBP	Histidine	-0.511262	0.378631	0.600269
LBP	NNDimethylglycine	-0.00925861	0.988212	0.988212
IGFBP4	L6PN	0.979677	0.00346724	0.153456	**
IGFBP4	L6CH	0.979922	0.00340477	0.212432	**
IGFBP4	L6AB	0.979764	0.00344502	0.15311	**
IGFBP4	H1A1	-0.345788	0.568667	0.988918
IGFBP4	L6PL	0.971409	0.00577834	0.154531	**
IGFBP4	V2TG	0.96717	0.00710553	0.160189	**
IGFBP4	H3CH	0.966392	0.00735859	0.205655	**
IGFBP4	L6FC	0.9679	0.00687042	0.11417	**
IGFBP4	L6TG	0.921574	0.0260522	0.282232	*
IGFBP4	H4FC	0.920904	0.0263842	0.447383	*
IGFBP4	H3FC	0.936294	0.0191166	0.248516	*
IGFBP4	H2FC	0.935834	0.0193224	0.179423	*
IGFBP4	H4TG	-0.6342	0.250496	0.435839
IGFBP4	ABA1	0.822025	0.0876852	0.725882
IGFBP4	V5CH	-0.794757	0.108117	0.534993
IGFBP4	Histidine	-0.754134	0.140824	0.34394
IGFBP4	NNDimethylglycine	-0.969107	0.00648784	0.133428	**
SLPI	L6PN	0.234476	0.704214	0.915478
SLPI	L6CH	0.23863	0.699075	0.884762
SLPI	L6AB	0.2349	0.70369	0.914797
SLPI	H1A1	-0.866466	0.0573884	0.988918
SLPI	L6PL	0.193323	0.755396	0.931956
SLPI	V2TG	0.426094	0.474375	0.819441
SLPI	H3CH	0.204589	0.741338	0.943401
SLPI	L6FC	0.187269	0.762963	0.904531
SLPI	L6TG	0.0367394	0.953232	0.968127
SLPI	H4FC	0.322389	0.596747	0.911754
SLPI	H3FC	0.177155	0.775625	0.869235
SLPI	H2FC	0.135892	0.827511	0.906838
SLPI	H4TG	0.109283	0.861134	0.965064
SLPI	ABA1	0.471684	0.422512	0.838588
SLPI	V5CH	-0.0405872	0.948337	0.978443
SLPI	Histidine	0.0241147	0.969299	0.969349
SLPI	NNDimethylglycine	-0.212942	0.730937	0.896432
CFHR1	L6PN	0.525853	0.362746	0.754539
CFHR1	L6CH	0.551448	0.335291	0.70303
CFHR1	L6AB	0.525427	0.363208	0.755477
CFHR1	H1A1	0.267877	0.663052	0.988918
CFHR1	L6PL	0.568462	0.317343	0.660327
CFHR1	V2TG	0.336026	0.580352	0.857338
CFHR1	H3CH	0.538023	0.349626	0.75744
CFHR1	L6FC	0.505192	0.385287	0.709491
CFHR1	L6TG	0.649519	0.23554	0.510338
CFHR1	H4FC	0.186428	0.764015	0.911754
CFHR1	H3FC	0.407711	0.49565	0.805431
CFHR1	H2FC	0.523929	0.364831	0.637535
CFHR1	H4TG	-0.836113	0.077656	0.280226
CFHR1	ABA1	0.361496	0.54996	0.892118
CFHR1	V5CH	-0.326101	0.592276	0.812114
CFHR1	Histidine	-0.771394	0.126614	0.342912
CFHR1	NNDimethylglycine	-0.487041	0.405353	0.731887
PLA2G2A	L6PN	0.627283	0.257331	0.737972
PLA2G2A	L6CH	0.663549	0.222067	0.670982
PLA2G2A	L6AB	0.626917	0.257694	0.738963
PLA2G2A	H1A1	0.0978796	0.875575	0.988918
PLA2G2A	L6PL	0.67605	0.210248	0.631425
PLA2G2A	V2TG	0.536531	0.351228	0.81865
PLA2G2A	H3CH	0.615652	0.268933	0.75744
PLA2G2A	L6FC	0.636236	0.248494	0.677041
PLA2G2A	L6TG	0.760943	0.135165	0.49477
PLA2G2A	H4FC	0.339407	0.5763	0.911754
PLA2G2A	H3FC	0.576047	0.309424	0.77356
PLA2G2A	H2FC	0.690802	0.196536	0.554037
PLA2G2A	H4TG	-0.950434	0.0131479	0.21127	*
PLA2G2A	ABA1	0.583709	0.301476	0.74855
PLA2G2A	V5CH	-0.539429	0.348118	0.704275
PLA2G2A	Histidine	-0.916228	0.0287376	0.189023	*
PLA2G2A	NNDimethylglycine	-0.638268	0.2465	0.681113
SFTPB	L6PN	0.93136	0.0213638	0.277729	*
SFTPB	L6CH	0.942658	0.0163409	0.212432	*
SFTPB	L6AB	0.931364	0.0213619	0.277705	*
SFTPB	H1A1	-0.223348	0.718007	0.988918
SFTPB	L6PL	0.944452	0.0155841	0.202593	*
SFTPB	V2TG	0.965299	0.00771933	0.160189	**
SFTPB	H3CH	0.902786	0.03585	0.46605	*
SFTPB	L6FC	0.967416	0.00702582	0.11417	**
SFTPB	L6TG	0.954244	0.0116681	0.195756	*
SFTPB	H4FC	0.899863	0.0374621	0.447383	*
SFTPB	H3FC	0.980791	0.00318668	0.207134	**
SFTPB	H2FC	0.994344	0.000510154	0.03316	***
SFTPB	H4TG	-0.749111	0.145043	0.309769
SFTPB	ABA1	0.845441	0.0712268	0.725882
SFTPB	V5CH	-0.943373	0.0160378	0.453863	*
SFTPB	Histidine	-0.862447	0.0599613	0.216527
SFTPB	NNDimethylglycine	-0.982326	0.00281302	0.133428	**
ILF3	L6PN	0.239733	0.697712	0.915478
ILF3	L6CH	0.238568	0.699152	0.884762
ILF3	L6AB	0.239343	0.698194	0.914797
ILF3	H1A1	0.736743	0.155583	0.988918
ILF3	L6PL	0.28414	0.643151	0.854524
ILF3	V2TG	0.0743759	0.905389	0.964759
ILF3	H3CH	0.254593	0.679379	0.939567
ILF3	L6FC	0.307226	0.615071	0.84881
ILF3	L6TG	0.439688	0.458773	0.683429
ILF3	H4FC	0.160235	0.796858	0.911754
ILF3	H3FC	0.330803	0.586621	0.811285
ILF3	H2FC	0.369306	0.540703	0.781016
ILF3	H4TG	-0.450828	0.446072	0.616909
ILF3	ABA1	-0.0451984	0.942471	0.995792
ILF3	V5CH	-0.450474	0.446475	0.725522
ILF3	Histidine	-0.433357	0.466026	0.704458
ILF3	NNDimethylglycine	-0.289672	0.636403	0.861795
ILF2	L6PN	0.0655924	0.916545	0.953183
ILF2	L6CH	0.0616211	0.921591	0.981379
ILF2	L6AB	0.0652071	0.917035	0.95324
ILF2	H1A1	0.805353	0.100023	0.988918
ILF2	L6PL	0.109474	0.860892	0.964793
ILF2	V2TG	-0.0917504	0.883344	0.960852
ILF2	H3CH	0.0825422	0.895023	0.943401
ILF2	L6FC	0.139881	0.822481	0.921746
ILF2	L6TG	0.27302	0.656748	0.836336
ILF2	H4FC	0.0209074	0.973382	0.976246
ILF2	H3FC	0.177632	0.775026	0.869235
ILF2	H2FC	0.207323	0.737932	0.888252
ILF2	H4TG	-0.306517	0.61593	0.741397
ILF2	ABA1	-0.201151	0.745625	0.995792
ILF2	V5CH	-0.33049	0.586998	0.812114
ILF2	Histidine	-0.276962	0.651923	0.784723
ILF2	NNDimethylglycine	-0.122407	0.844537	0.914915
IGFBP2	L6PN	0.584529	0.300628	0.737972
IGFBP2	L6CH	0.611463	0.273145	0.670982
IGFBP2	L6AB	0.584161	0.301009	0.738963
IGFBP2	H1A1	0.278138	0.650484	0.988918
IGFBP2	L6PL	0.635459	0.249258	0.631425
IGFBP2	V2TG	0.492295	0.39952	0.81865
IGFBP2	H3CH	0.574277	0.311267	0.75744
IGFBP2	L6FC	0.625555	0.259046	0.677041
IGFBP2	L6TG	0.750477	0.143892	0.49477
IGFBP2	H4FC	0.377936	0.530512	0.911754
IGFBP2	H3FC	0.605583	0.279085	0.758053
IGFBP2	H2FC	0.695643	0.192094	0.554037
IGFBP2	H4TG	-0.867375	0.056812	0.26377
IGFBP2	ABA1	0.477515	0.415978	0.838588
IGFBP2	V5CH	-0.635685	0.249036	0.704275
IGFBP2	Histidine	-0.853502	0.0658115	0.225145
IGFBP2	NNDimethylglycine	-0.626705	0.257904	0.681113
CXCL12	L6PN	0.740976	0.151951	0.737972
CXCL12	L6CH	0.706778	0.181986	0.670982
CXCL12	L6AB	0.741297	0.151677	0.738963
CXCL12	H1A1	-0.305763	0.616845	0.988918
CXCL12	L6PL	0.697312	0.190569	0.631425
CXCL12	V2TG	0.740353	0.152485	0.76515
CXCL12	H3CH	0.743362	0.149916	0.75744
CXCL12	L6FC	0.727983	0.163178	0.641008
CXCL12	L6TG	0.596983	0.287834	0.564252
CXCL12	H4FC	0.886066	0.0453677	0.447383	*
CXCL12	H3FC	0.737443	0.154981	0.671585
CXCL12	H2FC	0.6463	0.238662	0.554037
CXCL12	H4TG	-0.0653296	0.916879	0.977002
CXCL12	ABA1	0.478496	0.41488	0.838588
CXCL12	V5CH	-0.607657	0.276986	0.704275
CXCL12	Histidine	-0.237386	0.700613	0.798945
CXCL12	NNDimethylglycine	-0.718708	0.171332	0.62601
SERPINA5	L6PN	-0.473386	0.420603	0.772313
SERPINA5	L6CH	-0.459908	0.43578	0.726299
SERPINA5	L6AB	-0.472994	0.421043	0.771605
SERPINA5	H1A1	-0.672017	0.214041	0.988918
SERPINA5	L6PL	-0.497245	0.394043	0.706033
SERPINA5	V2TG	-0.171483	0.782736	0.925051
SERPINA5	H3CH	-0.517389	0.371941	0.75744
SERPINA5	L6FC	-0.465106	0.429913	0.755252
SERPINA5	L6TG	-0.589847	0.295147	0.564252
SERPINA5	H4FC	-0.263051	0.668977	0.911754
SERPINA5	H3FC	-0.395236	0.510197	0.80885
SERPINA5	H2FC	-0.441423	0.45679	0.68005
SERPINA5	H4TG	0.5077	0.382534	0.560868
SERPINA5	ABA1	-0.00247044	0.996855	0.998915
SERPINA5	V5CH	0.337605	0.578459	0.812114
SERPINA5	Histidine	0.485588	0.406969	0.629833
SERPINA5	NNDimethylglycine	0.419228	0.482299	0.783735
IGFALS	L6PN	0.256094	0.677531	0.915478
IGFALS	L6CH	0.314136	0.606709	0.857307
IGFALS	L6AB	0.255835	0.67785	0.914797
IGFALS	H1A1	-0.100371	0.872418	0.988918
IGFALS	L6PL	0.319697	0.599994	0.847817
IGFALS	V2TG	0.394316	0.511273	0.819441
IGFALS	H3CH	0.200725	0.746155	0.943401
IGFALS	L6FC	0.332522	0.584557	0.826004
IGFALS	L6TG	0.432914	0.466534	0.683429
IGFALS	H4FC	0.124012	0.842509	0.911754
IGFALS	H3FC	0.371361	0.538273	0.811285
IGFALS	H2FC	0.478432	0.414952	0.674297
IGFALS	H4TG	-0.787462	0.113798	0.284494
IGFALS	ABA1	0.574594	0.310936	0.74855
IGFALS	V5CH	-0.508919	0.381197	0.704275
IGFALS	Histidine	-0.751696	0.142867	0.34394
IGFALS	NNDimethylglycine	-0.37783	0.530636	0.783894
CXCL10	L6PN	0.782496	0.117715	0.737972
CXCL10	L6CH	0.73815	0.154373	0.670982
CXCL10	L6AB	0.782727	0.117532	0.738963
CXCL10	H1A1	-0.0457094	0.941821	0.988918
CXCL10	L6PL	0.742529	0.150625	0.631425
CXCL10	V2TG	0.697605	0.190302	0.81865
CXCL10	H3CH	0.800316	0.103847	0.750004
CXCL10	L6FC	0.7756	0.12322	0.641008
CXCL10	L6TG	0.672982	0.213132	0.49477
CXCL10	H4FC	0.914695	0.0295229	0.447383	*
CXCL10	H3FC	0.78164	0.118394	0.671585
CXCL10	H2FC	0.687071	0.19998	0.554037
CXCL10	H4TG	-0.0878569	0.888281	0.976288
CXCL10	ABA1	0.366939	0.543506	0.892118
CXCL10	V5CH	-0.661264	0.224245	0.694093
CXCL10	Histidine	-0.257936	0.675265	0.79804
CXCL10	NNDimethylglycine	-0.75176	0.142814	0.62601
PCOLCE2	L6PN	-0.105986	0.865307	0.953183
PCOLCE2	L6CH	-0.145985	0.814789	0.962932
PCOLCE2	L6AB	-0.1055	0.865923	0.95324
PCOLCE2	H1A1	-0.367308	0.543069	0.988918
PCOLCE2	L6PL	-0.167713	0.787467	0.938239
PCOLCE2	V2TG	0.000765452	0.999025	0.999025
PCOLCE2	H3CH	-0.102956	0.869144	0.943401
PCOLCE2	L6FC	-0.125265	0.840926	0.922162
PCOLCE2	L6TG	-0.301208	0.622371	0.825594
PCOLCE2	H4FC	0.187003	0.763295	0.911754
PCOLCE2	H3FC	-0.0766983	0.902441	0.922671
PCOLCE2	H2FC	-0.207707	0.737453	0.888252
PCOLCE2	H4TG	0.69173	0.195683	0.376323
PCOLCE2	ABA1	-0.134952	0.828696	0.995792
PCOLCE2	V5CH	0.126836	0.838941	0.924257
PCOLCE2	Histidine	0.577026	0.308405	0.514008
PCOLCE2	NNDimethylglycine	0.125017	0.841239	0.914915
CCL18	L6PN	0.673693	0.212463	0.737972
CCL18	L6CH	0.70752	0.181318	0.670982
CCL18	L6AB	0.673383	0.212754	0.738963
CCL18	H1A1	0.0862827	0.890278	0.988918
CCL18	L6PL	0.722646	0.167856	0.631425
CCL18	V2TG	0.632637	0.252037	0.81865
CCL18	H3CH	0.651811	0.233325	0.75744
CCL18	L6FC	0.711765	0.17751	0.641008
CCL18	L6TG	0.816324	0.0918479	0.49477
CCL18	H4FC	0.467543	0.427168	0.911754
CCL18	H3FC	0.691788	0.19563	0.676076
CCL18	H2FC	0.785197	0.11558	0.540045
CCL18	H4TG	-0.937409	0.0186202	0.21127	*
CCL18	ABA1	0.644368	0.240541	0.74855
CCL18	V5CH	-0.704142	0.184365	0.630721
CCL18	Histidine	-0.938016	0.0183517	0.189023	*
CCL18	NNDimethylglycine	-0.722502	0.167983	0.62601
AHSG	L6PN	0.671363	0.214658	0.737972
AHSG	L6CH	0.684804	0.20208	0.670982
AHSG	L6AB	0.671039	0.214963	0.738963
AHSG	H1A1	0.123123	0.843632	0.988918
AHSG	L6PL	0.692048	0.19539	0.631425
AHSG	V2TG	0.444387	0.453406	0.81865
AHSG	H3CH	0.695509	0.192217	0.75744
AHSG	L6FC	0.610096	0.274522	0.677041
AHSG	L6TG	0.712779	0.176604	0.49477
AHSG	H4FC	0.321922	0.59731	0.911754
AHSG	H3FC	0.475918	0.417765	0.77585
AHSG	H2FC	0.571946	0.313699	0.631464
AHSG	H4TG	-0.771464	0.126558	0.295527
AHSG	ABA1	0.419632	0.481831	0.892118
AHSG	V5CH	-0.291994	0.633574	0.812114
AHSG	Histidine	-0.733091	0.158737	0.347845
AHSG	NNDimethylglycine	-0.580147	0.305164	0.693822
ST6GAL1	L6PN	-0.547852	0.339116	0.753024
ST6GAL1	L6CH	-0.564062	0.321961	0.697582
ST6GAL1	L6AB	-0.547442	0.339553	0.753508
ST6GAL1	H1A1	-0.43111	0.468605	0.988918
ST6GAL1	L6PL	-0.593472	0.291427	0.631425
ST6GAL1	V2TG	-0.375283	0.53364	0.819441
ST6GAL1	H3CH	-0.556356	0.330088	0.75744
ST6GAL1	L6FC	-0.57083	0.314865	0.677041
ST6GAL1	L6TG	-0.708107	0.18079	0.49477
ST6GAL1	H4FC	-0.314685	0.606045	0.911754
ST6GAL1	H3FC	-0.527551	0.360909	0.77585
ST6GAL1	H2FC	-0.612992	0.271605	0.588478
ST6GAL1	H4TG	0.789686	0.112056	0.284494
ST6GAL1	ABA1	-0.321466	0.59786	0.892118
ST6GAL1	V5CH	0.526946	0.361564	0.704275
ST6GAL1	Histidine	0.762665	0.133745	0.34394
ST6GAL1	NNDimethylglycine	0.55559	0.3309	0.693822
GLIPR2	L6PN	0.549761	0.337085	0.753024
GLIPR2	L6CH	0.598024	0.286772	0.670982
GLIPR2	L6AB	0.549439	0.337427	0.753508
GLIPR2	H1A1	-0.0309616	0.960585	0.988918
GLIPR2	L6PL	0.606109	0.278553	0.631425
GLIPR2	V2TG	0.561045	0.325137	0.81865
GLIPR2	H3CH	0.516515	0.372894	0.75744
GLIPR2	L6FC	0.586508	0.298586	0.677041
GLIPR2	L6TG	0.700527	0.187641	0.49477
GLIPR2	H4FC	0.313558	0.607407	0.911754
GLIPR2	H3FC	0.564388	0.321619	0.774267
GLIPR2	H2FC	0.681267	0.205369	0.554037
GLIPR2	H4TG	-0.95764	0.0103989	0.21127	*
GLIPR2	ABA1	0.665991	0.219744	0.74855
GLIPR2	V5CH	-0.591044	0.293918	0.704275
GLIPR2	Histidine	-0.928528	0.0226896	0.189023	*
GLIPR2	NNDimethylglycine	-0.608731	0.2759	0.681113
RNASE1	L6PN	-0.0442691	0.943653	0.953183
RNASE1	L6CH	-0.00923328	0.988244	0.995958
RNASE1	L6AB	-0.0447703	0.943016	0.95324
RNASE1	H1A1	0.45174	0.445036	0.988918
RNASE1	L6PL	0.0141991	0.981922	0.985726
RNASE1	V2TG	-0.180284	0.771705	0.925051
RNASE1	H3CH	-0.0374615	0.952314	0.967194
RNASE1	L6FC	-0.034824	0.95567	0.987642
RNASE1	L6TG	0.147344	0.813077	0.907256
RNASE1	H4FC	-0.339368	0.576347	0.911754
RNASE1	H3FC	-0.0914292	0.883751	0.922671
RNASE1	H2FC	0.036008	0.954163	0.954163
RNASE1	H4TG	-0.557411	0.328972	0.548287
RNASE1	ABA1	-0.0394118	0.949832	0.995792
RNASE1	V5CH	0.0429506	0.94533	0.978443
RNASE1	Histidine	-0.422067	0.479019	0.70628
RNASE1	NNDimethylglycine	0.0421733	0.946319	0.976361
HNRNPA1	L6PN	0.421013	0.480236	0.780383
HNRNPA1	L6CH	0.44704	0.450383	0.731872
HNRNPA1	L6AB	0.420554	0.480766	0.781245
HNRNPA1	H1A1	0.380273	0.527757	0.988918
HNRNPA1	L6PL	0.470698	0.42362	0.706033
HNRNPA1	V2TG	0.242492	0.694303	0.902594
HNRNPA1	H3CH	0.430861	0.468891	0.805864
HNRNPA1	L6FC	0.422294	0.478757	0.769427
HNRNPA1	L6TG	0.580154	0.305157	0.56672
HNRNPA1	H4FC	0.11362	0.855646	0.911754
HNRNPA1	H3FC	0.349439	0.564309	0.811285
HNRNPA1	H2FC	0.463315	0.431933	0.68005
HNRNPA1	H4TG	-0.793955	0.108737	0.284494
HNRNPA1	ABA1	0.270133	0.660286	0.933012
HNRNPA1	V5CH	-0.324466	0.594245	0.812114
HNRNPA1	Histidine	-0.722358	0.16811	0.347845
HNRNPA1	NNDimethylglycine	-0.407191	0.496254	0.783894
COL18A1	L6PN	-0.517825	0.371466	0.754539
COL18A1	L6CH	-0.529861	0.358413	0.726299
COL18A1	L6AB	-0.517402	0.371927	0.755477
COL18A1	H1A1	-0.488097	0.404178	0.988918
COL18A1	L6PL	-0.561095	0.325084	0.660327
COL18A1	V2TG	-0.316748	0.603553	0.866883
COL18A1	H3CH	-0.533468	0.354523	0.75744
COL18A1	L6FC	-0.533819	0.354144	0.677041
COL18A1	L6TG	-0.674974	0.211258	0.49477
COL18A1	H4FC	-0.277286	0.651526	0.911754
COL18A1	H3FC	-0.482405	0.410516	0.77585
COL18A1	H2FC	-0.565367	0.32059	0.631464
COL18A1	H4TG	0.745927	0.147736	0.309769
COL18A1	ABA1	-0.250546	0.684365	0.946462
COL18A1	V5CH	0.471637	0.422565	0.704275
COL18A1	Histidine	0.712785	0.176598	0.347845
COL18A1	NNDimethylglycine	0.512531	0.377243	0.700594
CRP	L6PN	0.595616	0.289232	0.737972
CRP	L6CH	0.612527	0.272073	0.670982
CRP	L6AB	0.59523	0.289627	0.738963
CRP	H1A1	0.235095	0.703448	0.988918
CRP	L6PL	0.626258	0.258348	0.631425
CRP	V2TG	0.368133	0.542092	0.819441
CRP	H3CH	0.618056	0.266524	0.75744
CRP	L6FC	0.551386	0.335357	0.677041
CRP	L6TG	0.678069	0.208356	0.49477
CRP	H4FC	0.245961	0.690019	0.911754
CRP	H3FC	0.430943	0.468797	0.805431
CRP	H2FC	0.535744	0.352074	0.637535
CRP	H4TG	-0.789957	0.111845	0.284494
CRP	ABA1	0.357217	0.555045	0.892118
CRP	V5CH	-0.292241	0.633273	0.812114
CRP	Histidine	-0.736329	0.15594	0.347845
CRP	NNDimethylglycine	-0.523526	0.365269	0.700594
HTRA1	L6PN	0.590643	0.294329	0.737972
HTRA1	L6CH	0.632028	0.252637	0.670982
HTRA1	L6AB	0.590274	0.294708	0.738963
HTRA1	H1A1	0.0461167	0.941303	0.988918
HTRA1	L6PL	0.641323	0.243512	0.631425
HTRA1	V2TG	0.516086	0.373361	0.81865
HTRA1	H3CH	0.575507	0.309986	0.75744
HTRA1	L6FC	0.596228	0.288606	0.677041
HTRA1	L6TG	0.723504	0.167102	0.49477
HTRA1	H4FC	0.287061	0.639587	0.911754
HTRA1	H3FC	0.531889	0.356224	0.77585
HTRA1	H2FC	0.655698	0.229579	0.554037
HTRA1	H4TG	-0.960672	0.00930686	0.21127	**
HTRA1	ABA1	0.597208	0.287604	0.74855
HTRA1	V5CH	-0.49374	0.397919	0.704275
HTRA1	Histidine	-0.91553	0.0290942	0.189023	*
HTRA1	NNDimethylglycine	-0.601801	0.282924	0.681113
COG3	L6PN	0.185538	0.765129	0.94685
COG3	L6CH	0.207781	0.737361	0.904311
COG3	L6AB	0.185938	0.764627	0.946494
COG3	H1A1	-0.934282	0.0200231	0.799791	*
COG3	L6PL	0.162594	0.793895	0.938239
COG3	V2TG	0.47537	0.418379	0.81865
COG3	H3CH	0.130594	0.834196	0.943401
COG3	L6FC	0.177995	0.774573	0.904531
COG3	L6TG	0.0411329	0.947643	0.968127
COG3	H4FC	0.299191	0.62482	0.911754
COG3	H3FC	0.209528	0.735186	0.869235
COG3	H2FC	0.186501	0.763924	0.902819
COG3	H4TG	-0.0101998	0.987013	0.987013
COG3	ABA1	0.591842	0.293098	0.74855
COG3	V5CH	-0.159618	0.797634	0.9032
COG3	Histidine	-0.0906755	0.884707	0.927515
COG3	NNDimethylglycine	-0.226329	0.714309	0.896432
ECM2	L6PN	-0.160578	0.796428	0.952699
ECM2	L6CH	-0.185903	0.764671	0.920437
ECM2	L6AB	-0.16008	0.797053	0.95278
ECM2	H1A1	-0.524291	0.364439	0.988918
ECM2	L6PL	-0.215361	0.727928	0.927751
ECM2	V2TG	0.0153096	0.980508	0.995828
ECM2	H3CH	-0.173322	0.780429	0.943401
ECM2	L6FC	-0.174937	0.778405	0.904531
ECM2	L6TG	-0.350454	0.563098	0.778753
ECM2	H4FC	0.118868	0.849009	0.911754
ECM2	H3FC	-0.120356	0.847129	0.917723
ECM2	H2FC	-0.232505	0.706655	0.883319
ECM2	H4TG	0.634555	0.250148	0.435839
ECM2	ABA1	-0.0398665	0.949254	0.995792
ECM2	V5CH	0.15302	0.805932	0.9032
ECM2	Histidine	0.533845	0.354116	0.575439
ECM2	NNDimethylglycine	0.15999	0.797167	0.914915
HNRNPC	L6PN	-0.0675229	0.914093	0.953183
HNRNPC	L6CH	-0.0513682	0.934625	0.981379
HNRNPC	L6AB	-0.0679144	0.913595	0.95324
HNRNPC	H1A1	0.648244	0.236775	0.988918
HNRNPC	L6PL	-0.0112112	0.985726	0.985726
HNRNPC	V2TG	-0.132791	0.831423	0.945954
HNRNPC	H3CH	-0.0714395	0.909118	0.943401
HNRNPC	L6FC	0.0196958	0.974924	0.987642
HNRNPC	L6TG	0.161982	0.794663	0.907256
HNRNPC	H4FC	-0.125139	0.841086	0.911754
HNRNPC	H3FC	0.0719449	0.908476	0.922671
HNRNPC	H2FC	0.128309	0.837081	0.906838
HNRNPC	H4TG	-0.360341	0.551332	0.731358
HNRNPC	ABA1	-0.127929	0.837561	0.995792
HNRNPC	V5CH	-0.268584	0.662185	0.812114
HNRNPC	Histidine	-0.303985	0.619	0.759151
HNRNPC	NNDimethylglycine	-0.0222512	0.971671	0.986854
IGKV1-16	L6PN	0.845678	0.0710655	0.577407
IGKV1-16	L6CH	0.874135	0.0525796	0.427209
IGKV1-16	L6AB	0.845508	0.0711807	0.578343
IGKV1-16	H1A1	-0.283851	0.643503	0.988918
IGKV1-16	L6PL	0.864644	0.0585501	0.47572
IGKV1-16	V2TG	0.769894	0.127831	0.76515
IGKV1-16	H3CH	0.836457	0.0774162	0.718864
IGKV1-16	L6FC	0.801553	0.102903	0.641008
IGKV1-16	L6TG	0.851689	0.0670177	0.396014
IGKV1-16	H4FC	0.554337	0.332226	0.911754
IGKV1-16	H3FC	0.698805	0.189208	0.676076
IGKV1-16	H2FC	0.790363	0.111528	0.540045
IGKV1-16	H4TG	-0.89967	0.0375695	0.21127	*
IGKV1-16	ABA1	0.792152	0.110135	0.725882
IGKV1-16	V5CH	-0.523662	0.365121	0.704275
IGKV1-16	Histidine	-0.908857	0.0325755	0.189023	*
IGKV1-16	NNDimethylglycine	-0.799874	0.104185	0.62601
HRNR	L6PN	-0.855129	0.0647344	0.577407
HRNR	L6CH	-0.884941	0.0460335	0.427209	*
HRNR	L6AB	-0.855131	0.064733	0.578343
HRNR	H1A1	0.412342	0.490273	0.988918
HRNR	L6PL	-0.876554	0.0510903	0.47441
HRNR	V2TG	-0.959129	0.00985778	0.160189	**
HRNR	H3CH	-0.810222	0.0963691	0.750004
HRNR	L6FC	-0.888899	0.0437055	0.405837	*
HRNR	L6TG	-0.881689	0.0479745	0.396014	*
HRNR	H4FC	-0.784036	0.116496	0.757223
HRNR	H3FC	-0.898153	0.0384156	0.356716	*
HRNR	H2FC	-0.940603	0.0172216	0.179423	*
HRNR	H4TG	0.824125	0.0861661	0.280226
HRNR	ABA1	-0.94667	0.0146651	0.725882	*
HRNR	V5CH	0.867657	0.0566329	0.453863
HRNR	Histidine	0.911077	0.0314035	0.189023	*
HRNR	NNDimethylglycine	0.919232	0.0272181	0.252739	*
ERFE	L6PN	0.675364	0.210892	0.737972
ERFE	L6CH	0.625476	0.259125	0.670982
ERFE	L6AB	0.675465	0.210797	0.738963
ERFE	H1A1	0.344323	0.570418	0.988918
ERFE	L6PL	0.652818	0.232353	0.631425
ERFE	V2TG	0.552877	0.333775	0.81865
ERFE	H3CH	0.697962	0.189976	0.75744
ERFE	L6FC	0.717397	0.172494	0.641008
ERFE	L6TG	0.661238	0.224271	0.502676
ERFE	H4FC	0.855868	0.0642475	0.512621
ERFE	H3FC	0.768733	0.128775	0.671585
ERFE	H2FC	0.668803	0.217078	0.554037
ERFE	H4TG	-0.077684	0.901189	0.976288
ERFE	ABA1	0.169208	0.785591	0.995792
ERFE	V5CH	-0.76127	0.134895	0.534993
ERFE	Histidine	-0.240222	0.697108	0.798945
ERFE	NNDimethylglycine	-0.689859	0.197405	0.675333
IGKV2-40	L6PN	0.717824	0.172115	0.737972
IGKV2-40	L6CH	0.730385	0.161085	0.670982
IGKV2-40	L6AB	0.717524	0.172381	0.738963
IGKV2-40	H1A1	0.304848	0.617954	0.988918
IGKV2-40	L6PL	0.757125	0.13833	0.631425
IGKV2-40	V2TG	0.605937	0.278726	0.81865
IGKV2-40	H3CH	0.713667	0.175812	0.75744
IGKV2-40	L6FC	0.76149	0.134713	0.641008
IGKV2-40	L6TG	0.857251	0.0633388	0.396014
IGKV2-40	H4FC	0.569802	0.31594	0.911754
IGKV2-40	H3FC	0.75197	0.142637	0.671585
IGKV2-40	H2FC	0.80964	0.0968036	0.540045
IGKV2-40	H4TG	-0.815982	0.0920996	0.280226
IGKV2-40	ABA1	0.500009	0.390993	0.838588
IGKV2-40	V5CH	-0.766963	0.13022	0.534993
IGKV2-40	Histidine	-0.845343	0.0712929	0.231702
IGKV2-40	NNDimethylglycine	-0.755939	0.139318	0.62601
RBMX	L6PN	0.152863	0.80613	0.952699
RBMX	L6CH	0.08843	0.887554	0.981379
RBMX	L6AB	0.152808	0.806198	0.95278
RBMX	H1A1	0.838406	0.0760594	0.988918
RBMX	L6PL	0.13457	0.829178	0.945554
RBMX	V2TG	-0.0889139	0.886941	0.960852
RBMX	H3CH	0.208315	0.736697	0.943401
RBMX	L6FC	0.190533	0.758882	0.904531
RBMX	L6TG	0.193426	0.755267	0.907256
RBMX	H4FC	0.324797	0.593847	0.911754
RBMX	H3FC	0.235332	0.703155	0.869235
RBMX	H2FC	0.13358	0.830428	0.906838
RBMX	H4TG	0.289543	0.636561	0.752299
RBMX	ABA1	-0.468807	0.425745	0.838588
RBMX	V5CH	-0.285087	0.641995	0.812114
RBMX	Histidine	0.206829	0.738547	0.827682
RBMX	NNDimethylglycine	-0.139035	0.823548	0.914915
RCC2	L6PN	-0.378616	0.52971	0.795318
RCC2	L6CH	-0.352632	0.560502	0.809614
RCC2	L6AB	-0.379068	0.529177	0.795701
RCC2	H1A1	0.591442	0.293508	0.988918
RCC2	L6PL	-0.323052	0.595948	0.847817
RCC2	V2TG	-0.475919	0.417763	0.81865
RCC2	H3CH	-0.371385	0.538245	0.832998
RCC2	L6FC	-0.341242	0.574103	0.826004
RCC2	L6TG	-0.17182	0.782313	0.907256
RCC2	H4FC	-0.552951	0.333696	0.911754
RCC2	H3FC	-0.347645	0.56645	0.811285
RCC2	H2FC	-0.253572	0.680636	0.876151
RCC2	H4TG	-0.232934	0.706124	0.819608
RCC2	ABA1	-0.341179	0.574179	0.892118
RCC2	V5CH	0.20837	0.736628	0.87056
RCC2	Histidine	-0.0938605	0.880669	0.927515
RCC2	NNDimethylglycine	0.345157	0.569421	0.804617
CD59	L6PN	0.0772899	0.90169	0.953183
CD59	L6CH	0.0354112	0.954923	0.985238
CD59	L6AB	0.0777548	0.901099	0.95324
CD59	H1A1	-0.221901	0.719803	0.988918
CD59	L6PL	0.0283753	0.963876	0.985726
CD59	V2TG	0.21596	0.727184	0.925051
CD59	H3CH	0.0673018	0.914373	0.943401
CD59	L6FC	0.117115	0.851227	0.922162
CD59	L6TG	-0.0533832	0.932063	0.968127
CD59	H4FC	0.457382	0.438638	0.911754
CD59	H3FC	0.227163	0.713274	0.869235
CD59	H2FC	0.0792236	0.899235	0.937891
CD59	H4TG	0.540576	0.346888	0.549944
CD59	ABA1	-0.000851766	0.998915	0.998915
CD59	V5CH	-0.271876	0.65815	0.812114
CD59	Histidine	0.376499	0.532206	0.719215
CD59	NNDimethylglycine	-0.126614	0.839222	0.914915
MINPP1	L6PN	0.657241	0.228097	0.737972
MINPP1	L6CH	0.696892	0.190952	0.670982
MINPP1	L6AB	0.657031	0.228299	0.738963
MINPP1	H1A1	-0.0842528	0.892853	0.988918
MINPP1	L6PL	0.705685	0.182971	0.631425
MINPP1	V2TG	0.718958	0.171111	0.794442
MINPP1	H3CH	0.615409	0.269176	0.75744
MINPP1	L6FC	0.719176	0.170917	0.641008
MINPP1	L6TG	0.791316	0.110785	0.49477
MINPP1	H4FC	0.530807	0.357391	0.911754
MINPP1	H3FC	0.738967	0.153672	0.671585
MINPP1	H2FC	0.818248	0.0904361	0.540045
MINPP1	H4TG	-0.905781	0.0342221	0.21127	*
MINPP1	ABA1	0.754025	0.140916	0.725882
MINPP1	V5CH	-0.796684	0.106631	0.534993
MINPP1	Histidine	-0.933182	0.0205246	0.189023	*
MINPP1	NNDimethylglycine	-0.748143	0.14586	0.62601
CCL16	L6PN	0.539959	0.347549	0.753024
CCL16	L6CH	0.59224	0.29269	0.670982
CCL16	L6AB	0.53975	0.347773	0.753508
CCL16	H1A1	-0.206376	0.739111	0.988918
CCL16	L6PL	0.593713	0.29118	0.631425
CCL16	V2TG	0.653513	0.231682	0.81865
CCL16	H3CH	0.487515	0.404826	0.794374
CCL16	L6FC	0.599729	0.285033	0.677041
CCL16	L6TG	0.67616	0.210145	0.49477
CCL16	H4FC	0.391762	0.514263	0.911754
CCL16	H3FC	0.618205	0.266374	0.758053
CCL16	H2FC	0.716445	0.173338	0.554037
CCL16	H4TG	-0.90876	0.0326272	0.21127	*
CCL16	ABA1	0.773142	0.1252	0.725882
CCL16	V5CH	-0.687023	0.200024	0.650078
CCL16	Histidine	-0.911114	0.0313839	0.189023	*
CCL16	NNDimethylglycine	-0.639487	0.245307	0.681113
SRPX	L6PN	0.97502	0.00472171	0.153456	**
SRPX	L6CH	0.957261	0.0105383	0.212432	*
SRPX	L6AB	0.975057	0.00471107	0.15311	**
SRPX	H1A1	-0.0380119	0.951613	0.988918
SRPX	L6PL	0.965281	0.00772508	0.154531	**
SRPX	V2TG	0.883118	0.0471187	0.612543	*
SRPX	H3CH	0.97934	0.00355358	0.205655	**
SRPX	L6FC	0.978507	0.00377038	0.11417	**
SRPX	L6TG	0.945716	0.0150582	0.195756	*
SRPX	H4FC	0.960401	0.00940305	0.447383	**
SRPX	H3FC	0.962083	0.00881246	0.248516	**
SRPX	H2FC	0.936495	0.0190266	0.179423	*
SRPX	H4TG	-0.544577	0.342609	0.549944
SRPX	ABA1	0.633871	0.250821	0.74855
SRPX	V5CH	-0.850672	0.0676972	0.453863
SRPX	Histidine	-0.677799	0.208609	0.387416
SRPX	NNDimethylglycine	-0.963835	0.00821098	0.133428	**
SERPINA11	L6PN	0.365444	0.545277	0.795318
SERPINA11	L6CH	0.413799	0.488583	0.756141
SERPINA11	L6AB	0.365098	0.545687	0.795701
SERPINA11	H1A1	0.0948886	0.879366	0.988918
SERPINA11	L6PL	0.428807	0.471253	0.746564
SERPINA11	V2TG	0.40003	0.504596	0.819441
SERPINA11	H3CH	0.329078	0.588694	0.850336
SERPINA11	L6FC	0.428463	0.471648	0.769427
SERPINA11	L6TG	0.554361	0.332201	0.583596
SERPINA11	H4FC	0.180379	0.771585	0.911754
SERPINA11	H3FC	0.439496	0.458993	0.805431
SERPINA11	H2FC	0.55009	0.336735	0.637535
SERPINA11	H4TG	-0.852205	0.0666738	0.270862
SERPINA11	ABA1	0.516178	0.373261	0.838588
SERPINA11	V5CH	-0.540204	0.347287	0.704275
SERPINA11	Histidine	-0.811863	0.0951462	0.281114
SERPINA11	NNDimethylglycine	-0.455352	0.440938	0.740811
HLA-DRB1	L6PN	0.472128	0.422014	0.772313
HLA-DRB1	L6CH	0.506628	0.38371	0.726299
HLA-DRB1	L6AB	0.472256	0.421871	0.771605
HLA-DRB1	H1A1	-0.479149	0.414151	0.988918
HLA-DRB1	L6PL	0.496365	0.395015	0.706033
HLA-DRB1	V2TG	0.739716	0.15303	0.76515
HLA-DRB1	H3CH	0.401453	0.502937	0.810634
HLA-DRB1	L6FC	0.561156	0.32502	0.677041
HLA-DRB1	L6TG	0.519103	0.370074	0.616143
HLA-DRB1	H4FC	0.582086	0.303155	0.911754
HLA-DRB1	H3FC	0.661044	0.224456	0.694746
HLA-DRB1	H2FC	0.670336	0.215627	0.554037
HLA-DRB1	H4TG	-0.516982	0.372385	0.560868
HLA-DRB1	ABA1	0.785684	0.115195	0.725882
HLA-DRB1	V5CH	-0.77922	0.120321	0.534993
HLA-DRB1	Histidine	-0.61353	0.271064	0.476194
HLA-DRB1	NNDimethylglycine	-0.618985	0.265594	0.681113
ARSG	L6PN	0.036778	0.953183	0.953183
ARSG	L6CH	0.0674518	0.914183	0.981379
ARSG	L6AB	0.0367336	0.95324	0.95324
ARSG	H1A1	0.00870363	0.988918	0.988918
ARSG	L6PL	0.0812067	0.896718	0.971445
ARSG	V2TG	0.260248	0.672422	0.891988
ARSG	H3CH	-0.0227797	0.970999	0.970999
ARSG	L6FC	0.168992	0.785861	0.904531
ARSG	L6TG	0.19379	0.754812	0.907256
ARSG	H4FC	0.186625	0.763768	0.911754
ARSG	H3FC	0.3114	0.610017	0.826065
ARSG	H2FC	0.323449	0.59547	0.823522
ARSG	H4TG	-0.312934	0.608162	0.741397
ARSG	ABA1	0.316465	0.603895	0.892118
ARSG	V5CH	-0.571717	0.313938	0.704275
ARSG	Histidine	-0.352101	0.561134	0.719215
ARSG	NNDimethylglycine	-0.221027	0.720888	0.896432
PSMC1	L6PN	0.688434	0.19872	0.737972
PSMC1	L6CH	0.653048	0.232131	0.670982
PSMC1	L6AB	0.688563	0.198601	0.738963
PSMC1	H1A1	0.197321	0.750403	0.988918
PSMC1	L6PL	0.675937	0.210354	0.631425
PSMC1	V2TG	0.662531	0.223036	0.81865
PSMC1	H3CH	0.687845	0.199264	0.75744
PSMC1	L6FC	0.757486	0.13803	0.641008
PSMC1	L6TG	0.695565	0.192166	0.49477
PSMC1	H4FC	0.898385	0.0382859	0.447383	*
PSMC1	H3FC	0.840762	0.07443	0.53755
PSMC1	H2FC	0.750471	0.143897	0.554037
PSMC1	H4TG	-0.177957	0.77462	0.883339
PSMC1	ABA1	0.333688	0.583157	0.892118
PSMC1	V5CH	-0.885431	0.0457435	0.453863	*
PSMC1	Histidine	-0.34944	0.564307	0.719215
PSMC1	NNDimethylglycine	-0.75047	0.143898	0.62601
DBT	L6PN	-0.0946643	0.87965	0.953183
DBT	L6CH	-0.10673	0.864366	0.981379
DBT	L6AB	-0.094236	0.880193	0.95324
DBT	H1A1	-0.682764	0.203975	0.988918
DBT	L6PL	-0.148408	0.811737	0.942194
DBT	V2TG	0.0338539	0.956904	0.987282
DBT	H3CH	-0.101101	0.871494	0.943401
DBT	L6FC	-0.163144	0.793204	0.904531
DBT	L6TG	-0.314137	0.606707	0.821583
DBT	H4FC	0.0186571	0.976246	0.976246
DBT	H3FC	-0.184906	0.765919	0.869235
DBT	H2FC	-0.248051	0.687441	0.876151
DBT	H4TG	0.466082	0.428812	0.60593
DBT	ABA1	0.066295	0.915652	0.995792
DBT	V5CH	0.326777	0.591463	0.812114
DBT	Histidine	0.413471	0.488963	0.70628
DBT	NNDimethylglycine	0.154592	0.803954	0.914915
CEACAM5	L6PN	-0.397002	0.508132	0.786395
CEACAM5	L6CH	-0.463604	0.431606	0.726299
CEACAM5	L6AB	-0.396746	0.508432	0.786859
CEACAM5	H1A1	0.349996	0.563644	0.988918
CEACAM5	L6PL	-0.452515	0.444157	0.721755
CEACAM5	V2TG	-0.500414	0.390546	0.81865
CEACAM5	H3CH	-0.347222	0.566954	0.850336
CEACAM5	L6FC	-0.413238	0.489233	0.769427
CEACAM5	L6TG	-0.510774	0.379165	0.616143
CEACAM5	H4FC	-0.126439	0.839442	0.911754
CEACAM5	H3FC	-0.376298	0.532443	0.811285
CEACAM5	H2FC	-0.516681	0.372713	0.637535
CEACAM5	H4TG	0.925274	0.0242446	0.21127	*
CEACAM5	ABA1	-0.741688	0.151343	0.725882
CEACAM5	V5CH	0.380432	0.527571	0.812114
CEACAM5	Histidine	0.865633	0.0579191	0.216527
CEACAM5	NNDimethylglycine	0.452225	0.444486	0.740811
HAS1	L6PN	0.409111	0.494023	0.783208
HAS1	L6CH	0.377731	0.530754	0.784068
HAS1	L6AB	0.409102	0.494033	0.783223
HAS1	H1A1	0.0226182	0.971204	0.988918
HAS1	L6PL	0.370935	0.538777	0.795921
HAS1	V2TG	0.140687	0.821465	0.945954
HAS1	H3CH	0.467403	0.427325	0.794374
HAS1	L6FC	0.28657	0.640185	0.849225
HAS1	L6TG	0.272834	0.656976	0.836336
HAS1	H4FC	0.217685	0.725039	0.911754
HAS1	H3FC	0.13601	0.827362	0.9115
HAS1	H2FC	0.131831	0.832635	0.906838
HAS1	H4TG	-0.0380682	0.951542	0.981749
HAS1	ABA1	-0.00268675	0.996579	0.998915
HAS1	V5CH	0.155651	0.802622	0.9032
HAS1	Histidine	-0.0430398	0.945217	0.969349
HAS1	NNDimethylglycine	-0.230442	0.70921	0.896432
GDE1	L6PN	-0.360953	0.550605	0.795318
GDE1	L6CH	-0.42658	0.473816	0.751172
GDE1	L6AB	-0.36073	0.55087	0.795701
GDE1	H1A1	0.324905	0.593716	0.988918
GDE1	L6PL	-0.419144	0.482395	0.746564
GDE1	V2TG	-0.510889	0.379039	0.81865
GDE1	H3CH	-0.302192	0.621176	0.877748
GDE1	L6FC	-0.406406	0.497168	0.769427
GDE1	L6TG	-0.493518	0.398165	0.618164
GDE1	H4FC	-0.164573	0.791409	0.911754
GDE1	H3FC	-0.409031	0.494116	0.805431
GDE1	H2FC	-0.533125	0.354892	0.637535
GDE1	H4TG	0.879779	0.0491264	0.245632	*
GDE1	ABA1	-0.73586	0.156344	0.725882
GDE1	V5CH	0.473137	0.420882	0.704275
GDE1	Histidine	0.839735	0.0751389	0.232573
GDE1	NNDimethylglycine	0.453807	0.44269	0.740811
DCXR	L6PN	0.292299	0.633203	0.894744
DCXR	L6CH	0.236237	0.702035	0.884762
DCXR	L6AB	0.292631	0.632798	0.894172
DCXR	H1A1	-0.124626	0.841733	0.988918
DCXR	L6PL	0.225613	0.715197	0.927751
DCXR	V2TG	0.180931	0.770895	0.925051
DCXR	H3CH	0.333076	0.583892	0.850336
DCXR	L6FC	0.222409	0.719173	0.904531
DCXR	L6TG	0.0884137	0.887575	0.945777
DCXR	H4FC	0.422975	0.477971	0.911754
DCXR	H3FC	0.183924	0.767148	0.869235
DCXR	H2FC	0.0715062	0.909033	0.937891
DCXR	H4TG	0.431931	0.467662	0.633293
DCXR	ABA1	-0.0783781	0.900308	0.995792
DCXR	V5CH	0.00789697	0.989945	0.989945
DCXR	Histidine	0.318492	0.601447	0.751809
DCXR	NNDimethylglycine	-0.18419	0.766815	0.914915
TFPI2	L6PN	-0.442603	0.455442	0.772313
TFPI2	L6CH	-0.475516	0.418215	0.726299
TFPI2	L6AB	-0.442243	0.455853	0.771605
TFPI2	H1A1	0.0135781	0.982712	0.988918
TFPI2	L6PL	-0.472745	0.421321	0.706033
TFPI2	V2TG	-0.268021	0.662875	0.891988
TFPI2	H3CH	-0.456214	0.439961	0.794374
TFPI2	L6FC	-0.369373	0.540625	0.79865
TFPI2	L6TG	-0.492377	0.399429	0.618164
TFPI2	H4FC	-0.0296004	0.962317	0.976246
TFPI2	H3FC	-0.219746	0.722479	0.869235
TFPI2	H2FC	-0.35316	0.559873	0.791125
TFPI2	H4TG	0.765098	0.131745	0.295527
TFPI2	ABA1	-0.384537	0.522741	0.892118
TFPI2	V5CH	0.0432116	0.944998	0.978443
TFPI2	Histidine	0.670225	0.215733	0.389518
TFPI2	NNDimethylglycine	0.351304	0.562085	0.804617
FTL	L6PN	-0.449367	0.447735	0.772313
FTL	L6CH	-0.471495	0.422725	0.726299
FTL	L6AB	-0.449372	0.447728	0.771605
FTL	H1A1	0.0875483	0.888673	0.988918
FTL	L6PL	-0.482946	0.409913	0.706033
FTL	V2TG	-0.630809	0.25384	0.81865
FTL	H3CH	-0.394274	0.511323	0.810634
FTL	L6FC	-0.565325	0.320634	0.677041
FTL	L6TG	-0.563912	0.322119	0.581604
FTL	H4FC	-0.579028	0.306325	0.911754
FTL	H3FC	-0.684432	0.202425	0.676076
FTL	H2FC	-0.684575	0.202292	0.554037
FTL	H4TG	0.507346	0.382922	0.560868
FTL	ABA1	-0.59082	0.294147	0.74855
FTL	V5CH	0.861385	0.0606469	0.453863
FTL	Histidine	0.601265	0.28347	0.484882
FTL	NNDimethylglycine	0.608986	0.275643	0.681113
ADAMTS13	L6PN	0.117107	0.851237	0.953183
ADAMTS13	L6CH	0.108364	0.862297	0.981379
ADAMTS13	L6AB	0.116997	0.851375	0.95324
ADAMTS13	H1A1	-0.0383648	0.951164	0.988918
ADAMTS13	L6PL	0.0944796	0.879884	0.969364
ADAMTS13	V2TG	-0.122767	0.844082	0.945954
ADAMTS13	H3CH	0.168567	0.786395	0.943401
ADAMTS13	L6FC	-0.0200912	0.974421	0.987642
ADAMTS13	L6TG	0.0106338	0.986461	0.986461
ADAMTS13	H4FC	-0.175657	0.777503	0.911754
ADAMTS13	H3FC	-0.196081	0.751951	0.869235
ADAMTS13	H2FC	-0.147737	0.812581	0.906838
ADAMTS13	H4TG	-0.0522544	0.933498	0.978667
ADAMTS13	ABA1	-0.101467	0.87103	0.995792
ADAMTS13	V5CH	0.47517	0.418603	0.704275
ADAMTS13	Histidine	0.0240755	0.969349	0.969349
ADAMTS13	NNDimethylglycine	0.0671457	0.914572	0.974544
MFGE8	L6PN	-0.246469	0.689393	0.915478
MFGE8	L6CH	-0.24814	0.687331	0.884762
MFGE8	L6AB	-0.246339	0.689553	0.914797
MFGE8	H1A1	-0.412181	0.490458	0.988918
MFGE8	L6PL	-0.283297	0.64418	0.854524
MFGE8	V2TG	-0.297543	0.626823	0.866883
MFGE8	H3CH	-0.221354	0.720482	0.943401
MFGE8	L6FC	-0.373693	0.535517	0.79865
MFGE8	L6TG	-0.418053	0.483657	0.683429
MFGE8	H4FC	-0.393343	0.512412	0.911754
MFGE8	H3FC	-0.498876	0.392242	0.77585
MFGE8	H2FC	-0.482758	0.410122	0.674297
MFGE8	H4TG	0.317099	0.60313	0.741397
MFGE8	ABA1	-0.169987	0.784613	0.995792
MFGE8	V5CH	0.724546	0.166186	0.600115
MFGE8	Histidine	0.384495	0.522791	0.719215
MFGE8	NNDimethylglycine	0.392384	0.513535	0.783894
