# Supplementary material for: SAA1 and metabolomic signatures predict hyperprogression with immunotherapy in pan cancers
Source: Clin Transl Med. 2024 Mar 11;14(3):e1624. doi: 10.1002/ctm2.1624 (PMC10928447; doi:10.1002/ctm2.1624)
Supplement: Supplementary file 11 — Talbe S11 The total metabolomics data of all samples.Supporting Information [file CTM2-14-e1624-s007.xlsx]

## Sheet: Sheet1
样本名称	point	TPCH	TPTG	LDCH	HDCH	TPA1	TPA2	TPAB	LDHD	ABA1	TBPN	VLPN	IDPN	LDPN	L1PN	L2PN	L3PN	L4PN	L5PN	L6PN	IDTG	LDTG	HDTG	VLTG	VLCH	IDCH	VLFC	IDFC	LDFC	HDFC	VLPL	IDPL	LDPL	HDPL	HDA1	HDA2	VLAB	IDAB	LDAB	V1TG	V2TG	V3TG	V4TG	V5TG	V1CH	V2CH	V3CH	V4CH	V5CH
X499	C1C1D0	154.4	74.18	81.35	45.06	121.23	24.27	63.62	1.81	0.52	1156.82	117.8	41.71	928.6	147.46	88.99	137.32	134.03	142.74	270.54	2.06	13.29	8.54	51.01	14.58	7.47	6.92	2.03	25.56	11.41	15.68	2.79	46.92	57.45	114.81	24.47	6.48	2.29	51.07	16.13	9.21	10.59	9.25	2.72	3.15	1.92	2.94	3.97	1.35
X505	C1C1D1	151.28	86.88	75.29	43.38	121.36	23.72	63.1	1.74	0.52	1147.26	132.24	47.37	895.68	174.91	97.17	139.49	136.68	116.46	217.43	4.04	14.67	10.27	56.28	17.17	7.94	7.88	2.21	24.24	11.04	17.06	3.12	44.94	60.43	115.67	24.17	7.27	2.6	49.26	20.54	9.75	10.39	8.92	2.92	4.87	2.32	3.19	4.2	1.61
X512	C1C1D3	163.73	48.93	97.57	50.75	120.41	25.11	67.2	1.92	0.56	1221.87	69.51	34.1	1078.86	198.95	181.9	189.56	128.41	121.87	242.57	0	14.17	6.27	28.96	7.05	5.73	4.02	1.4	30.85	12.5	9.31	1.84	55.12	62.84	118.77	25.43	3.82	1.88	59.33	6.66	5.6	5.9	5.97	2.34	0.96	0.84	1.03	2.4	0.91
X518	C1C1D7	144.72	79.26	69.37	47.7	123.27	24.49	57.68	1.45	0.47	1048.86	126.82	36.67	828.99	154.72	91.48	123.62	108.43	105.4	222.18	3.05	13.02	8.67	51.72	14.96	5.91	7.31	1.69	23.23	11.73	16.06	2.39	42.14	62.96	119.14	24.97	6.97	2.02	45.59	15.98	8.77	10.5	9.6	3.15	3.31	1.92	2.73	3.91	1.75
X533	C1C1D14	158.5	89.77	82.07	46.58	126.82	25.6	68.61	1.76	0.54	1247.5	134.2	46.9	992.9	154.07	84.52	128.88	150.84	172.38	289.02	4.71	14.92	9.93	60.03	16.77	7.26	8.16	2.04	25.54	11.6	17.74	3.25	48.09	61.45	122.04	26.35	7.38	2.58	54.61	25.44	9.51	10.12	8.77	2.99	4.95	2.23	2.98	4.15	1.66
X545	C1C2D0	152.93	95.86	74.99	41.66	115.5	23.94	67.34	1.8	0.58	1224.48	143.32	61.21	954.99	183.75	88.37	117.85	122.42	148.55	278.59	5.19	16.78	10.71	62.26	19.19	9.21	8.43	2.59	23.3	10.15	18.74	3.7	45.32	60.11	110.15	24.64	7.88	3.37	52.52	26.91	10.58	10.24	8.64	3.03	6.12	2.74	3.45	4.76	1.65
X552	C1C2D1	149.81	77.9	77.31	40.6	112.47	23.01	68.38	1.9	0.61	1243.26	134.21	63.69	986.7	212.57	124.09	124.16	107.04	137.74	256.76	2.67	17.55	9.36	45.56	16.19	8.68	7.26	2.45	24.45	9.26	15.99	2.62	47.43	58.4	108.66	23.77	7.38	3.5	54.27	11.31	8.2	9.28	9.51	3.27	3.23	2.13	2.84	5.27	1.95
X561	C1C2D3	163.65	93.87	86.06	41.58	118.04	23.17	72.86	2.07	0.62	1324.81	144.79	60.9	1043.24	187.6	109.75	138.92	135.8	161.8	298.11	4.72	17.23	10.15	60.8	19.44	9.98	8.52	2.77	26.21	10.41	18.67	4.03	50.05	57.58	112.02	23.74	7.96	3.35	57.38	21.72	11.38	11.75	9.69	2.88	5.49	2.84	3.84	5.01	1.53
X570	C1C2D7	154.06	93.08	78.28	40.69	114.55	22.84	67.99	1.92	0.59	1236.17	145.25	63.27	950.64	164.59	84.99	124.7	125.6	157.34	298.3	4.11	16.53	10.28	63.08	19.07	10.63	8.57	2.85	25.04	10.89	19.06	3.7	45.98	55.8	108.22	23.23	7.99	3.48	52.28	23.27	11.23	12.21	10.69	3.06	5.07	2.54	3.9	5.38	1.46
X582	C1C2D14	165.53	74.46	89.99	47.36	123.85	24.01	72.39	1.9	0.58	1316.24	117.71	65.39	1062.09	197.69	130.96	135.71	134.9	168.08	285.36	2.19	16.94	10.01	42.4	14.94	9.37	6.95	2.47	26.63	11.53	14.96	2.98	52.25	63.85	121.78	24.56	6.47	3.6	58.41	12.41	7.14	7.95	8.92	3.3	3.25	1.7	2.37	4.89	1.67
X598	C1C3D0	159.22	78.09	79.06	46.36	121.95	23.57	68.44	1.71	0.56	1244.49	133.05	58.06	954.69	193.12	114.84	95.51	76.66	152.59	309.8	2.81	14.86	9.81	45.58	17.94	8.99	8.11	2.56	24.47	11.15	16.69	2.96	46.66	60.88	119.74	24.08	7.32	3.19	52.51	9.82	8.11	10.19	10.38	3.43	3.2	2.37	3.16	6.11	2.22
X664	C1C4D0	208.04	59.96	125.42	64.03	146.98	33.11	81.65	1.96	0.56	1484.54	74.02	50.28	1349.9	196.24	186.01	207.14	168.14	215.54	363.9	1.8	13.5	5.31	40.44	9.36	7.18	4.76	2	35.99	13.67	11.7	4.48	68.3	74.17	144.54	33.41	4.07	2.77	74.24	19.28	5.8	6.19	5.32	1.72	2.17	1.15	1.59	2.7	0.6
X958	C1C5D0	179.21	152.08	70.21	48.5	135.39	26.94	66.3	1.45	0.49	1205.58	180.14	96.89	875.17	218.9	57.28	89.11	94.31	119.76	291.5	11.3	12.58	11.13	101.31	29.1	15.35	12.99	4.38	22.61	10.92	26.79	6.18	40.36	61.7	124.99	28.26	9.91	5.33	48.13	65.06	6.3	7.79	8.21	3.24	14.95	3.29	3.88	5.34	1.44
X501	C2C1D0	87.5	194.34	21.4	32.14	132.24	31.34	39.61	0.67	0.3	720.25	218.87	125.61	373.55	120.19	166.05	96.68	0	25.6	143.49	21.38	16.96	24.5	139.13	26.84	15.69	11.5	4.71	4.67	1.93	29.33	7.02	17.51	65.34	126.1	32.31	12.04	6.91	20.54	105.07	10.83	10.67	9.77	1.57	14.38	1.8	5.03	5	0.33
X507	C2C1D1	111.06	217.01	23.88	38.07	145.6	36.06	43.54	0.63	0.3	791.64	246.71	153.36	424.04	176.77	182.45	91.58	0	17.6	152.99	23.2	17.91	24.06	152.85	34.18	19.53	13.94	5.75	5.83	2.61	33.74	8.75	17.82	72.61	139.73	37.27	13.57	8.43	23.32	115.04	10.77	10.73	9.4	1.61	18.85	3.12	6.05	5.88	0
X514	C2C1D3	128.14	183.84	50.55	37.24	131.29	31.51	60.05	1.36	0.46	1091.83	200.36	126.61	743.79	200.78	205.74	147.93	0	13.45	330.92	16.5	17.48	19.47	136.39	23.33	16.34	11.44	4.63	13.75	3.02	27.35	5.64	29.46	57.93	121.14	33.37	11.02	6.96	40.91	99.45	6.78	9.86	9.97	1.11	14.38	1.43	4.68	3.89	0
X520	C2C1D7	139.49	258.06	21.8	46.04	154.25	36.27	54.33	0.47	0.35	987.91	302.63	191.79	505.87	226.13	86.8	48.98	0	31.43	230.42	27.39	22.87	25.22	176.99	44.12	25.88	18.63	7.52	7.78	5.71	40	10.9	18.66	80.2	149.13	38.12	16.64	10.55	27.82	122.67	12.71	14.46	13.42	2.87	22.52	4.8	7.79	8.46	0.65
X535	C2C1D14	159.39	236.53	38.71	47.43	141.48	32.75	63.17	0.82	0.45	1148.53	288.38	178.9	725.34	268.77	95.76	61.44	0	38.26	304.3	23.46	24.41	17.95	157.04	42.26	24.57	17.69	7.23	13.29	5.87	38	10.36	29	75.3	135.74	34.44	15.86	9.84	39.89	99.22	13.4	15.87	13.63	2.62	20.41	5.31	7.88	8.58	0.7
X547	C2C2D0	135.58	205.75	31.18	43.93	138.44	30.79	54.37	0.71	0.39	988.66	250.54	158.27	611.34	239.99	106.67	73.14	0	18.82	237.12	19.43	23.29	17.96	134.46	35.12	20.78	14.67	6	12.13	6.48	31.91	8.19	25.44	74.04	132.43	32.39	13.78	8.7	33.62	87.02	10.92	12.79	11.67	2.51	17.1	3.99	6.36	7.09	0.56
X554	C2C2D1	117.39	193.41	32.88	41.95	136.41	29.39	48.11	0.78	0.35	874.69	233.47	112.63	553.8	148.61	118.02	86.96	11.62	46.17	190.86	19.62	20.34	18.97	130.41	30.87	14.51	13.65	4.14	11.03	7.28	30.76	6.4	24.69	67.8	133.38	30.7	12.84	6.19	30.46	82.84	14.22	14.94	11.9	2.52	14.45	3.59	5.5	5.8	0.53
X563	C2C2D3	101.42	158.45	23.64	39.23	132.85	30.14	38.7	0.6	0.29	703.61	187.47	102.87	432.17	133.27	80.52	73.7	12.39	33.36	168.37	14.66	16.98	17.64	106.45	24.75	12.75	10.52	3.7	8.88	6.4	25.07	5.09	20.74	70.03	126.95	31.11	10.31	5.66	23.77	71.28	9.76	10.11	8.74	2.1	12.08	2.52	4.49	4.63	0.56
X572	C2C2D7	93.51	165.3	28.24	37.86	132.87	31.58	46.34	0.75	0.35	842.62	182	103.44	556.11	92.7	118.1	77.24	18.86	110.73	223.61	16.69	19.11	20.2	113.24	21.86	11.58	9.69	3.33	9.54	6.83	24.45	4.45	23.1	74.19	131.45	32.78	10.01	5.69	30.58	82.87	9.17	8.01	7.76	2.65	11.8	1.83	3.48	3.87	0.98
X584	C2C2D14	112.41	193.74	23.5	40.34	135.86	32.98	45.67	0.58	0.34	830.37	215.99	133.37	480.29	162.98	97.89	54.32	0	50.55	196.01	19.43	17.94	19.9	130.21	30.86	16.28	13.18	4.65	7.86	6.26	30.26	6.14	20.35	75.2	133.56	34.65	11.88	7.34	26.41	95.93	8.3	8.3	8.68	3.05	16.91	2.87	4.52	5.32	0.96
X600	C2C3D0	125.76	200.53	31.29	44.44	135.64	31.21	51.59	0.7	0.38	938.09	240.03	130.12	576.78	181.99	104.61	56.85	0	55.93	226.6	20.16	19.68	17.84	136.12	33.11	16.81	14.68	4.89	10.6	6.35	32.74	7.23	24.27	71.84	134.42	32.93	13.2	7.16	31.72	89.04	12.04	12.7	11.28	2.85	16.46	3.82	5.6	6.34	0.89
X697	C2C4D0	117.52	192.53	32.71	41.52	137.75	31.43	50.79	0.79	0.37	923.49	228.21	121.87	592.51	156.84	101.19	83.29	28.45	66.72	219.02	19.18	21.17	18.9	131.83	29.41	15.83	12.97	4.64	12.02	6.96	29.8	6.98	24.98	70.45	134.01	32.59	12.55	6.7	32.59	85.64	13.77	13.83	11.03	2.32	14.45	3.49	5.54	5.47	0.47
X737	C2C5D0	107.45	187.33	23.23	42.47	138.54	32.11	40.37	0.55	0.29	734.06	205.42	110.79	437.58	132.35	98.47	73.27	0	27.9	178.38	19.33	16.17	18.95	128.36	27.91	14.45	12.08	4.23	7.79	6.47	28.17	6.29	19.49	74.68	132.94	33.31	11.3	6.09	24.07	93.39	9.76	9.5	8.92	2.56	15.29	2.37	4.43	4.62	0.76
X566	HB1	148.4	50.39	81.22	44.2	106.84	23.75	58.81	1.84	0.55	1069.24	71.9	54.23	944.93	202.74	183.79	116.3	46.26	108.83	271.4	0	11.61	5.77	23.09	11.22	7.2	4.39	2.01	21.94	7.13	10.77	2.02	47.39	60.32	107.04	24.23	3.95	2.98	51.97	3.77	3.21	3.76	5.3	2.17	2.47	1.46	1.49	3.85	1.21
X618	HB2	167.7	45.43	105.45	47.65	117.51	25.48	69.77	2.21	0.59	1268.56	57.22	47.09	1141.61	164.37	179.44	183.43	141.71	166.13	323.66	0	13.5	6.08	28.15	7.71	7.81	3.74	1.9	29.05	10.24	10.07	2.26	58.04	61.3	116.37	25.37	3.15	2.59	62.79	4.88	6.23	6.35	6.01	1.76	1.32	1.06	1.78	2.44	0.2
X667	HB3	149.15	59.84	84.61	40.21	108.5	22.95	64.16	2.1	0.59	1166.64	86.41	51.39	993.5	162.96	124	143.21	125.03	144.18	303.72	0	14.46	7.69	38.44	12.55	8.59	5.43	2.19	24.59	8.89	13.37	2.34	49.14	57.73	105.52	23.07	4.75	2.83	54.64	8.3	8.34	8.37	7.17	2.05	3.07	1.98	2.95	3.58	0.66
X672	HB4	132.04	58.91	66.67	42.08	104.99	22.48	52.9	1.58	0.5	961.8	88.89	30.79	834.6	157.99	133.26	104.64	50.1	94.76	267.74	0.87	10.57	6.19	36.16	12.57	4.2	5.27	1.2	19.39	7.89	12.89	1.63	40.83	59.73	104.03	22.91	4.89	1.69	45.9	9.29	7.71	7.1	5.93	2.16	2.92	2.09	2.24	3.26	1.21
X675	HC1D0	137.39	61.75	74.78	39	106.95	21.59	57.55	1.92	0.54	1046.43	89.02	36.13	898.25	155.96	103.93	150.49	121.11	98.48	256.43	0.31	13.87	7.61	40.36	11.25	5.98	5.18	1.48	22.99	9.58	13.59	1.62	45.63	58.83	101.36	21.69	4.9	1.99	49.4	9.47	9.79	9.35	7.35	2.17	2.64	1.7	2.69	2.87	0.7
X683	HC1D1	139.92	62.2	77.99	40.55	108.23	22.06	60.8	1.92	0.56	1105.6	89.16	38.84	938.05	148.64	107.56	146.13	108.28	111.47	314.9	0.11	14.13	7.25	42.54	10.45	6.5	5.33	1.56	23.74	9.86	13.54	1.51	46.55	58.63	103.34	22.24	4.9	2.14	51.59	10.93	9.06	9.4	8.22	2.33	2.33	1.36	2.64	3.02	0.65
X689	HC1D3	152.82	56.37	86.6	47.65	117.01	25.05	64.37	1.82	0.55	1170.49	76.95	43.55	1015.67	141.88	118.66	136.67	90.48	147.54	391.44	0	14.01	6.41	40.98	9.89	7.27	4.83	1.77	25.03	10.17	12.43	2.3	49.84	61.94	114.05	25.12	4.23	2.4	55.86	9.04	8.87	9.43	7.99	1.78	1.61	1.53	2.82	3.22	0.18
X692	HC1D7	146.68	78.87	72.18	41.56	110.75	25.2	62.19	1.74	0.56	1130.84	119.36	47.67	928.15	170.59	88.49	108.02	70.77	121.52	362.39	3.37	14.42	8.28	57.27	17.19	7.96	7.29	2.26	22.11	8.69	18.11	3.46	44.48	61.54	106.85	25.12	6.56	2.62	51.05	13.89	14.44	14.07	9.31	1.83	3.49	3.37	4.7	4.96	0.81
X702	HC1D14	156.21	64.56	87.91	41.9	109.28	22.72	67.28	2.1	0.62	1223.37	95.51	48.6	1027.28	147.33	115.59	135.75	91.1	148.72	398.22	0.14	14.04	6.46	45.29	13.85	8.81	6.15	2.14	25.3	10.06	14.58	2.32	49.9	55.23	104.41	22.87	5.25	2.67	56.5	8.96	10.97	11.32	9.11	2.19	2.51	2.17	3.43	4.06	0.49
X714	HC2D0	163.82	74.06	93.83	41.92	113.58	25.92	73.32	2.24	0.65	1333.17	98.31	54.12	1133.62	158.69	105.09	166.36	136.29	159.32	417.41	1.58	17.01	7.21	54.98	13.68	10.14	6.24	2.53	27.88	10.68	15.21	3.17	53.69	59.9	107.34	25.89	5.41	2.98	62.35	14.9	13.56	12.89	9.18	1.89	3.23	2.46	4.09	3.82	0.03
X721	HC2D1	141.23	62.82	77.87	40.7	105.34	23.35	63.98	1.91	0.61	1163.34	92.69	42.69	1001.3	174.91	118.68	134.34	93.62	124.06	335.1	0.79	15.1	6.24	43.34	11.24	6.18	5.43	1.64	24.05	8.33	13.86	1.88	47.69	58.98	103.03	23.82	5.1	2.35	55.07	10.83	9.13	9.31	7.55	1.97	2.32	1.86	2.89	3.58	0.73
X725	HC2D3	138.64	65.72	74.21	39.96	103.17	22.43	61.35	1.86	0.59	1115.5	95.19	38.86	952.54	177.5	116.16	141.67	85.46	90.56	308.07	0.79	14.68	6.4	43.59	11.17	5.68	5.53	1.4	23.13	9.34	13.72	1.31	45.75	58.99	98.77	23.04	5.24	2.14	52.39	13.78	9.45	8.99	7.51	2.43	2.76	1.62	2.49	3.11	0.82
X732	HC2D7	146.13	77.38	84.01	39.32	108.91	21.17	68.37	2.14	0.63	1243.13	106.34	38.97	1039.21	138.92	110.01	170.26	132.76	122.12	348.57	1.43	17.6	8.05	52.18	11.86	6.89	6.15	1.52	25.7	11.79	14.68	1.2	49.84	58	102.25	21.43	5.85	2.14	57.15	16.14	12.12	11.89	9.54	2.79	3	1.54	2.88	2.84	0.53
X742	HC2D14	159.46	66.6	86.03	45.61	114.15	26.3	71.75	1.89	0.63	1304.62	95.67	60.34	1093.7	195.63	113.94	153.87	90.82	117.76	411.83	0.55	18.08	7	45.68	11.19	9.31	5.53	2.31	26.09	10.87	12.92	2.18	51.53	66.03	108.21	26.68	5.26	3.32	60.15	9.91	9.64	10.63	9.94	2.66	1.86	1.39	3.08	4.04	0.53
X751	HC3D0	164.71	80.72	88.44	44.38	114.95	26.08	74.24	1.99	0.65	1349.86	114.38	59.55	1145.73	172.5	104.93	156.46	103.35	146.47	449.47	2.57	18.06	6.99	59.57	14.73	9.78	6.69	2.52	26.05	10.18	15.57	3.22	51.99	63.19	107.07	26.56	6.29	3.27	63.01	17	13.11	13.11	10.46	2.31	3.08	2.3	4	4.23	0.32
X779	HC4D0	167.81	71.1	97.04	40.72	103.11	24.23	74.92	2.38	0.73	1362.25	106.05	57.99	1195.39	185.54	125.55	199.13	122.93	133.71	413.66	0.93	17.67	5.69	55.06	12.95	10.21	5.76	2.54	29.22	9.9	15.04	3.03	56.32	57.62	93.13	24.4	5.83	3.19	65.74	13.11	13.85	13.87	10.74	2.17	1.8	2.04	3.92	4.06	0.12
X821	HC5D0	151.03	70.22	76.82	46.71	109.48	27.75	67.67	1.64	0.62	1230.45	103.94	60.17	1076.49	212.61	107.58	148.58	54.96	98.83	417.7	2.1	19.51	7.33	54.83	11.48	8.49	5.32	2.35	23.92	7.98	14.02	3.3	48.41	67.31	104.18	28.3	5.72	3.31	59.2	13.36	12.67	13.05	9.8	1.47	1.38	2.14	4.11	4.41	0
[truncated: 103 more columns]
